# Supplementary material for: Evaluating insect-host interactions as a driver of species divergence in palm flower weevils
Source: Commun Biol. 2020 Dec 9;3:749. doi: 10.1038/s42003-020-01482-3 (PMC7726107; doi:10.1038/s42003-020-01482-3)
Supplement: Supplementary file 3 — Supplementary Data 1 [file 42003_2020_1482_MOESM3_ESM.zip]

Archive with 16 entries (15 files):
- figure_data/
- figure_data/fig1_insects.csv
- figure_data/fig1_plants.csv
- figure_data/fig2_lines.csv
- figure_data/fig2_points.csv
- figure_data/fig3a.csv
- figure_data/fig3b.csv
- figure_data/suppfig1.csv
- figure_data/suppfig2.csv
- figure_data/suppfig4.csv
- figure_data/suppfig6_points.csv
- figure_data/suppfig7a.csv
- figure_data/suppfig7b.csv
- figure_data/suppfig8a_arrows.csv
- figure_data/suppfig8a_points.csv
- figure_data/suppfig8b.csv
