# Supplementary material for: Evaluating insect-host interactions as a driver of species divergence in palm flower weevils
Source: Commun Biol. 2020 Dec 9;3:749. doi: 10.1038/s42003-020-01482-3 (PMC7726107; doi:10.1038/s42003-020-01482-3)
Supplement: Supplementary file 3 — Supplementary Data 1 [file 42003_2020_1482_MOESM3_ESM.zip › figure_data/fig1_plants.csv]

sample	color	plant_species	lat	lon	pop_id_thesis	taxon	PC1	PC2
BdM1622	1	botryophora	-17.12133123	-39.38055787	P10	Syagrus_botryophora	0.38066894986465305	0.016939693849906002
BdM1640	2	botryophora	-15.3044139035	-39.1301936097	P3	Syagrus_botryophora	-0.7014238897675361	0.2696780578837716
BdM1687	3	botryophora	-18.3701705933	-40.1442575455	P1	Syagrus_botryophora	0.4507614746810022	0.007792142550355402
BdM1690	4	botryophora	-18.9764971845	-40.1292300504	P8	Syagrus_botryophora	0.37786595907584214	0.04022411513217262
BdM1691	5	botryophora	-19.13640755	-40.0605826	P8	Syagrus_botryophora	0.435793975249436	0.024906784791578727
BdM1692	6	botryophora	-19.18361393	-39.95119105	P8	Syagrus_botryophora	0.47300598848765363	0.004493972574734121
BdM1693	7	botryophora	-19.18456385	-39.94823333	P8	Syagrus_botryophora	0.4531147592752058	0.007387349733691192
BdM1694	8	botryophora	-19.18583103	-39.91122454	P8	Syagrus_botryophora	0.47707454836518653	0.009966494649593776
BdM1695	9	botryophora	-18.36921078	-40.14181959	P1	Syagrus_botryophora	0.48565346558319555	0.0229242550037982
BdM1696	10	botryophora	-18.36921078	-40.14181959	P1	Syagrus_botryophora	0.48210590575235934	0.019513305678456022
BdM1697	11	botryophora	-18.354853	-40.16456656	P1	Syagrus_botryophora	0.45113433328281255	0.01848078331200492
BdM1698	12	botryophora	-18.30908253	-40.14820735	P1	Syagrus_botryophora	0.45917769923881446	-0.0032647224020927296
BdM1699	13	botryophora	-17.12218291	-39.38223878	P10	Syagrus_botryophora	0.3528346132510946	4.9446472509558255e-5
BdM1700	14	botryophora	-17.12177404	-39.38168105	P10	Syagrus_botryophora	0.3395972424572833	0.004140225478082068
BdM1701	15	botryophora	-17.12177404	-39.38168105	P10	Syagrus_botryophora	0.3583419187118636	0.010114084327868275
BdM1702	16	botryophora	-17.12126518	-39.38050297	P10	Syagrus_botryophora	0.3564390526563958	-4.093285337469044e-4
BdM1706	17	botryophora	-15.30810026	-39.14058851	P3	Syagrus_botryophora	-0.7572245665352302	0.40508256288658934
BdM1707	18	botryophora	-15.30810026	-39.14058851	P3	Syagrus_botryophora	-0.7774654495967299	0.36861045781374835
BdM1708	19	botryophora	-15.30810026	-39.14058851	P3	Syagrus_botryophora	-0.7845810146039202	0.5200072424633467
BdM1709	20	botryophora	-15.30810026	-39.14058851	P3	Syagrus_botryophora	-0.7508673589112473	0.5307105609287395
BdM1714	21	botryophora	-13.34159053	-39.19552686	P12	Syagrus_botryophora	-0.7077803982634872	-0.49964729499670707
BdM1715	22	botryophora	-13.34159053	-39.19552686	P12	Syagrus_botryophora	-0.6951882398005373	-0.4668013797290687
BdM1716	23	botryophora	-13.34159053	-39.19552686	P12	Syagrus_botryophora	-0.663463961517152	-0.40155823870777957
BdM1717	24	botryophora	-13.34159053	-39.19552686	P12	Syagrus_botryophora	-0.6573159729676273	-0.4465262650113832
BdM1718	25	botryophora	-13.34159053	-39.19552686	P12	Syagrus_botryophora	-0.6792189259268984	-0.400980376605252
BdM1590	26	coronata	-15.38945661	-42.80203206	P9	Syagrus_coronata	-0.529018081245934	0.11381088839329702
BdM1592	27	coronata	-12.4544	-40.548	P5	Syagrus_coronata	-0.0886598658907812	-0.07711304118223208
BdM1594	28	coronata	-10.53648303	-39.37708047	P20	Syagrus_coronata	0.1998787695231666	-0.10887262165662372
BdM1607	29	coronata	-9.760979041	-36.50717047	P15	Syagrus_coronata	0.4257864267757349	-0.010445465364955666
BdM1637	30	coronata	-11.62801612	-41.15345721	P6	Syagrus_coronata	0.17886978606648582	-0.12062275925678764
BdM1638	31	coronata	-9.740903964	-38.23869321	P19	Syagrus_coronata	0.42594933570773386	-0.033531632177633816
BdM1639	32	x costae	-8.976725517	-36.51673171	P17_hyb	Syagrus_coronata	0.4034086853783761	0.6920949695128853
BdM1656	33	coronata	-8.931129389	-36.49731469	P17_cor	Syagrus_coronata	0.4035758480211577	0.1654826719798635
BdM1658	34	coronata	-12.4544	-40.548	P5	Syagrus_coronata	-0.010822975574674541	-0.08739421017549809
BdM1662	35	coronata	-15.3911301401	-42.8012361936	P9	Syagrus_coronata	-0.5212157644146818	0.10899341607758849
BdM1669	36	x costae	-8.97650281	-36.51698769	P17_hyb	Syagrus_coronata	0.39785651337197336	0.6426915338500311
BdM1670	37	coronata	-14.00607982	-42.25784604	P7	Syagrus_coronata	-0.47803845490081776	0.0160993516302855
BdM1671	38	coronata	-16.1507317331	-40.2148552984	P2	Syagrus_coronata	-0.443024262081209	0.04202076073303434
BdM1672	39	coronata	-9.760979041	-36.50717047	P15	Syagrus_coronata	0.41645255702148015	-0.014840189629489445
BdM1688	40	coronata	-13.9696447738	-42.2817021143	P7	Syagrus_coronata	-0.43266177439593057	0.022330233257031123
BdM1689	41	coronata	-13.9695102442	-42.2819960676	P7	Syagrus_coronata	-0.48575673224185545	0.028136710717053787
BdM1705	42	coronata	-16.14953949	-40.2150376	P2	Syagrus_coronata	-0.4188577137388967	0.045582061724595724
BdM1710	43	coronata	-13.92160457	-40.0149107	P11	Syagrus_coronata	-0.5157391607518381	-0.004901291902035805
BdM1711	44	coronata	-13.92160457	-40.0149107	P11	Syagrus_coronata	-0.5062792985231696	-0.016185169516226068
BdM1712	45	coronata	-13.92938817	-40.01967053	P11	Syagrus_coronata	-0.5157856158207691	-0.031220625563980385
BdM1713	46	coronata	-13.92943444	-40.01964421	P11	Syagrus_coronata	-0.5024617354910164	-0.014357067834611806
BdM1719	47	coronata	-12.13309326	-38.48488321	P13	Syagrus_coronata	0.3176445859689461	-0.1438611217372285
BdM1720	48	coronata	-12.13309326	-38.48488321	P13	Syagrus_coronata	0.3104049764223162	-0.1276492029491738
BdM1721	49	coronata	-12.13309326	-38.48488321	P13	Syagrus_coronata	0.30540513902039834	-0.13224223207730526
BdM1722	50	coronata	-12.13309326	-38.48488321	P13	Syagrus_coronata	0.3274410993174029	-0.12734484959967293
BdM1723	51	coronata	-12.13096828	-38.48542149	P13	Syagrus_coronata	0.330813568021432	-0.1459242362714467
BdM1724	52	coronata	-9.760979041	-36.50717047	P15	Syagrus_coronata	0.42895593045029334	0.021329102349897672
BdM1725	53	coronata	-9.697619649	-36.51816275	P15	Syagrus_coronata	0.4204919479729863	-0.019153302343948474
BdM1726	54	x costae	-8.97650281	-36.51698769	P17_hyb	Syagrus_coronata	0.3900282887581263	0.7696258916159133
BdM1727	55	coronata	-9.740903964	-38.23869321	P19	Syagrus_coronata	0.41232013013397806	-0.051080816927195
BdM1728	56	coronata	-9.740903964	-38.23869321	P19	Syagrus_coronata	0.3821074260423907	-0.04495580006597353
BdM1729	57	coronata	-9.740903964	-38.23869321	P19	Syagrus_coronata	0.39329607496155694	-0.04354658589140657
BdM1730	58	coronata	-9.740903964	-38.23869321	P19	Syagrus_coronata	0.4113154545447241	-0.028377593493785283
BdM1731	59	coronata	-10.53648303	-39.37708047	P20	Syagrus_coronata	0.2845390201203605	-0.11817635526571996
BdM1732	60	coronata	-10.53648303	-39.37708047	P20	Syagrus_coronata	0.26125096597228087	-0.13502236072168733
BdM1733	61	coronata	-10.53648303	-39.37708047	P20	Syagrus_coronata	0.2845037194487634	-0.12710913438062402
BdM1734	62	coronata	-10.53648303	-39.37708047	P20	Syagrus_coronata	0.26593722188101865	-0.09525746490518035
BdM1735	63	coronata	-11.62801612	-41.15345721	P6	Syagrus_coronata	0.17169580278194854	-0.17211852291749005
BdM1736	64	coronata	-11.62801612	-41.15345721	P6	Syagrus_coronata	0.16722510391395431	-0.1731940197120148
BdM1737	65	coronata	-11.62916218	-41.15296855	P6	Syagrus_coronata	0.1908029858120087	-0.1830968171825699
BdM1738	66	coronata	-11.62928338	-41.15337725	P6	Syagrus_coronata	0.18629442869616014	-0.18874562224384947
BdM1739	67	coronata	-12.4544	-40.548	P5	Syagrus_coronata	-0.04387790147646917	-0.12593902835433346
BdM1741	68	coronata	-14.00900435	-42.267934	P7	Syagrus_coronata	-0.4697111514458119	7.424717971384817e-4
BdM1742	69	coronata	-14.00607982	-42.25784604	P7	Syagrus_coronata	-0.4655256287174932	0.007032906324693223
BdM1743	70	coronata	-15.38945661	-42.80203206	P9	Syagrus_coronata	-0.5269984117758963	0.08666354977477038
BdM1744	71	coronata	-15.38945661	-42.80203206	P9	Syagrus_coronata	-0.537859649479196	0.1045310857768007
BdM1745	72	coronata	-15.38945661	-42.80203206	P9	Syagrus_coronata	-0.5543755563118563	0.1502060228112902
BdM1746	73	coronata	-13.92943444	-40.01964421	P11	Syagrus_coronata	-0.5142539590212577	-0.04638180122728394
BdM2175	74	coronata	-12.8300860617	-39.8762878496	P4	Syagrus_coronata	-0.07655166908332411	-0.13533071708481784
