# Supplementary material for: Evaluating insect-host interactions as a driver of species divergence in palm flower weevils
Source: Commun Biol. 2020 Dec 9;3:749. doi: 10.1038/s42003-020-01482-3 (PMC7726107; doi:10.1038/s42003-020-01482-3)
Supplement: Supplementary file 3 — Supplementary Data 1 [file 42003_2020_1482_MOESM3_ESM.zip › figure_data/fig2_lines.csv]

species	distance	covariance	variable	pi	interaction
Anchylorhynchus trapezicollis OTU 1	0	0.22731564709725102	geo_dist	0.045368705805497955	Brood pollinator
Anchylorhynchus trapezicollis OTU 1	12.021655838343387	0.22731465875680038	geo_dist	0.04537068248639925	Brood pollinator
Anchylorhynchus trapezicollis OTU 1	24.043311676686773	0.22731230930910634	geo_dist	0.045375381381787316	Brood pollinator
Anchylorhynchus trapezicollis OTU 1	36.06496751503016	0.2273088450446447	geo_dist	0.04538230991071063	Brood pollinator
Anchylorhynchus trapezicollis OTU 1	48.08662335337355	0.22730437497656722	geo_dist	0.04539125004686556	Brood pollinator
Anchylorhynchus trapezicollis OTU 1	60.10827919171694	0.22729896859724244	geo_dist	0.04540206280551512	Brood pollinator
Anchylorhynchus trapezicollis OTU 1	72.12993503006032	0.2272926761459225	geo_dist	0.04541464770815501	Brood pollinator
Anchylorhynchus trapezicollis OTU 1	84.15159086840372	0.2272855365490253	geo_dist	0.045428926901949385	Brood pollinator
Anchylorhynchus trapezicollis OTU 1	96.1732467067471	0.2272775813399646	geo_dist	0.04544483732007082	Brood pollinator
Anchylorhynchus trapezicollis OTU 1	108.19490254509047	0.22726883687169366	geo_dist	0.04546232625661267	Brood pollinator
Anchylorhynchus trapezicollis OTU 1	120.21655838343388	0.2272593256823538	geo_dist	0.04548134863529241	Brood pollinator
Anchylorhynchus trapezicollis OTU 1	132.23821422177727	0.22724906739430648	geo_dist	0.04550186521138705	Brood pollinator
Anchylorhynchus trapezicollis OTU 1	144.25987006012065	0.22723807933563278	geo_dist	0.04552384132873444	Brood pollinator
Anchylorhynchus trapezicollis OTU 1	156.28152589846403	0.2272263769866119	geo_dist	0.04554724602677618	Brood pollinator
Anchylorhynchus trapezicollis OTU 1	168.30318173680743	0.2272139743105898	geo_dist	0.04557205137882042	Brood pollinator
Anchylorhynchus trapezicollis OTU 1	180.3248375751508	0.2272008840055459	geo_dist	0.04559823198890822	Brood pollinator
Anchylorhynchus trapezicollis OTU 1	192.3464934134942	0.22718711769953448	geo_dist	0.04562576460093104	Brood pollinator
Anchylorhynchus trapezicollis OTU 1	204.3681492518376	0.22717268610533958	geo_dist	0.045654627789320834	Brood pollinator
Anchylorhynchus trapezicollis OTU 1	216.38980509018094	0.22715759914481176	geo_dist	0.04568480171037648	Brood pollinator
Anchylorhynchus trapezicollis OTU 1	228.41146092852435	0.2271418660502232	geo_dist	0.045716267899553575	Brood pollinator
Anchylorhynchus trapezicollis OTU 1	240.43311676686776	0.22712549544790028	geo_dist	0.045749009104199434	Brood pollinator
Anchylorhynchus trapezicollis OTU 1	252.4547726052111	0.22710849542798114	geo_dist	0.04578300914403771	Brood pollinator
Anchylorhynchus trapezicollis OTU 1	264.47642844355454	0.22709087360316427	geo_dist	0.045818252793671466	Brood pollinator
Anchylorhynchus trapezicollis OTU 1	276.4980842818979	0.22707263715861514	geo_dist	0.045854725682769715	Brood pollinator
Anchylorhynchus trapezicollis OTU 1	288.5197401202413	0.22705379289469493	geo_dist	0.04589241421061013	Brood pollinator
Anchylorhynchus trapezicollis OTU 1	300.5413959585847	0.22703434726380428	geo_dist	0.04593130547239144	Brood pollinator
Anchylorhynchus trapezicollis OTU 1	312.56305179692805	0.2270143064023594	geo_dist	0.04597138719528121	Brood pollinator
Anchylorhynchus trapezicollis OTU 1	324.58470763527146	0.22699367615870786	geo_dist	0.046012647682584285	Brood pollinator
Anchylorhynchus trapezicollis OTU 1	336.60636347361486	0.22697246211763425	geo_dist	0.0460550757647315	Brood pollinator
Anchylorhynchus trapezicollis OTU 1	348.6280193119582	0.22695066962197913	geo_dist	0.04609866075604174	Brood pollinator
Anchylorhynchus trapezicollis OTU 1	360.6496751503016	0.22692830379180162	geo_dist	0.046143392416396756	Brood pollinator
Anchylorhynchus trapezicollis OTU 1	372.67133098864497	0.22690536954143742	geo_dist	0.04618926091712516	Brood pollinator
Anchylorhynchus trapezicollis OTU 1	384.6929868269884	0.22688187159474477	geo_dist	0.04623625681051047	Brood pollinator
Anchylorhynchus trapezicollis OTU 1	396.7146426653318	0.22685781449878198	geo_dist	0.04628437100243604	Brood pollinator
Anchylorhynchus trapezicollis OTU 1	408.7362985036752	0.226833202636121	geo_dist	0.046333594727758	Brood pollinator
Anchylorhynchus trapezicollis OTU 1	420.7579543420186	0.22680804023596937	geo_dist	0.04638391952806126	Brood pollinator
Anchylorhynchus trapezicollis OTU 1	432.7796101803619	0.22678233138424708	geo_dist	0.046435337231505835	Brood pollinator
Anchylorhynchus trapezicollis OTU 1	444.8012660187053	0.2267560800327428	geo_dist	0.046487839934514386	Brood pollinator
Anchylorhynchus trapezicollis OTU 1	456.8229218570487	0.22672929000745648	geo_dist	0.04654141998508704	Brood pollinator
Anchylorhynchus trapezicollis OTU 1	468.8445776953921	0.22670196501622056	geo_dist	0.046596069967558884	Brood pollinator
Anchylorhynchus trapezicollis OTU 1	480.8662335337355	0.22667410865567855	geo_dist	0.046651782688642895	Brood pollinator
Anchylorhynchus trapezicollis OTU 1	492.8878893720789	0.22664572441769035	geo_dist	0.046708551164619305	Brood pollinator
Anchylorhynchus trapezicollis OTU 1	504.9095452104222	0.22661681569522457	geo_dist	0.04676636860955086	Brood pollinator
Anchylorhynchus trapezicollis OTU 1	516.9312010487656	0.22658738578778936	geo_dist	0.04682522842442127	Brood pollinator
Anchylorhynchus trapezicollis OTU 1	528.9528568871091	0.2265574379064488	geo_dist	0.04688512418710239	Brood pollinator
Anchylorhynchus trapezicollis OTU 1	540.9745127254524	0.22652697517846465	geo_dist	0.0469460496430707	Brood pollinator
Anchylorhynchus trapezicollis OTU 1	552.9961685637958	0.22649600065159897	geo_dist	0.047007998696802056	Brood pollinator
Anchylorhynchus trapezicollis OTU 1	565.0178244021392	0.22646451729810996	geo_dist	0.047070965403780085	Brood pollinator
Anchylorhynchus trapezicollis OTU 1	577.0394802404826	0.22643252801846828	geo_dist	0.04713494396306345	Brood pollinator
Anchylorhynchus trapezicollis OTU 1	589.0611360788259	0.22640003564481917	geo_dist	0.04719992871036166	Brood pollinator
Anchylorhynchus trapezicollis OTU 1	601.0827919171694	0.22636704294421234	geo_dist	0.047265914111575325	Brood pollinator
Anchylorhynchus trapezicollis OTU 1	613.1044477555129	0.22633355262162	geo_dist	0.04733289475676	Brood pollinator
Anchylorhynchus trapezicollis OTU 1	625.1261035938561	0.22629956732276024	geo_dist	0.047400865354479516	Brood pollinator
Anchylorhynchus trapezicollis OTU 1	637.1477594321995	0.22626508963674202	geo_dist	0.047469820726515954	Brood pollinator
Anchylorhynchus trapezicollis OTU 1	649.1694152705429	0.22623012209854662	geo_dist	0.04753975580290676	Brood pollinator
Anchylorhynchus trapezicollis OTU 1	661.1910711088863	0.22619466719135756	geo_dist	0.047610665617284886	Brood pollinator
Anchylorhynchus trapezicollis OTU 1	673.2127269472297	0.22615872734875195	geo_dist	0.047682545302496104	Brood pollinator
Anchylorhynchus trapezicollis OTU 1	685.2343827855731	0.2261223049567627	geo_dist	0.047755390086474614	Brood pollinator
Anchylorhynchus trapezicollis OTU 1	697.2560386239164	0.22608540235582228	geo_dist	0.04782919528835544	Brood pollinator
Anchylorhynchus trapezicollis OTU 1	709.2776944622599	0.22604802184259626	geo_dist	0.04790395631480748	Brood pollinator
Anchylorhynchus trapezicollis OTU 1	721.2993503006032	0.2260101656717145	geo_dist	0.047979668656570995	Brood pollinator
Anchylorhynchus trapezicollis OTU 1	733.3210061389467	0.22597183605740764	geo_dist	0.04805632788518471	Brood pollinator
Anchylorhynchus trapezicollis OTU 1	745.3426619772899	0.22593303517505559	geo_dist	0.04813392964988883	Brood pollinator
Anchylorhynchus trapezicollis OTU 1	757.3643178156334	0.22589376516265353	geo_dist	0.04821246967469295	Brood pollinator
Anchylorhynchus trapezicollis OTU 1	769.3859736539767	0.2258540281222018	geo_dist	0.04829194375559642	Brood pollinator
Anchylorhynchus trapezicollis OTU 1	781.4076294923201	0.2258138261210239	geo_dist	0.04837234775795218	Brood pollinator
Anchylorhynchus trapezicollis OTU 1	793.4292853306636	0.22577316119301832	geo_dist	0.04845367761396335	Brood pollinator
Anchylorhynchus trapezicollis OTU 1	805.4509411690069	0.2257320353398475	geo_dist	0.04853592932030498	Brood pollinator
Anchylorhynchus trapezicollis OTU 1	817.4725970073504	0.22569045053206882	geo_dist	0.04861909893586236	Brood pollinator
Anchylorhynchus trapezicollis OTU 1	829.4942528456937	0.2256484087102103	geo_dist	0.048703182579579396	Brood pollinator
Anchylorhynchus trapezicollis OTU 1	841.5159086840372	0.22560591178579575	geo_dist	0.04878817642840849	Brood pollinator
Anchylorhynchus trapezicollis OTU 1	853.5375645223805	0.225562961642321	geo_dist	0.048874076715357984	Brood pollinator
Anchylorhynchus trapezicollis OTU 1	865.5592203607238	0.22551956013618513	geo_dist	0.04896087972762975	Brood pollinator
Anchylorhynchus trapezicollis OTU 1	877.5808761990672	0.2254757090975792	geo_dist	0.04904858180484162	Brood pollinator
Anchylorhynchus trapezicollis OTU 1	889.6025320374106	0.22543141033133474	geo_dist	0.04913717933733053	Brood pollinator
Anchylorhynchus trapezicollis OTU 1	901.624187875754	0.22538666561773443	geo_dist	0.049226668764531134	Brood pollinator
Anchylorhynchus trapezicollis OTU 1	913.6458437140974	0.22534147671328733	geo_dist	0.04931704657342534	Brood pollinator
Anchylorhynchus trapezicollis OTU 1	925.6674995524407	0.22529584535147015	geo_dist	0.049408309297059694	Brood pollinator
Anchylorhynchus trapezicollis OTU 1	937.6891553907842	0.2252497732434372	geo_dist	0.0495004535131256	Brood pollinator
Anchylorhynchus trapezicollis OTU 1	949.7108112291276	0.22520326207869998	geo_dist	0.04959347584260004	Brood pollinator
Anchylorhynchus trapezicollis OTU 1	961.732467067471	0.22515631352577842	geo_dist	0.049687372948443165	Brood pollinator
Anchylorhynchus trapezicollis OTU 1	973.7541229058144	0.2251089292328255	geo_dist	0.04978214153434901	Brood pollinator
Anchylorhynchus trapezicollis OTU 1	985.7757787441578	0.22506111082822614	geo_dist	0.04987777834354773	Brood pollinator
Anchylorhynchus trapezicollis OTU 1	997.7974345825012	0.22501285992117204	geo_dist	0.049974280157655926	Brood pollinator
Anchylorhynchus trapezicollis OTU 1	1009.8190904208444	0.22496417810221375	geo_dist	0.050071643795572496	Brood pollinator
Anchylorhynchus trapezicollis OTU 1	1021.8407462591879	0.2249150669437908	geo_dist	0.050169866112418415	Brood pollinator
Anchylorhynchus trapezicollis OTU 1	1033.8624020975312	0.22486552800074155	geo_dist	0.05026894399851689	Brood pollinator
Anchylorhynchus trapezicollis OTU 1	1045.8840579358748	0.224815562810793	geo_dist	0.050368874378413975	Brood pollinator
Anchylorhynchus trapezicollis OTU 1	1057.9057137742182	0.22476517289503245	geo_dist	0.0504696542099351	Brood pollinator
Anchylorhynchus trapezicollis OTU 1	1069.9273696125615	0.22471435975836096	geo_dist	0.05057128048327808	Brood pollinator
Anchylorhynchus trapezicollis OTU 1	1081.9490254509049	0.22466312488993026	geo_dist	0.05067375022013948	Brood pollinator
Anchylorhynchus trapezicollis OTU 1	1093.9706812892482	0.2246114697635635	geo_dist	0.050777060472873004	Brood pollinator
Anchylorhynchus trapezicollis OTU 1	1105.9923371275916	0.22455939583816065	geo_dist	0.050881208323678706	Brood pollinator
Anchylorhynchus trapezicollis OTU 1	1118.013992965935	0.2245069045580893	geo_dist	0.05098619088382139	Brood pollinator
Anchylorhynchus trapezicollis OTU 1	1130.0356488042785	0.22445399735356153	geo_dist	0.05109200529287694	Brood pollinator
Anchylorhynchus trapezicollis OTU 1	1142.0573046426218	0.22440067564099755	geo_dist	0.05119864871800489	Brood pollinator
Anchylorhynchus trapezicollis OTU 1	1154.0789604809652	0.22434694082337645	geo_dist	0.05130611835324711	Brood pollinator
Anchylorhynchus trapezicollis OTU 1	1166.1006163193085	0.22429279429057503	geo_dist	0.05141441141884995	Brood pollinator
Anchylorhynchus trapezicollis OTU 1	1178.1222721576519	0.22423823741969504	geo_dist	0.05152352516060993	Brood pollinator
Anchylorhynchus trapezicollis OTU 1	1190.1439279959952	0.224183271575379	geo_dist	0.05163345684924198	Brood pollinator
Anchylorhynchus trapezicollis OTU 2	0	0.19766575681715753	geo_dist	0.10466848636568493	Brood pollinator
Anchylorhynchus trapezicollis OTU 2	12.021655838343387	0.19718623529245627	geo_dist	0.10562752941508746	Brood pollinator
Anchylorhynchus trapezicollis OTU 2	24.043311676686773	0.19668811124614108	geo_dist	0.10662377750771784	Brood pollinator
Anchylorhynchus trapezicollis OTU 2	36.06496751503016	0.19618352165538389	geo_dist	0.10763295668923223	Brood pollinator
Anchylorhynchus trapezicollis OTU 2	48.08662335337355	0.19567515740080976	geo_dist	0.10864968519838047	Brood pollinator
Anchylorhynchus trapezicollis OTU 2	60.10827919171694	0.1951643173893311	geo_dist	0.1096713652213378	Brood pollinator
Anchylorhynchus trapezicollis OTU 2	72.12993503006032	0.19465177577895015	geo_dist	0.11069644844209969	Brood pollinator
Anchylorhynchus trapezicollis OTU 2	84.15159086840372	0.19413804895222905	geo_dist	0.1117239020955419	Brood pollinator
Anchylorhynchus trapezicollis OTU 2	96.1732467067471	0.1936235067774479	geo_dist	0.11275298644510418	Brood pollinator
Anchylorhynchus trapezicollis OTU 2	108.19490254509047	0.1931084275912346	geo_dist	0.11378314481753082	Brood pollinator
Anchylorhynchus trapezicollis OTU 2	120.21655838343388	0.19259302859637953	geo_dist	0.11481394280724094	Brood pollinator
Anchylorhynchus trapezicollis OTU 2	132.23821422177727	0.19207748407338565	geo_dist	0.1158450318532287	Brood pollinator
Anchylorhynchus trapezicollis OTU 2	144.25987006012065	0.191561936973507	geo_dist	0.11687612605298597	Brood pollinator
Anchylorhynchus trapezicollis OTU 2	156.28152589846403	0.191046506658151	geo_dist	0.11790698668369798	Brood pollinator
Anchylorhynchus trapezicollis OTU 2	168.30318173680743	0.19053129426774656	geo_dist	0.11893741146450687	Brood pollinator
Anchylorhynchus trapezicollis OTU 2	180.3248375751508	0.19001638656590075	geo_dist	0.1199672268681985	Brood pollinator
Anchylorhynchus trapezicollis OTU 2	192.3464934134942	0.18950185876594636	geo_dist	0.12099628246810729	Brood pollinator
Anchylorhynchus trapezicollis OTU 2	204.3681492518376	0.1889877766568242	geo_dist	0.1220244466863516	Brood pollinator
Anchylorhynchus trapezicollis OTU 2	216.38980509018094	0.18847419823349826	geo_dist	0.12305160353300348	Brood pollinator
Anchylorhynchus trapezicollis OTU 2	228.41146092852435	0.1879611749688303	geo_dist	0.1240776500623394	Brood pollinator
Anchylorhynchus trapezicollis OTU 2	240.43311676686776	0.1874487528207151	geo_dist	0.1251024943585698	Brood pollinator
Anchylorhynchus trapezicollis OTU 2	252.4547726052111	0.18693697304022863	geo_dist	0.12612605391954274	Brood pollinator
Anchylorhynchus trapezicollis OTU 2	264.47642844355454	0.18642587282782852	geo_dist	0.12714825434434296	Brood pollinator
Anchylorhynchus trapezicollis OTU 2	276.4980842818979	0.1859154858718736	geo_dist	0.12816902825625281	Brood pollinator
Anchylorhynchus trapezicollis OTU 2	288.5197401202413	0.1854058427948332	geo_dist	0.12918831441033363	Brood pollinator
Anchylorhynchus trapezicollis OTU 2	300.5413959585847	0.18489697152624887	geo_dist	0.13020605694750226	Brood pollinator
Anchylorhynchus trapezicollis OTU 2	312.56305179692805	0.1843888976169621	geo_dist	0.13122220476607582	Brood pollinator
Anchylorhynchus trapezicollis OTU 2	324.58470763527146	0.1838816445057927	geo_dist	0.1322367109884146	Brood pollinator
Anchylorhynchus trapezicollis OTU 2	336.60636347361486	0.18337523374738376	geo_dist	0.13324953250523247	Brood pollinator
Anchylorhynchus trapezicollis OTU 2	348.6280193119582	0.18286968520807367	geo_dist	0.13426062958385265	Brood pollinator
Anchylorhynchus trapezicollis OTU 2	360.6496751503016	0.18236501723524695	geo_dist	0.1352699655295061	Brood pollinator
Anchylorhynchus trapezicollis OTU 2	372.67133098864497	0.1818612468045332	geo_dist	0.1362775063909336	Brood pollinator
Anchylorhynchus trapezicollis OTU 2	384.6929868269884	0.18135838964838477	geo_dist	0.13728322070323046	Brood pollinator
Anchylorhynchus trapezicollis OTU 2	396.7146426653318	0.18085646036890682	geo_dist	0.13828707926218636	Brood pollinator
Anchylorhynchus trapezicollis OTU 2	408.7362985036752	0.18035547253729528	geo_dist	0.13928905492540944	Brood pollinator
Anchylorhynchus trapezicollis OTU 2	420.7579543420186	0.1798554387818271	geo_dist	0.14028912243634578	Brood pollinator
Anchylorhynchus trapezicollis OTU 2	432.7796101803619	0.17935637086601514	geo_dist	0.14128725826796973	Brood pollinator
Anchylorhynchus trapezicollis OTU 2	444.8012660187053	0.1788582797582758	geo_dist	0.14228344048344838	Brood pollinator
Anchylorhynchus trapezicollis OTU 2	456.8229218570487	0.1783611756942395	geo_dist	0.14327764861152098	Brood pollinator
Anchylorhynchus trapezicollis OTU 2	468.8445776953921	0.17786506823265796	geo_dist	0.14426986353468407	Brood pollinator
Anchylorhynchus trapezicollis OTU 2	480.8662335337355	0.17736996630571694	geo_dist	0.14526006738856612	Brood pollinator
Anchylorhynchus trapezicollis OTU 2	492.8878893720789	0.17687587826444331	geo_dist	0.14624824347111337	Brood pollinator
Anchylorhynchus trapezicollis OTU 2	504.9095452104222	0.17638281191979505	geo_dist	0.1472343761604099	Brood pollinator
Anchylorhynchus trapezicollis OTU 2	516.9312010487656	0.1758907745799396	geo_dist	0.1482184508401208	Brood pollinator
Anchylorhynchus trapezicollis OTU 2	528.9528568871091	0.17539977308415738	geo_dist	0.14920045383168523	Brood pollinator
Anchylorhynchus trapezicollis OTU 2	540.9745127254524	0.17490981383374654	geo_dist	0.15018037233250692	Brood pollinator
Anchylorhynchus trapezicollis OTU 2	552.9961685637958	0.174420902820257	geo_dist	0.15115819435948602	Brood pollinator
Anchylorhynchus trapezicollis OTU 2	565.0178244021392	0.17393304565133885	geo_dist	0.1521339086973223	Brood pollinator
Anchylorhynchus trapezicollis OTU 2	577.0394802404826	0.17344624757445457	geo_dist	0.15310750485109087	Brood pollinator
Anchylorhynchus trapezicollis OTU 2	589.0611360788259	0.172960513498673	geo_dist	0.154078973002654	Brood pollinator
Anchylorhynchus trapezicollis OTU 2	601.0827919171694	0.17247584801473778	geo_dist	0.15504830397052444	Brood pollinator
Anchylorhynchus trapezicollis OTU 2	613.1044477555129	0.17199225541357915	geo_dist	0.1560154891728417	Brood pollinator
Anchylorhynchus trapezicollis OTU 2	625.1261035938561	0.1715097397034189	geo_dist	0.1569805205931622	Brood pollinator
Anchylorhynchus trapezicollis OTU 2	637.1477594321995	0.17102830462560115	geo_dist	0.1579433907487977	Brood pollinator
Anchylorhynchus trapezicollis OTU 2	649.1694152705429	0.17054795366926656	geo_dist	0.15890409266146688	Brood pollinator
Anchylorhynchus trapezicollis OTU 2	661.1910711088863	0.17006869008497516	geo_dist	0.15986261983004968	Brood pollinator
Anchylorhynchus trapezicollis OTU 2	673.2127269472297	0.16959051689737112	geo_dist	0.16081896620525776	Brood pollinator
Anchylorhynchus trapezicollis OTU 2	685.2343827855731	0.1691134369169734	geo_dist	0.16177312616605322	Brood pollinator
Anchylorhynchus trapezicollis OTU 2	697.2560386239164	0.16863745275116712	geo_dist	0.16272509449766576	Brood pollinator
Anchylorhynchus trapezicollis OTU 2	709.2776944622599	0.16816256681446326	geo_dist	0.16367486637107348	Brood pollinator
Anchylorhynchus trapezicollis OTU 2	721.2993503006032	0.1676887813380873	geo_dist	0.16462243732382542	Brood pollinator
Anchylorhynchus trapezicollis OTU 2	733.3210061389467	0.16721609837895107	geo_dist	0.16556780324209786	Brood pollinator
Anchylorhynchus trapezicollis OTU 2	745.3426619772899	0.16674451982805796	geo_dist	0.16651096034388407	Brood pollinator
Anchylorhynchus trapezicollis OTU 2	757.3643178156334	0.16627404741838522	geo_dist	0.16745190516322955	Brood pollinator
Anchylorhynchus trapezicollis OTU 2	769.3859736539767	0.16580468273228477	geo_dist	0.16839063453543046	Brood pollinator
Anchylorhynchus trapezicollis OTU 2	781.4076294923201	0.16533642720843844	geo_dist	0.16932714558312312	Brood pollinator
Anchylorhynchus trapezicollis OTU 2	793.4292853306636	0.16486928214840169	geo_dist	0.17026143570319663	Brood pollinator
Anchylorhynchus trapezicollis OTU 2	805.4509411690069	0.16440324872276585	geo_dist	0.1711935025544683	Brood pollinator
Anchylorhynchus trapezicollis OTU 2	817.4725970073504	0.16393832797696667	geo_dist	0.17212334404606666	Brood pollinator
Anchylorhynchus trapezicollis OTU 2	829.4942528456937	0.16347452083676492	geo_dist	0.17305095832647016	Brood pollinator
Anchylorhynchus trapezicollis OTU 2	841.5159086840372	0.1630118281134214	geo_dist	0.17397634377315718	Brood pollinator
Anchylorhynchus trapezicollis OTU 2	853.5375645223805	0.1625502505085885	geo_dist	0.17489949898282298	Brood pollinator
Anchylorhynchus trapezicollis OTU 2	865.5592203607238	0.16208978861893722	geo_dist	0.17582042276212556	Brood pollinator
Anchylorhynchus trapezicollis OTU 2	877.5808761990672	0.16163044294053747	geo_dist	0.17673911411892507	Brood pollinator
Anchylorhynchus trapezicollis OTU 2	889.6025320374106	0.16117221387300845	geo_dist	0.1776555722539831	Brood pollinator
Anchylorhynchus trapezicollis OTU 2	901.624187875754	0.16071510172345405	geo_dist	0.1785697965530919	Brood pollinator
Anchylorhynchus trapezicollis OTU 2	913.6458437140974	0.16025910671019694	geo_dist	0.17948178657960612	Brood pollinator
Anchylorhynchus trapezicollis OTU 2	925.6674995524407	0.15980422896632476	geo_dist	0.18039154206735047	Brood pollinator
Anchylorhynchus trapezicollis OTU 2	937.6891553907842	0.15935046854305968	geo_dist	0.18129906291388065	Brood pollinator
Anchylorhynchus trapezicollis OTU 2	949.7108112291276	0.1588978254129628	geo_dist	0.1822043491740744	Brood pollinator
Anchylorhynchus trapezicollis OTU 2	961.732467067471	0.15844629947298317	geo_dist	0.18310740105403367	Brood pollinator
Anchylorhynchus trapezicollis OTU 2	973.7541229058144	0.15799589054736127	geo_dist	0.18400821890527747	Brood pollinator
Anchylorhynchus trapezicollis OTU 2	985.7757787441578	0.15754659839039498	geo_dist	0.18490680321921005	Brood pollinator
Anchylorhynchus trapezicollis OTU 2	997.7974345825012	0.15709842268907706	geo_dist	0.18580315462184588	Brood pollinator
Anchylorhynchus trapezicollis OTU 2	1009.8190904208444	0.1566513630656109	geo_dist	0.1866972738687782	Brood pollinator
Anchylorhynchus trapezicollis OTU 2	1021.8407462591879	0.15620541907981186	geo_dist	0.18758916184037627	Brood pollinator
Anchylorhynchus trapezicollis OTU 2	1033.8624020975312	0.15576059023140085	geo_dist	0.1884788195371983	Brood pollinator
Anchylorhynchus trapezicollis OTU 2	1045.8840579358748	0.15531687596219582	geo_dist	0.18936624807560837	Brood pollinator
Anchylorhynchus trapezicollis OTU 2	1057.9057137742182	0.15487427565820727	geo_dist	0.19025144868358546	Brood pollinator
Anchylorhynchus trapezicollis OTU 2	1069.9273696125615	0.1544327886516428	geo_dist	0.19113442269671438	Brood pollinator
Anchylorhynchus trapezicollis OTU 2	1081.9490254509049	0.15399241422282567	geo_dist	0.19201517155434866	Brood pollinator
Anchylorhynchus trapezicollis OTU 2	1093.9706812892482	0.15355315160203203	geo_dist	0.19289369679593593	Brood pollinator
Anchylorhynchus trapezicollis OTU 2	1105.9923371275916	0.15311499997125116	geo_dist	0.19377000005749767	Brood pollinator
Anchylorhynchus trapezicollis OTU 2	1118.013992965935	0.15267795846587273	geo_dist	0.19464408306825454	Brood pollinator
Anchylorhynchus trapezicollis OTU 2	1130.0356488042785	0.15224202617630475	geo_dist	0.1955159476473905	Brood pollinator
Anchylorhynchus trapezicollis OTU 2	1142.0573046426218	0.151807202149526	geo_dist	0.196385595700948	Brood pollinator
Anchylorhynchus trapezicollis OTU 2	1154.0789604809652	0.15137348539057624	geo_dist	0.19725302921884752	Brood pollinator
Anchylorhynchus trapezicollis OTU 2	1166.1006163193085	0.1509408748639869	geo_dist	0.19811825027202618	Brood pollinator
Anchylorhynchus trapezicollis OTU 2	1178.1222721576519	0.15050936949515603	geo_dist	0.19898126100968794	Brood pollinator
Anchylorhynchus trapezicollis OTU 2	1190.1439279959952	0.1500789681716691	geo_dist	0.1998420636566618	Brood pollinator
Anchylorhynchus trapezicollis OTU 3	0	0.06022451323381485	geo_dist	0.37955097353237033	Brood pollinator
Anchylorhynchus trapezicollis OTU 3	12.021655838343387	0.059020640818061916	geo_dist	0.3819587183638762	Brood pollinator
Anchylorhynchus trapezicollis OTU 3	24.043311676686773	0.05776837620450632	geo_dist	0.3844632475909874	Brood pollinator
Anchylorhynchus trapezicollis OTU 3	36.06496751503016	0.05651441373075766	geo_dist	0.3869711725384847	Brood pollinator
Anchylorhynchus trapezicollis OTU 3	48.08662335337355	0.05526936352019808	geo_dist	0.38946127295960387	Brood pollinator
Anchylorhynchus trapezicollis OTU 3	60.10827919171694	0.05403825572888834	geo_dist	0.3919234885422233	Brood pollinator
Anchylorhynchus trapezicollis OTU 3	72.12993503006032	0.05282395790700584	geo_dist	0.3943520841859883	Brood pollinator
Anchylorhynchus trapezicollis OTU 3	84.15159086840372	0.051628250342591886	geo_dist	0.39674349931481623	Brood pollinator
Anchylorhynchus trapezicollis OTU 3	96.1732467067471	0.05045228320006839	geo_dist	0.3990954335998632	Brood pollinator
Anchylorhynchus trapezicollis OTU 3	108.19490254509047	0.0492968067596897	geo_dist	0.4014063864806206	Brood pollinator
Anchylorhynchus trapezicollis OTU 3	120.21655838343388	0.048162301082162094	geo_dist	0.4036753978356758	Brood pollinator
Anchylorhynchus trapezicollis OTU 3	132.23821422177727	0.047049055106796724	geo_dist	0.40590188978640657	Brood pollinator
Anchylorhynchus trapezicollis OTU 3	144.25987006012065	0.045957217898336074	geo_dist	0.40808556420332787	Brood pollinator
Anchylorhynchus trapezicollis OTU 3	156.28152589846403	0.044886833449304706	geo_dist	0.41022633310139056	Brood pollinator
Anchylorhynchus trapezicollis OTU 3	168.30318173680743	0.04383786522455431	geo_dist	0.4123242695508914	Brood pollinator
Anchylorhynchus trapezicollis OTU 3	180.3248375751508	0.042810214015244125	geo_dist	0.41437957196951175	Brood pollinator
Anchylorhynchus trapezicollis OTU 3	192.3464934134942	0.04180373126451184	geo_dist	0.4163925374709763	Brood pollinator
Anchylorhynchus trapezicollis OTU 3	204.3681492518376	0.04081822923118322	geo_dist	0.41836354153763355	Brood pollinator
Anchylorhynchus trapezicollis OTU 3	216.38980509018094	0.039853488885922675	geo_dist	0.4202930222281547	Brood pollinator
Anchylorhynchus trapezicollis OTU 3	228.41146092852435	0.03890926614329903	geo_dist	0.4221814677134019	Brood pollinator
Anchylorhynchus trapezicollis OTU 3	240.43311676686776	0.037985296847802046	geo_dist	0.4240294063043959	Brood pollinator
Anchylorhynchus trapezicollis OTU 3	252.4547726052111	0.037081300810152644	geo_dist	0.4258373983796947	Brood pollinator
Anchylorhynchus trapezicollis OTU 3	264.47642844355454	0.03619698510831706	geo_dist	0.42760602978336587	Brood pollinator
Anchylorhynchus trapezicollis OTU 3	276.4980842818979	0.035332046811206365	geo_dist	0.4293359063775873	Brood pollinator
Anchylorhynchus trapezicollis OTU 3	288.5197401202413	0.034486175243380816	geo_dist	0.43102764951323835	Brood pollinator
Anchylorhynchus trapezicollis OTU 3	300.5413959585847	0.03365905388068991	geo_dist	0.4326818922386202	Brood pollinator
Anchylorhynchus trapezicollis OTU 3	312.56305179692805	0.03285036194612092	geo_dist	0.43429927610775815	Brood pollinator
Anchylorhynchus trapezicollis OTU 3	324.58470763527146	0.03205977575986914	geo_dist	0.43588044848026175	Brood pollinator
Anchylorhynchus trapezicollis OTU 3	336.60636347361486	0.031286969886216584	geo_dist	0.4374260602275668	Brood pollinator
Anchylorhynchus trapezicollis OTU 3	348.6280193119582	0.030531618111141193	geo_dist	0.4389367637777176	Brood pollinator
Anchylorhynchus trapezicollis OTU 3	360.6496751503016	0.02979339427793214	geo_dist	0.4404132114441357	Brood pollinator
Anchylorhynchus trapezicollis OTU 3	372.67133098864497	0.02907197300293389	geo_dist	0.4418560539941322	Brood pollinator
Anchylorhynchus trapezicollis OTU 3	384.6929868269884	0.02836703028950715	geo_dist	0.4432659394209857	Brood pollinator
Anchylorhynchus trapezicollis OTU 3	396.7146426653318	0.027678244055106604	geo_dist	0.4446435118897868	Brood pollinator
Anchylorhynchus trapezicollis OTU 3	408.7362985036752	0.027005294583834754	geo_dist	0.4459894108323305	Brood pollinator
Anchylorhynchus trapezicollis OTU 3	420.7579543420186	0.026347864914789774	geo_dist	0.44730427017042046	Brood pollinator
Anchylorhynchus trapezicollis OTU 3	432.7796101803619	0.02570564117487368	geo_dist	0.44858871765025266	Brood pollinator
Anchylorhynchus trapezicollis OTU 3	444.8012660187053	0.025078312863380338	geo_dist	0.44984337427323934	Brood pollinator
Anchylorhynchus trapezicollis OTU 3	456.8229218570487	0.024465573094578544	geo_dist	0.45106885381084294	Brood pollinator
Anchylorhynchus trapezicollis OTU 3	468.8445776953921	0.023867118803593275	geo_dist	0.45226576239281346	Brood pollinator
Anchylorhynchus trapezicollis OTU 3	480.8662335337355	0.023282650920131306	geo_dist	0.45343469815973736	Brood pollinator
Anchylorhynchus trapezicollis OTU 3	492.8878893720789	0.022711874513965138	geo_dist	0.4545762509720697	Brood pollinator
Anchylorhynchus trapezicollis OTU 3	504.9095452104222	0.02215449891555859	geo_dist	0.4556910021688828	Brood pollinator
Anchylorhynchus trapezicollis OTU 3	516.9312010487656	0.02161023781477011	geo_dist	0.45677952437045977	Brood pollinator
Anchylorhynchus trapezicollis OTU 3	528.9528568871091	0.021078809340190626	geo_dist	0.45784238131961874	Brood pollinator
Anchylorhynchus trapezicollis OTU 3	540.9745127254524	0.02055993612134995	geo_dist	0.4588801277573001	Brood pollinator
Anchylorhynchus trapezicollis OTU 3	552.9961685637958	0.020053345335750115	geo_dist	0.45989330932849976	Brood pollinator
Anchylorhynchus trapezicollis OTU 3	565.0178244021392	0.019558768742447233	geo_dist	0.46088246251510556	Brood pollinator
Anchylorhynchus trapezicollis OTU 3	577.0394802404826	0.019075942703699528	geo_dist	0.46184811459260094	Brood pollinator
Anchylorhynchus trapezicollis OTU 3	589.0611360788259	0.018604608196023147	geo_dist	0.4627907836079537	Brood pollinator
Anchylorhynchus trapezicollis OTU 3	601.0827919171694	0.018144510811844147	geo_dist	0.4637109783763117	Brood pollinator
Anchylorhynchus trapezicollis OTU 3	613.1044477555129	0.017695400752802286	geo_dist	0.4646091984943954	Brood pollinator
Anchylorhynchus trapezicollis OTU 3	625.1261035938561	0.017257032815645806	geo_dist	0.4654859343687084	Brood pollinator
Anchylorhynchus trapezicollis OTU 3	637.1477594321995	0.01682916637155489	geo_dist	0.4663416672568902	Brood pollinator
Anchylorhynchus trapezicollis OTU 3	649.1694152705429	0.01641156533964186	geo_dist	0.4671768693207163	Brood pollinator
Anchylorhynchus trapezicollis OTU 3	661.1910711088863	0.01600399815529784	geo_dist	0.4679920036894043	Brood pollinator
Anchylorhynchus trapezicollis OTU 3	673.2127269472297	0.0156062377339858	geo_dist	0.4687875245320284	Brood pollinator
Anchylorhynchus trapezicollis OTU 3	685.2343827855731	0.015218061431018752	geo_dist	0.4695638771379625	Brood pollinator
Anchylorhynchus trapezicollis OTU 3	697.2560386239164	0.014839250997807089	geo_dist	0.47032149800438583	Brood pollinator
Anchylorhynchus trapezicollis OTU 3	709.2776944622599	0.014469592535010813	geo_dist	0.47106081492997837	Brood pollinator
Anchylorhynchus trapezicollis OTU 3	721.2993503006032	0.014108876442988968	geo_dist	0.47178224711402206	Brood pollinator
Anchylorhynchus trapezicollis OTU 3	733.3210061389467	0.013756897369900248	geo_dist	0.4724862052601995	Brood pollinator
Anchylorhynchus trapezicollis OTU 3	745.3426619772899	0.01341345415777412	geo_dist	0.47317309168445176	Brood pollinator
Anchylorhynchus trapezicollis OTU 3	757.3643178156334	0.0130783497868409	geo_dist	0.4738433004263182	Brood pollinator
Anchylorhynchus trapezicollis OTU 3	769.3859736539767	0.012751391318381633	geo_dist	0.47449721736323675	Brood pollinator
Anchylorhynchus trapezicollis OTU 3	781.4076294923201	0.012432389836333355	geo_dist	0.4751352203273333	Brood pollinator
Anchylorhynchus trapezicollis OTU 3	793.4292853306636	0.012121160387863202	geo_dist	0.4757576792242736	Brood pollinator
Anchylorhynchus trapezicollis OTU 3	805.4509411690069	0.011817521923104271	geo_dist	0.4763649561537915	Brood pollinator
Anchylorhynchus trapezicollis OTU 3	817.4725970073504	0.011521297234227942	geo_dist	0.4769574055315441	Brood pollinator
Anchylorhynchus trapezicollis OTU 3	829.4942528456937	0.011232312894010872	geo_dist	0.4775353742119783	Brood pollinator
Anchylorhynchus trapezicollis OTU 3	841.5159086840372	0.01095039919403966	geo_dist	0.47809920161192065	Brood pollinator
Anchylorhynchus trapezicollis OTU 3	853.5375645223805	0.010675390082682857	geo_dist	0.47864921983463427	Brood pollinator
Anchylorhynchus trapezicollis OTU 3	865.5592203607238	0.010407123102947278	geo_dist	0.47918575379410544	Brood pollinator
Anchylorhynchus trapezicollis OTU 3	877.5808761990672	0.010145439330324826	geo_dist	0.47970912133935034	Brood pollinator
Anchylorhynchus trapezicollis OTU 3	889.6025320374106	0.009890183310725262	geo_dist	0.48021963337854945	Brood pollinator
Anchylorhynchus trapezicollis OTU 3	901.624187875754	0.009641202998581577	geo_dist	0.48071759400283687	Brood pollinator
Anchylorhynchus trapezicollis OTU 3	913.6458437140974	0.009398349695205787	geo_dist	0.48120330060958844	Brood pollinator
Anchylorhynchus trapezicollis OTU 3	925.6674995524407	0.009161477987465402	geo_dist	0.48167704402506917	Brood pollinator
Anchylorhynchus trapezicollis OTU 3	937.6891553907842	0.008930445686843704	geo_dist	0.4821391086263126	Brood pollinator
Anchylorhynchus trapezicollis OTU 3	949.7108112291276	0.008705113768940629	geo_dist	0.48258977246211876	Brood pollinator
Anchylorhynchus trapezicollis OTU 3	961.732467067471	0.008485346313464908	geo_dist	0.4830293073730702	Brood pollinator
Anchylorhynchus trapezicollis OTU 3	973.7541229058144	0.00827101044476308	geo_dist	0.48345797911047383	Brood pollinator
Anchylorhynchus trapezicollis OTU 3	985.7757787441578	0.008061976272925715	geo_dist	0.4838760474541486	Brood pollinator
Anchylorhynchus trapezicollis OTU 3	997.7974345825012	0.007858116835506955	geo_dist	0.48428376632898607	Brood pollinator
Anchylorhynchus trapezicollis OTU 3	1009.8190904208444	0.007659308039889122	geo_dist	0.48468138392022175	Brood pollinator
Anchylorhynchus trapezicollis OTU 3	1021.8407462591879	0.007465428606320511	geo_dist	0.48506914278735896	Brood pollinator
Anchylorhynchus trapezicollis OTU 3	1033.8624020975312	0.00727636001165099	geo_dist	0.485447279976698	Brood pollinator
Anchylorhynchus trapezicollis OTU 3	1045.8840579358748	0.007091986433786679	geo_dist	0.48581602713242666	Brood pollinator
Anchylorhynchus trapezicollis OTU 3	1057.9057137742182	0.0069121946968824415	geo_dist	0.4861756106062351	Brood pollinator
Anchylorhynchus trapezicollis OTU 3	1069.9273696125615	0.006736874217287734	geo_dist	0.4865262515654245	Brood pollinator
Anchylorhynchus trapezicollis OTU 3	1081.9490254509049	0.0065659169502594586	geo_dist	0.4868681660994811	Brood pollinator
Anchylorhynchus trapezicollis OTU 3	1093.9706812892482	0.006399217337452767	geo_dist	0.48720156532509445	Brood pollinator
Anchylorhynchus trapezicollis OTU 3	1105.9923371275916	0.006236672255198965	geo_dist	0.48752665548960206	Brood pollinator
Anchylorhynchus trapezicollis OTU 3	1118.013992965935	0.006078180963577744	geo_dist	0.48784363807284453	Brood pollinator
Anchylorhynchus trapezicollis OTU 3	1130.0356488042785	0.005923645056289114	geo_dist	0.48815270988742177	Brood pollinator
Anchylorhynchus trapezicollis OTU 3	1142.0573046426218	0.005772968411329049	geo_dist	0.4884540631773419	Brood pollinator
Anchylorhynchus trapezicollis OTU 3	1154.0789604809652	0.005626057142471195	geo_dist	0.4887478857150576	Brood pollinator
Anchylorhynchus trapezicollis OTU 3	1166.1006163193085	0.005482819551555776	geo_dist	0.48903436089688845	Brood pollinator
Anchylorhynchus trapezicollis OTU 3	1178.1222721576519	0.00534316608158571	geo_dist	0.48931366783682856	Brood pollinator
Anchylorhynchus trapezicollis OTU 3	1190.1439279959952	0.005207009270628612	geo_dist	0.48958598145874277	Brood pollinator
Andranthobius bondari OTU 1	0	0.2237141194284683	geo_dist	0.05257176114306339	Dead tissue breeder
Andranthobius bondari OTU 1	12.021655838343387	0.223687182670301	geo_dist	0.05262563465939801	Dead tissue breeder
Andranthobius bondari OTU 1	24.043311676686773	0.22366920145747196	geo_dist	0.05266159708505608	Dead tissue breeder
Andranthobius bondari OTU 1	36.06496751503016	0.22365354064196885	geo_dist	0.0526929187160623	Dead tissue breeder
Andranthobius bondari OTU 1	48.08662335337355	0.22363921917618423	geo_dist	0.05272156164763153	Dead tissue breeder
Andranthobius bondari OTU 1	60.10827919171694	0.22362581794364159	geo_dist	0.05274836411271683	Dead tissue breeder
Andranthobius bondari OTU 1	72.12993503006032	0.2236131072889471	geo_dist	0.05277378542210581	Dead tissue breeder
Andranthobius bondari OTU 1	84.15159086840372	0.22360094367516894	geo_dist	0.05279811264966211	Dead tissue breeder
Andranthobius bondari OTU 1	96.1732467067471	0.22358922962013186	geo_dist	0.052821540759736274	Dead tissue breeder
Andranthobius bondari OTU 1	108.19490254509047	0.22357789499223485	geo_dist	0.0528442100155303	Dead tissue breeder
Andranthobius bondari OTU 1	120.21655838343388	0.22356688714787692	geo_dist	0.05286622570424615	Dead tissue breeder
Andranthobius bondari OTU 1	132.23821422177727	0.22355616525899027	geo_dist	0.05288766948201945	Dead tissue breeder
Andranthobius bondari OTU 1	144.25987006012065	0.2235456968297238	geo_dist	0.05290860634055239	Dead tissue breeder
Andranthobius bondari OTU 1	156.28152589846403	0.22353545544486528	geo_dist	0.052929089110269445	Dead tissue breeder
Andranthobius bondari OTU 1	168.30318173680743	0.22352541925302918	geo_dist	0.05294916149394163	Dead tissue breeder
Andranthobius bondari OTU 1	180.3248375751508	0.22351556990942667	geo_dist	0.05296886018114666	Dead tissue breeder
Andranthobius bondari OTU 1	192.3464934134942	0.223505891817604	geo_dist	0.05298821636479201	Dead tissue breeder
Andranthobius bondari OTU 1	204.3681492518376	0.22349637157220842	geo_dist	0.05300725685558316	Dead tissue breeder
Andranthobius bondari OTU 1	216.38980509018094	0.22348699754080398	geo_dist	0.053026004918392045	Dead tissue breeder
Andranthobius bondari OTU 1	228.41146092852435	0.22347775954424892	geo_dist	0.053044480911502156	Dead tissue breeder
Andranthobius bondari OTU 1	240.43311676686776	0.22346864860844637	geo_dist	0.05306270278310726	Dead tissue breeder
Andranthobius bondari OTU 1	252.4547726052111	0.22345965676876378	geo_dist	0.05308068646247244	Dead tissue breeder
Andranthobius bondari OTU 1	264.47642844355454	0.2234507769139744	geo_dist	0.05309844617205117	Dead tissue breeder
Andranthobius bondari OTU 1	276.4980842818979	0.22344200266030442	geo_dist	0.053115994679391154	Dead tissue breeder
Andranthobius bondari OTU 1	288.5197401202413	0.22343332824872336	geo_dist	0.053133343502553276	Dead tissue breeder
Andranthobius bondari OTU 1	300.5413959585847	0.22342474846040122	geo_dist	0.05315050307919755	Dead tissue breeder
Andranthobius bondari OTU 1	312.56305179692805	0.2234162585465215	geo_dist	0.053167482906957	Dead tissue breeder
Andranthobius bondari OTU 1	324.58470763527146	0.22340785416955572	geo_dist	0.05318429166088856	Dead tissue breeder
Andranthobius bondari OTU 1	336.60636347361486	0.22339953135377316	geo_dist	0.053200937292453676	Dead tissue breeder
Andranthobius bondari OTU 1	348.6280193119582	0.22339128644325634	geo_dist	0.053217427113487314	Dead tissue breeder
Andranthobius bondari OTU 1	360.6496751503016	0.2233831160660645	geo_dist	0.053233767867870985	Dead tissue breeder
Andranthobius bondari OTU 1	372.67133098864497	0.22337501710347085	geo_dist	0.053249965793058296	Dead tissue breeder
Andranthobius bondari OTU 1	384.6929868269884	0.2233669866634146	geo_dist	0.05326602667317082	Dead tissue breeder
Andranthobius bondari OTU 1	396.7146426653318	0.22335902205747704	geo_dist	0.05328195588504592	Dead tissue breeder
Andranthobius bondari OTU 1	408.7362985036752	0.22335112078082173	geo_dist	0.053297758438356546	Dead tissue breeder
Andranthobius bondari OTU 1	420.7579543420186	0.22334328049464094	geo_dist	0.05331343901071811	Dead tissue breeder
Andranthobius bondari OTU 1	432.7796101803619	0.22333549901073313	geo_dist	0.05332900197853374	Dead tissue breeder
Andranthobius bondari OTU 1	444.8012660187053	0.22332777427790054	geo_dist	0.053344451444198915	Dead tissue breeder
Andranthobius bondari OTU 1	456.8229218570487	0.22332010436990926	geo_dist	0.05335979126018148	Dead tissue breeder
Andranthobius bondari OTU 1	468.8445776953921	0.22331248747479515	geo_dist	0.0533750250504097	Dead tissue breeder
Andranthobius bondari OTU 1	480.8662335337355	0.22330492188533568	geo_dist	0.053390156229328634	Dead tissue breeder
Andranthobius bondari OTU 1	492.8878893720789	0.2232974059905336	geo_dist	0.05340518801893279	Dead tissue breeder
Andranthobius bondari OTU 1	504.9095452104222	0.22328993826798385	geo_dist	0.0534201234640323	Dead tissue breeder
Andranthobius bondari OTU 1	516.9312010487656	0.2232825172770126	geo_dist	0.053434965445974814	Dead tissue breeder
Andranthobius bondari OTU 1	528.9528568871091	0.2232751416524947	geo_dist	0.053449716695010585	Dead tissue breeder
Andranthobius bondari OTU 1	540.9745127254524	0.22326781009926844	geo_dist	0.053464379801463124	Dead tissue breeder
Andranthobius bondari OTU 1	552.9961685637958	0.2232605213870778	geo_dist	0.05347895722584439	Dead tissue breeder
Andranthobius bondari OTU 1	565.0178244021392	0.22325327434598216	geo_dist	0.05349345130803568	Dead tissue breeder
Andranthobius bondari OTU 1	577.0394802404826	0.22324606786218126	geo_dist	0.05350786427563747	Dead tissue breeder
Andranthobius bondari OTU 1	589.0611360788259	0.22323890087420997	geo_dist	0.053522198251580055	Dead tissue breeder
Andranthobius bondari OTU 1	601.0827919171694	0.22323177236946315	geo_dist	0.0535364552610737	Dead tissue breeder
Andranthobius bondari OTU 1	613.1044477555129	0.22322468138101612	geo_dist	0.05355063723796777	Dead tissue breeder
Andranthobius bondari OTU 1	625.1261035938561	0.22321762698471015	geo_dist	0.0535647460305797	Dead tissue breeder
Andranthobius bondari OTU 1	637.1477594321995	0.2232106082964763	geo_dist	0.053578783407047414	Dead tissue breeder
Andranthobius bondari OTU 1	649.1694152705429	0.22320362446987405	geo_dist	0.05359275106025191	Dead tissue breeder
Andranthobius bondari OTU 1	661.1910711088863	0.22319667469382348	geo_dist	0.053606650612353035	Dead tissue breeder
Andranthobius bondari OTU 1	673.2127269472297	0.2231897581905133	geo_dist	0.053620483618973425	Dead tissue breeder
Andranthobius bondari OTU 1	685.2343827855731	0.22318287421346716	geo_dist	0.05363425157306567	Dead tissue breeder
Andranthobius bondari OTU 1	697.2560386239164	0.22317602204575474	geo_dist	0.05364795590849053	Dead tissue breeder
Andranthobius bondari OTU 1	709.2776944622599	0.22316920099833362	geo_dist	0.053661598003332756	Dead tissue breeder
Andranthobius bondari OTU 1	721.2993503006032	0.2231624104085111	geo_dist	0.05367517918297782	Dead tissue breeder
Andranthobius bondari OTU 1	733.3210061389467	0.22315564963851442	geo_dist	0.05368870072297116	Dead tissue breeder
Andranthobius bondari OTU 1	745.3426619772899	0.2231489180741615	geo_dist	0.053702163851676976	Dead tissue breeder
Andranthobius bondari OTU 1	757.3643178156334	0.22314221512362212	geo_dist	0.053715569752755765	Dead tissue breeder
Andranthobius bondari OTU 1	769.3859736539767	0.22313554021626328	geo_dist	0.05372891956747344	Dead tissue breeder
Andranthobius bondari OTU 1	781.4076294923201	0.22312889280157083	geo_dist	0.053742214396858334	Dead tissue breeder
Andranthobius bondari OTU 1	793.4292853306636	0.22312227234814214	geo_dist	0.05375545530371573	Dead tissue breeder
Andranthobius bondari OTU 1	805.4509411690069	0.22311567834274343	geo_dist	0.05376864331451314	Dead tissue breeder
Andranthobius bondari OTU 1	817.4725970073504	0.22310911028942687	geo_dist	0.05378177942114626	Dead tissue breeder
Andranthobius bondari OTU 1	829.4942528456937	0.2231025677087032	geo_dist	0.05379486458259358	Dead tissue breeder
Andranthobius bondari OTU 1	841.5159086840372	0.22309605013676506	geo_dist	0.05380789972646988	Dead tissue breeder
Andranthobius bondari OTU 1	853.5375645223805	0.22308955712475773	geo_dist	0.05382088575048455	Dead tissue breeder
Andranthobius bondari OTU 1	865.5592203607238	0.22308308823809347	geo_dist	0.05383382352381305	Dead tissue breeder
Andranthobius bondari OTU 1	877.5808761990672	0.2230766430558065	geo_dist	0.05384671388838702	Dead tissue breeder
Andranthobius bondari OTU 1	889.6025320374106	0.22307022116994524	geo_dist	0.053859557660109525	Dead tissue breeder
Andranthobius bondari OTU 1	901.624187875754	0.22306382218500004	geo_dist	0.053872355629999924	Dead tissue breeder
Andranthobius bondari OTU 1	913.6458437140974	0.22305744571736272	geo_dist	0.053885108565274564	Dead tissue breeder
Andranthobius bondari OTU 1	925.6674995524407	0.223051091394817	geo_dist	0.05389781721036602	Dead tissue breeder
Andranthobius bondari OTU 1	937.6891553907842	0.2230447588560566	geo_dist	0.05391048228788681	Dead tissue breeder
Andranthobius bondari OTU 1	949.7108112291276	0.22303844775022988	geo_dist	0.05392310449954024	Dead tissue breeder
Andranthobius bondari OTU 1	961.732467067471	0.22303215773650895	geo_dist	0.05393568452698211	Dead tissue breeder
Andranthobius bondari OTU 1	973.7541229058144	0.2230258884836817	geo_dist	0.05394822303263658	Dead tissue breeder
Andranthobius bondari OTU 1	985.7757787441578	0.22301963966976518	geo_dist	0.05396072066046964	Dead tissue breeder
Andranthobius bondari OTU 1	997.7974345825012	0.22301341098163927	geo_dist	0.05397317803672147	Dead tissue breeder
Andranthobius bondari OTU 1	1009.8190904208444	0.22300720211469868	geo_dist	0.053985595770602635	Dead tissue breeder
Andranthobius bondari OTU 1	1021.8407462591879	0.22300101277252327	geo_dist	0.05399797445495347	Dead tissue breeder
Andranthobius bondari OTU 1	1033.8624020975312	0.22299484266656416	geo_dist	0.05401031466687167	Dead tissue breeder
Andranthobius bondari OTU 1	1045.8840579358748	0.2229886915158458	geo_dist	0.0540226169683084	Dead tissue breeder
Andranthobius bondari OTU 1	1057.9057137742182	0.22298255904668252	geo_dist	0.05403488190663497	Dead tissue breeder
Andranthobius bondari OTU 1	1069.9273696125615	0.22297644499240873	geo_dist	0.05404711001518253	Dead tissue breeder
Andranthobius bondari OTU 1	1081.9490254509049	0.22297034909312208	geo_dist	0.054059301813755845	Dead tissue breeder
Andranthobius bondari OTU 1	1093.9706812892482	0.2229642710954387	geo_dist	0.05407145780912259	Dead tissue breeder
Andranthobius bondari OTU 1	1105.9923371275916	0.22295821075226002	geo_dist	0.054083578495479956	Dead tissue breeder
Andranthobius bondari OTU 1	1118.013992965935	0.22295216782255015	geo_dist	0.05409566435489971	Dead tissue breeder
Andranthobius bondari OTU 1	1130.0356488042785	0.22294614207112368	geo_dist	0.05410771585775265	Dead tissue breeder
Andranthobius bondari OTU 1	1142.0573046426218	0.22294013326844306	geo_dist	0.054119733463113884	Dead tissue breeder
Andranthobius bondari OTU 1	1154.0789604809652	0.22293414119042468	geo_dist	0.05413171761915064	Dead tissue breeder
Andranthobius bondari OTU 1	1166.1006163193085	0.22292816561825426	geo_dist	0.05414366876349147	Dead tissue breeder
Andranthobius bondari OTU 1	1178.1222721576519	0.2229222063382096	geo_dist	0.05415558732358078	Dead tissue breeder
Andranthobius bondari OTU 1	1190.1439279959952	0.22291626314149157	geo_dist	0.054167473717016856	Dead tissue breeder
Andranthobius bondari OTU 2	0	0.1840609494743878	geo_dist	0.13187810105122438	Dead tissue breeder
Andranthobius bondari OTU 2	12.021655838343387	0.18405984713244844	geo_dist	0.13188030573510312	Dead tissue breeder
Andranthobius bondari OTU 2	24.043311676686773	0.1840584122946942	geo_dist	0.13188317541061162	Dead tissue breeder
Andranthobius bondari OTU 2	36.06496751503016	0.18405681778966745	geo_dist	0.1318863644206651	Dead tissue breeder
Andranthobius bondari OTU 2	48.08662335337355	0.1840551098633663	geo_dist	0.13188978027326742	Dead tissue breeder
Andranthobius bondari OTU 2	60.10827919171694	0.18405331232038574	geo_dist	0.13189337535922852	Dead tissue breeder
Andranthobius bondari OTU 2	72.12993503006032	0.1840514399801804	geo_dist	0.13189712003963922	Dead tissue breeder
Andranthobius bondari OTU 2	84.15159086840372	0.18404950306363013	geo_dist	0.13190099387273974	Dead tissue breeder
Andranthobius bondari OTU 2	96.1732467067471	0.1840475090945959	geo_dist	0.13190498181080818	Dead tissue breeder
Andranthobius bondari OTU 2	108.19490254509047	0.18404546386872603	geo_dist	0.13190907226254794	Dead tissue breeder
Andranthobius bondari OTU 2	120.21655838343388	0.18404337200261428	geo_dist	0.13191325599477144	Dead tissue breeder
Andranthobius bondari OTU 2	132.23821422177727	0.18404123726983254	geo_dist	0.13191752546033492	Dead tissue breeder
Andranthobius bondari OTU 2	144.25987006012065	0.18403906281879182	geo_dist	0.13192187436241637	Dead tissue breeder
Andranthobius bondari OTU 2	156.28152589846403	0.1840368513205455	geo_dist	0.13192629735890898	Dead tissue breeder
Andranthobius bondari OTU 2	168.30318173680743	0.18403460507280367	geo_dist	0.13193078985439266	Dead tissue breeder
Andranthobius bondari OTU 2	180.3248375751508	0.18403232607537603	geo_dist	0.13193534784924793	Dead tissue breeder
Andranthobius bondari OTU 2	192.3464934134942	0.18403001608629796	geo_dist	0.13193996782740408	Dead tissue breeder
Andranthobius bondari OTU 2	204.3681492518376	0.1840276766644972	geo_dist	0.13194464667100558	Dead tissue breeder
Andranthobius bondari OTU 2	216.38980509018094	0.1840253092028394	geo_dist	0.13194938159432118	Dead tissue breeder
Andranthobius bondari OTU 2	228.41146092852435	0.1840229149541413	geo_dist	0.1319541700917174	Dead tissue breeder
Andranthobius bondari OTU 2	240.43311676686776	0.18402049505194268	geo_dist	0.13195900989611464	Dead tissue breeder
Andranthobius bondari OTU 2	252.4547726052111	0.18401805052730455	geo_dist	0.1319638989453909	Dead tissue breeder
Andranthobius bondari OTU 2	264.47642844355454	0.18401558232254853	geo_dist	0.13196883535490295	Dead tissue breeder
Andranthobius bondari OTU 2	276.4980842818979	0.18401309130260884	geo_dist	0.1319738173947823	Dead tissue breeder
Andranthobius bondari OTU 2	288.5197401202413	0.18401057826449851	geo_dist	0.13197884347100297	Dead tissue breeder
Andranthobius bondari OTU 2	300.5413959585847	0.1840080439452689	geo_dist	0.1319839121094622	Dead tissue breeder
Andranthobius bondari OTU 2	312.56305179692805	0.18400548902875363	geo_dist	0.13198902194249273	Dead tissue breeder
Andranthobius bondari OTU 2	324.58470763527146	0.18400291415132217	geo_dist	0.13199417169735567	Dead tissue breeder
Andranthobius bondari OTU 2	336.60636347361486	0.18400031990682025	geo_dist	0.1319993601863595	Dead tissue breeder
Andranthobius bondari OTU 2	348.6280193119582	0.18399770685083713	geo_dist	0.13200458629832573	Dead tissue breeder
Andranthobius bondari OTU 2	360.6496751503016	0.18399507550441135	geo_dist	0.1320098489911773	Dead tissue breeder
Andranthobius bondari OTU 2	372.67133098864497	0.18399242635726537	geo_dist	0.13201514728546926	Dead tissue breeder
Andranthobius bondari OTU 2	384.6929868269884	0.18398975987064264	geo_dist	0.1320204802587147	Dead tissue breeder
Andranthobius bondari OTU 2	396.7146426653318	0.18398707647980617	geo_dist	0.13202584704038767	Dead tissue breeder
Andranthobius bondari OTU 2	408.7362985036752	0.18398437659624886	geo_dist	0.13203124680750228	Dead tissue breeder
Andranthobius bondari OTU 2	420.7579543420186	0.1839816606096558	geo_dist	0.13203667878068842	Dead tissue breeder
Andranthobius bondari OTU 2	432.7796101803619	0.1839789288896531	geo_dist	0.13204214222069383	Dead tissue breeder
Andranthobius bondari OTU 2	444.8012660187053	0.18397618178737135	geo_dist	0.1320476364252573	Dead tissue breeder
Andranthobius bondari OTU 2	456.8229218570487	0.18397341963684843	geo_dist	0.13205316072630313	Dead tissue breeder
Andranthobius bondari OTU 2	468.8445776953921	0.18397064275629146	geo_dist	0.13205871448741707	Dead tissue breeder
Andranthobius bondari OTU 2	480.8662335337355	0.18396785144921535	geo_dist	0.1320642971015693	Dead tissue breeder
Andranthobius bondari OTU 2	492.8878893720789	0.18396504600547336	geo_dist	0.13206990798905327	Dead tissue breeder
Andranthobius bondari OTU 2	504.9095452104222	0.1839622267021915	geo_dist	0.132075546595617	Dead tissue breeder
Andranthobius bondari OTU 2	516.9312010487656	0.18395939380461862	geo_dist	0.13208121239076276	Dead tissue breeder
Andranthobius bondari OTU 2	528.9528568871091	0.18395654756690066	geo_dist	0.13208690486619867	Dead tissue breeder
Andranthobius bondari OTU 2	540.9745127254524	0.1839536882327886	geo_dist	0.1320926235344228	Dead tissue breeder
Andranthobius bondari OTU 2	552.9961685637958	0.1839508160362859	geo_dist	0.13209836792742818	Dead tissue breeder
Andranthobius bondari OTU 2	565.0178244021392	0.18394793120224276	geo_dist	0.13210413759551448	Dead tissue breeder
Andranthobius bondari OTU 2	577.0394802404826	0.18394503394690198	geo_dist	0.13210993210619604	Dead tissue breeder
Andranthobius bondari OTU 2	589.0611360788259	0.18394212447840178	geo_dist	0.13211575104319645	Dead tissue breeder
Andranthobius bondari OTU 2	601.0827919171694	0.1839392029972393	geo_dist	0.13212159400552143	Dead tissue breeder
Andranthobius bondari OTU 2	613.1044477555129	0.18393626969669902	geo_dist	0.13212746060660197	Dead tissue breeder
Andranthobius bondari OTU 2	625.1261035938561	0.18393332476324922	geo_dist	0.13213335047350155	Dead tissue breeder
Andranthobius bondari OTU 2	637.1477594321995	0.18393036837690924	geo_dist	0.13213926324618153	Dead tissue breeder
Andranthobius bondari OTU 2	649.1694152705429	0.18392740071159044	geo_dist	0.1321451985768191	Dead tissue breeder
Andranthobius bondari OTU 2	661.1910711088863	0.18392442193541333	geo_dist	0.13215115612917333	Dead tissue breeder
Andranthobius bondari OTU 2	673.2127269472297	0.18392143221100252	geo_dist	0.13215713557799497	Dead tissue breeder
Andranthobius bondari OTU 2	685.2343827855731	0.18391843169576166	geo_dist	0.13216313660847667	Dead tissue breeder
Andranthobius bondari OTU 2	697.2560386239164	0.1839154205421302	geo_dist	0.1321691589157396	Dead tissue breeder
Andranthobius bondari OTU 2	709.2776944622599	0.18391239889782313	geo_dist	0.13217520220435375	Dead tissue breeder
Andranthobius bondari OTU 2	721.2993503006032	0.18390936690605528	geo_dist	0.13218126618788945	Dead tissue breeder
Andranthobius bondari OTU 2	733.3210061389467	0.18390632470575155	geo_dist	0.1321873505884969	Dead tissue breeder
Andranthobius bondari OTU 2	745.3426619772899	0.18390327243174384	geo_dist	0.13219345513651232	Dead tissue breeder
Andranthobius bondari OTU 2	757.3643178156334	0.183900210214956	geo_dist	0.132199579570088	Dead tissue breeder
Andranthobius bondari OTU 2	769.3859736539767	0.1838971381825776	geo_dist	0.13220572363484479	Dead tissue breeder
Andranthobius bondari OTU 2	781.4076294923201	0.1838940564582274	geo_dist	0.1322118870835452	Dead tissue breeder
Andranthobius bondari OTU 2	793.4292853306636	0.18389096516210712	geo_dist	0.13221806967578575	Dead tissue breeder
Andranthobius bondari OTU 2	805.4509411690069	0.18388786441114663	geo_dist	0.13222427117770674	Dead tissue breeder
Andranthobius bondari OTU 2	817.4725970073504	0.18388475431914048	geo_dist	0.13223049136171905	Dead tissue breeder
Andranthobius bondari OTU 2	829.4942528456937	0.18388163499687724	geo_dist	0.13223673000624553	Dead tissue breeder
Andranthobius bondari OTU 2	841.5159086840372	0.18387850655226143	geo_dist	0.13224298689547714	Dead tissue breeder
Andranthobius bondari OTU 2	853.5375645223805	0.18387536909042887	geo_dist	0.13224926181914226	Dead tissue breeder
Andranthobius bondari OTU 2	865.5592203607238	0.18387222271385598	geo_dist	0.13225555457228805	Dead tissue breeder
Andranthobius bondari OTU 2	877.5808761990672	0.183869067522463	geo_dist	0.13226186495507403	Dead tissue breeder
Andranthobius bondari OTU 2	889.6025320374106	0.18386590361371236	geo_dist	0.1322681927725753	Dead tissue breeder
Andranthobius bondari OTU 2	901.624187875754	0.18386273108270137	geo_dist	0.13227453783459725	Dead tissue breeder
Andranthobius bondari OTU 2	913.6458437140974	0.18385955002225074	geo_dist	0.13228089995549852	Dead tissue breeder
Andranthobius bondari OTU 2	925.6674995524407	0.1838563605229883	geo_dist	0.13228727895402342	Dead tissue breeder
Andranthobius bondari OTU 2	937.6891553907842	0.18385316267342888	geo_dist	0.13229367465314223	Dead tissue breeder
Andranthobius bondari OTU 2	949.7108112291276	0.18384995656005007	geo_dist	0.13230008687989986	Dead tissue breeder
Andranthobius bondari OTU 2	961.732467067471	0.1838467422673644	geo_dist	0.13230651546527122	Dead tissue breeder
Andranthobius bondari OTU 2	973.7541229058144	0.18384351987798808	geo_dist	0.13231296024402384	Dead tissue breeder
Andranthobius bondari OTU 2	985.7757787441578	0.1838402894727067	geo_dist	0.1323194210545866	Dead tissue breeder
Andranthobius bondari OTU 2	997.7974345825012	0.1838370511305376	geo_dist	0.13232589773892478	Dead tissue breeder
Andranthobius bondari OTU 2	1009.8190904208444	0.18383380492878956	geo_dist	0.13233239014242087	Dead tissue breeder
Andranthobius bondari OTU 2	1021.8407462591879	0.1838305509431196	geo_dist	0.13233889811376082	Dead tissue breeder
Andranthobius bondari OTU 2	1033.8624020975312	0.1838272892475876	geo_dist	0.1323454215048248	Dead tissue breeder
Andranthobius bondari OTU 2	1045.8840579358748	0.1838240199147081	geo_dist	0.13235196017058382	Dead tissue breeder
Andranthobius bondari OTU 2	1057.9057137742182	0.18382074301550017	geo_dist	0.13235851396899967	Dead tissue breeder
Andranthobius bondari OTU 2	1069.9273696125615	0.18381745861953483	geo_dist	0.13236508276093034	Dead tissue breeder
Andranthobius bondari OTU 2	1081.9490254509049	0.18381416679498072	geo_dist	0.13237166641003856	Dead tissue breeder
Andranthobius bondari OTU 2	1093.9706812892482	0.18381086760864757	geo_dist	0.13237826478270487	Dead tissue breeder
Andranthobius bondari OTU 2	1105.9923371275916	0.1838075611260282	geo_dist	0.1323848777479436	Dead tissue breeder
Andranthobius bondari OTU 2	1118.013992965935	0.18380424741133827	geo_dist	0.13239150517732345	Dead tissue breeder
Andranthobius bondari OTU 2	1130.0356488042785	0.18380092652755511	geo_dist	0.13239814694488977	Dead tissue breeder
Andranthobius bondari OTU 2	1142.0573046426218	0.18379759853645428	geo_dist	0.13240480292709145	Dead tissue breeder
Andranthobius bondari OTU 2	1154.0789604809652	0.18379426349864508	geo_dist	0.13241147300270983	Dead tissue breeder
Andranthobius bondari OTU 2	1166.1006163193085	0.1837909214736045	geo_dist	0.13241815705279097	Dead tissue breeder
Andranthobius bondari OTU 2	1178.1222721576519	0.18378757251971006	geo_dist	0.13242485496057987	Dead tissue breeder
Andranthobius bondari OTU 2	1190.1439279959952	0.18378421669427095	geo_dist	0.1324315666114581	Dead tissue breeder
Celetes decolor OTU 1	0	0.19576433692777656	geo_dist	0.10847132614444688	Dead tissue breeder
Celetes decolor OTU 1	12.021655838343387	0.19545205694837142	geo_dist	0.10909588610325716	Dead tissue breeder
Celetes decolor OTU 1	24.043311676686773	0.19508172311921207	geo_dist	0.10983655376157586	Dead tissue breeder
Celetes decolor OTU 1	36.06496751503016	0.19468626700935118	geo_dist	0.11062746598129763	Dead tissue breeder
Celetes decolor OTU 1	48.08662335337355	0.19427388692374847	geo_dist	0.11145222615250305	Dead tissue breeder
Celetes decolor OTU 1	60.10827919171694	0.19384870703157794	geo_dist	0.11230258593684411	Dead tissue breeder
Celetes decolor OTU 1	72.12993503006032	0.19341325878539328	geo_dist	0.11317348242921343	Dead tissue breeder
Celetes decolor OTU 1	84.15159086840372	0.19296927126323984	geo_dist	0.11406145747352031	Dead tissue breeder
Celetes decolor OTU 1	96.1732467067471	0.1925180084258645	geo_dist	0.114963983148271	Dead tissue breeder
Celetes decolor OTU 1	108.19490254509047	0.1920604388948349	geo_dist	0.1158791222103302	Dead tissue breeder
Celetes decolor OTU 1	120.21655838343388	0.1915973312662973	geo_dist	0.1168053374674054	Dead tissue breeder
Celetes decolor OTU 1	132.23821422177727	0.1911293119690064	geo_dist	0.1177413760619872	Dead tissue breeder
Celetes decolor OTU 1	144.25987006012065	0.1906569025219072	geo_dist	0.1186861949561856	Dead tissue breeder
Celetes decolor OTU 1	156.28152589846403	0.19018054466362486	geo_dist	0.11963891067275029	Dead tissue breeder
Celetes decolor OTU 1	168.30318173680743	0.18970061794735507	geo_dist	0.12059876410528986	Dead tissue breeder
Celetes decolor OTU 1	180.3248375751508	0.18921745244603674	geo_dist	0.12156509510792651	Dead tissue breeder
Celetes decolor OTU 1	192.3464934134942	0.1887313381673136	geo_dist	0.12253732366537279	Dead tissue breeder
Celetes decolor OTU 1	204.3681492518376	0.1882425321859537	geo_dist	0.12351493562809263	Dead tissue breeder
Celetes decolor OTU 1	216.38980509018094	0.18775126415090038	geo_dist	0.12449747169819925	Dead tissue breeder
Celetes decolor OTU 1	228.41146092852435	0.187257740608471	geo_dist	0.125484518783058	Dead tissue breeder
Celetes decolor OTU 1	240.43311676686776	0.1867621484460782	geo_dist	0.12647570310784362	Dead tissue breeder
Celetes decolor OTU 1	252.4547726052111	0.1862646576711084	geo_dist	0.12747068465778322	Dead tissue breeder
Celetes decolor OTU 1	264.47642844355454	0.18576542367936508	geo_dist	0.12846915264126985	Dead tissue breeder
Celetes decolor OTU 1	276.4980842818979	0.1852645891261542	geo_dist	0.1294708217476916	Dead tissue breeder
Celetes decolor OTU 1	288.5197401202413	0.18476228548415558	geo_dist	0.13047542903168885	Dead tissue breeder
Celetes decolor OTU 1	300.5413959585847	0.1842586343516014	geo_dist	0.13148273129679722	Dead tissue breeder
Celetes decolor OTU 1	312.56305179692805	0.18375374855934642	geo_dist	0.13249250288130715	Dead tissue breeder
Celetes decolor OTU 1	324.58470763527146	0.1832477331144337	geo_dist	0.13350453377113258	Dead tissue breeder
Celetes decolor OTU 1	336.60636347361486	0.18274068600957932	geo_dist	0.13451862798084135	Dead tissue breeder
Celetes decolor OTU 1	348.6280193119582	0.18223269892183136	geo_dist	0.13553460215633728	Dead tissue breeder
Celetes decolor OTU 1	360.6496751503016	0.1817238578189513	geo_dist	0.13655228436209738	Dead tissue breeder
Celetes decolor OTU 1	372.67133098864497	0.18121424348844034	geo_dist	0.13757151302311932	Dead tissue breeder
Celetes decolor OTU 1	384.6929868269884	0.18070393200130885	geo_dist	0.1385921359973823	Dead tissue breeder
Celetes decolor OTU 1	396.7146426653318	0.1801929951204736	geo_dist	0.1396140097590528	Dead tissue breeder
Celetes decolor OTU 1	408.7362985036752	0.179681500661909	geo_dist	0.140636998676182	Dead tissue breeder
Celetes decolor OTU 1	420.7579543420186	0.1791695128152819	geo_dist	0.1416609743694362	Dead tissue breeder
Celetes decolor OTU 1	432.7796101803619	0.1786570924296711	geo_dist	0.1426858151406578	Dead tissue breeder
Celetes decolor OTU 1	444.8012660187053	0.17814429726906347	geo_dist	0.14371140546187305	Dead tissue breeder
Celetes decolor OTU 1	456.8229218570487	0.17763118224157587	geo_dist	0.14473763551684826	Dead tissue breeder
Celetes decolor OTU 1	468.8445776953921	0.1771177996057444	geo_dist	0.14576440078851122	Dead tissue breeder
Celetes decolor OTU 1	480.8662335337355	0.17660419915672126	geo_dist	0.14679160168655747	Dead tissue breeder
Celetes decolor OTU 1	492.8878893720789	0.17609042839480482	geo_dist	0.14781914321039036	Dead tissue breeder
Celetes decolor OTU 1	504.9095452104222	0.17557653267838175	geo_dist	0.1488469346432365	Dead tissue breeder
Celetes decolor OTU 1	516.9312010487656	0.1750625553630724	geo_dist	0.14987488927385523	Dead tissue breeder
Celetes decolor OTU 1	528.9528568871091	0.1745485379286259	geo_dist	0.1509029241427482	Dead tissue breeder
Celetes decolor OTU 1	540.9745127254524	0.1740345200949069	geo_dist	0.15193095981018617	Dead tissue breeder
Celetes decolor OTU 1	552.9961685637958	0.1735205399281418	geo_dist	0.15295892014371643	Dead tissue breeder
Celetes decolor OTU 1	565.0178244021392	0.17300663393844393	geo_dist	0.15398673212311215	Dead tissue breeder
Celetes decolor OTU 1	577.0394802404826	0.17249283716951122	geo_dist	0.15501432566097756	Dead tissue breeder
Celetes decolor OTU 1	589.0611360788259	0.17197918328127973	geo_dist	0.15604163343744054	Dead tissue breeder
Celetes decolor OTU 1	601.0827919171694	0.17146570462622576	geo_dist	0.15706859074754848	Dead tissue breeder
Celetes decolor OTU 1	613.1044477555129	0.17095243231992585	geo_dist	0.1580951353601483	Dead tissue breeder
Celetes decolor OTU 1	625.1261035938561	0.17043939630641633	geo_dist	0.15912120738716734	Dead tissue breeder
Celetes decolor OTU 1	637.1477594321995	0.16992662541883227	geo_dist	0.16014674916233546	Dead tissue breeder
Celetes decolor OTU 1	649.1694152705429	0.16941414743575328	geo_dist	0.16117170512849344	Dead tissue breeder
Celetes decolor OTU 1	661.1910711088863	0.1689019891336382	geo_dist	0.16219602173272363	Dead tissue breeder
Celetes decolor OTU 1	673.2127269472297	0.1683901763356884	geo_dist	0.1632196473286232	Dead tissue breeder
Celetes decolor OTU 1	685.2343827855731	0.16787873395744696	geo_dist	0.16424253208510609	Dead tissue breeder
Celetes decolor OTU 1	697.2560386239164	0.16736768604940672	geo_dist	0.16526462790118657	Dead tissue breeder
Celetes decolor OTU 1	709.2776944622599	0.1668570558368747	geo_dist	0.16628588832625057	Dead tissue breeder
Celetes decolor OTU 1	721.2993503006032	0.16634686575731575	geo_dist	0.1673062684853685	Dead tissue breeder
Celetes decolor OTU 1	733.3210061389467	0.16583713749537565	geo_dist	0.1683257250092487	Dead tissue breeder
Celetes decolor OTU 1	745.3426619772899	0.1653278920157663	geo_dist	0.16934421596846738	Dead tissue breeder
Celetes decolor OTU 1	757.3643178156334	0.16481914959417726	geo_dist	0.17036170081164548	Dead tissue breeder
Celetes decolor OTU 1	769.3859736539767	0.16431092984636364	geo_dist	0.17137814030727272	Dead tissue breeder
Celetes decolor OTU 1	781.4076294923201	0.16380325175554625	geo_dist	0.1723934964889075	Dead tissue breeder
Celetes decolor OTU 1	793.4292853306636	0.16329613369824772	geo_dist	0.17340773260350456	Dead tissue breeder
Celetes decolor OTU 1	805.4509411690069	0.16278959346867813	geo_dist	0.17442081306264373	Dead tissue breeder
Celetes decolor OTU 1	817.4725970073504	0.16228364830177272	geo_dist	0.17543270339645456	Dead tissue breeder
Celetes decolor OTU 1	829.4942528456937	0.1617783148949767	geo_dist	0.17644337021004658	Dead tissue breeder
Celetes decolor OTU 1	841.5159086840372	0.16127360942886318	geo_dist	0.17745278114227364	Dead tissue breeder
Celetes decolor OTU 1	853.5375645223805	0.16076954758666395	geo_dist	0.1784609048266721	Dead tissue breeder
Celetes decolor OTU 1	865.5592203607238	0.16026614457278576	geo_dist	0.17946771085442847	Dead tissue breeder
Celetes decolor OTU 1	877.5808761990672	0.15976341513037878	geo_dist	0.18047316973924243	Dead tissue breeder
Celetes decolor OTU 1	889.6025320374106	0.15926137355802014	geo_dist	0.18147725288395972	Dead tissue breeder
Celetes decolor OTU 1	901.624187875754	0.1587600337255673	geo_dist	0.1824799325488654	Dead tissue breeder
Celetes decolor OTU 1	913.6458437140974	0.1582594090892361	geo_dist	0.18348118182152778	Dead tissue breeder
Celetes decolor OTU 1	925.6674995524407	0.15775951270595023	geo_dist	0.18448097458809953	Dead tissue breeder
Celetes decolor OTU 1	937.6891553907842	0.15726035724700757	geo_dist	0.18547928550598486	Dead tissue breeder
Celetes decolor OTU 1	949.7108112291276	0.15676195501110515	geo_dist	0.1864760899777897	Dead tissue breeder
Celetes decolor OTU 1	961.732467067471	0.15626431793676077	geo_dist	0.18747136412647847	Dead tissue breeder
Celetes decolor OTU 1	973.7541229058144	0.1557674576141672	geo_dist	0.18846508477166563	Dead tissue breeder
Celetes decolor OTU 1	985.7757787441578	0.1552713852965121	geo_dist	0.1894572294069758	Dead tissue breeder
Celetes decolor OTU 1	997.7974345825012	0.15477611191079446	geo_dist	0.19044777617841108	Dead tissue breeder
Celetes decolor OTU 1	1009.8190904208444	0.1542816480681662	geo_dist	0.19143670386366762	Dead tissue breeder
Celetes decolor OTU 1	1021.8407462591879	0.1537880040738255	geo_dist	0.19242399185234899	Dead tissue breeder
Celetes decolor OTU 1	1033.8624020975312	0.15329518993648739	geo_dist	0.19340962012702523	Dead tissue breeder
Celetes decolor OTU 1	1045.8840579358748	0.1528032153774537	geo_dist	0.1943935692450926	Dead tissue breeder
Celetes decolor OTU 1	1057.9057137742182	0.15231208983930525	geo_dist	0.1953758203213895	Dead tissue breeder
Celetes decolor OTU 1	1069.9273696125615	0.15182182249423556	geo_dist	0.19635635501152887	Dead tissue breeder
Celetes decolor OTU 1	1081.9490254509049	0.1513324222520458	geo_dist	0.1973351554959084	Dead tissue breeder
Celetes decolor OTU 1	1093.9706812892482	0.15084389776781806	geo_dist	0.19831220446436387	Dead tissue breeder
Celetes decolor OTU 1	1105.9923371275916	0.15035625744928421	geo_dist	0.19928748510143157	Dead tissue breeder
Celetes decolor OTU 1	1118.013992965935	0.14986950946390534	geo_dist	0.20026098107218931	Dead tissue breeder
Celetes decolor OTU 1	1130.0356488042785	0.1493836617456766	geo_dist	0.2012326765086468	Dead tissue breeder
Celetes decolor OTU 1	1142.0573046426218	0.14889872200167145	geo_dist	0.2022025559966571	Dead tissue breeder
Celetes decolor OTU 1	1154.0789604809652	0.1484146977183377	geo_dist	0.20317060456332459	Dead tissue breeder
Celetes decolor OTU 1	1166.1006163193085	0.1479315961675579	geo_dist	0.20413680766488418	Dead tissue breeder
Celetes decolor OTU 1	1178.1222721576519	0.14744942441248518	geo_dist	0.20510115117502964	Dead tissue breeder
Celetes decolor OTU 1	1190.1439279959952	0.1469681893131653	geo_dist	0.2060636213736694	Dead tissue breeder
Celetes decolor OTU 2	0	0.13968567908720525	geo_dist	0.2206286418255895	Dead tissue breeder
Celetes decolor OTU 2	12.021655838343387	0.13963753084236694	geo_dist	0.22072493831526613	Dead tissue breeder
Celetes decolor OTU 2	24.043311676686773	0.1395021854141684	geo_dist	0.2209956291716632	Dead tissue breeder
Celetes decolor OTU 2	36.06496751503016	0.1392845424666755	geo_dist	0.22143091506664903	Dead tissue breeder
Celetes decolor OTU 2	48.08662335337355	0.13898733444705502	geo_dist	0.22202533110588996	Dead tissue breeder
Celetes decolor OTU 2	60.10827919171694	0.1386126651706601	geo_dist	0.2227746696586798	Dead tissue breeder
Celetes decolor OTU 2	72.12993503006032	0.13816236682456942	geo_dist	0.22367526635086116	Dead tissue breeder
Celetes decolor OTU 2	84.15159086840372	0.13763814524302898	geo_dist	0.22472370951394205	Dead tissue breeder
Celetes decolor OTU 2	96.1732467067471	0.13704165250015998	geo_dist	0.22591669499968003	Dead tissue breeder
Celetes decolor OTU 2	108.19490254509047	0.13637452747180992	geo_dist	0.22725094505638016	Dead tissue breeder
Celetes decolor OTU 2	120.21655838343388	0.13563842001334997	geo_dist	0.22872315997330006	Dead tissue breeder
Celetes decolor OTU 2	132.23821422177727	0.13483500585727567	geo_dist	0.23032998828544865	Dead tissue breeder
Celetes decolor OTU 2	144.25987006012065	0.13396599584323246	geo_dist	0.23206800831353508	Dead tissue breeder
Celetes decolor OTU 2	156.28152589846403	0.1330331414786513	geo_dist	0.2339337170426974	Dead tissue breeder
Celetes decolor OTU 2	168.30318173680743	0.13203823801006642	geo_dist	0.23592352397986716	Dead tissue breeder
Celetes decolor OTU 2	180.3248375751508	0.13098312574011944	geo_dist	0.2380337485197611	Dead tissue breeder
Celetes decolor OTU 2	192.3464934134942	0.12986969006896712	geo_dist	0.24026061986206576	Dead tissue breeder
Celetes decolor OTU 2	204.3681492518376	0.12869986058417224	geo_dist	0.24260027883165552	Dead tissue breeder
Celetes decolor OTU 2	216.38980509018094	0.1274756094261261	geo_dist	0.2450487811477478	Dead tissue breeder
Celetes decolor OTU 2	228.41146092852435	0.12619894909309723	geo_dist	0.24760210181380554	Dead tissue breeder
Celetes decolor OTU 2	240.43311676686776	0.12487192980795052	geo_dist	0.25025614038409894	Dead tissue breeder
Celetes decolor OTU 2	252.4547726052111	0.1234966365397663	geo_dist	0.25300672692046744	Dead tissue breeder
Celetes decolor OTU 2	264.47642844355454	0.12207518575338006	geo_dist	0.2558496284932399	Dead tissue breeder
Celetes decolor OTU 2	276.4980842818979	0.12060972194538774	geo_dist	0.2587805561092245	Dead tissue breeder
Celetes decolor OTU 2	288.5197401202413	0.11910241401458388	geo_dist	0.26179517197083224	Dead tissue breeder
Celetes decolor OTU 2	300.5413959585847	0.11755545150692154	geo_dist	0.2648890969861569	Dead tissue breeder
Celetes decolor OTU 2	312.56305179692805	0.1159710407691037	geo_dist	0.2680579184617926	Dead tissue breeder
Celetes decolor OTU 2	324.58470763527146	0.11435140104029139	geo_dist	0.2712971979194172	Dead tissue breeder
Celetes decolor OTU 2	336.60636347361486	0.1126987605077691	geo_dist	0.2746024789844618	Dead tissue breeder
Celetes decolor OTU 2	348.6280193119582	0.11101535234947818	geo_dist	0.27796929530104364	Dead tissue breeder
Celetes decolor OTU 2	360.6496751503016	0.1093034107839258	geo_dist	0.2813931784321484	Dead tissue breeder
Celetes decolor OTU 2	372.67133098864497	0.10756516714596702	geo_dist	0.28486966570806593	Dead tissue breeder
Celetes decolor OTU 2	384.6929868269884	0.10580284600523952	geo_dist	0.2883943079895209	Dead tissue breeder
Celetes decolor OTU 2	396.7146426653318	0.10401866134253653	geo_dist	0.291962677314927	Dead tissue breeder
Celetes decolor OTU 2	408.7362985036752	0.10221481279807439	geo_dist	0.29557037440385125	Dead tissue breeder
Celetes decolor OTU 2	420.7579543420186	0.10039348200441492	geo_dist	0.29921303599117016	Dead tissue breeder
Celetes decolor OTU 2	432.7796101803619	0.0985568290157014	geo_dist	0.3028863419685972	Dead tissue breeder
Celetes decolor OTU 2	444.8012660187053	0.09670698884384608	geo_dist	0.3065860223123078	Dead tissue breeder
Celetes decolor OTU 2	456.8229218570487	0.09484606811134558	geo_dist	0.31030786377730885	Dead tissue breeder
Celetes decolor OTU 2	468.8445776953921	0.0929761418294863	geo_dist	0.3140477163410274	Dead tissue breeder
Celetes decolor OTU 2	480.8662335337355	0.0910992503098302	geo_dist	0.31780149938033964	Dead tissue breeder
Celetes decolor OTU 2	492.8878893720789	0.0892173962160289	geo_dist	0.3215652075679422	Dead tissue breeder
Celetes decolor OTU 2	504.9095452104222	0.08733254176220252	geo_dist	0.325334916475595	Dead tissue breeder
Celetes decolor OTU 2	516.9312010487656	0.08544660606333168	geo_dist	0.32910678787333664	Dead tissue breeder
Celetes decolor OTU 2	528.9528568871091	0.08356146264234604	geo_dist	0.3328770747153079	Dead tissue breeder
Celetes decolor OTU 2	540.9745127254524	0.08167893709784989	geo_dist	0.3366421258043002	Dead tissue breeder
Celetes decolor OTU 2	552.9961685637958	0.07980080493570191	geo_dist	0.3403983901285962	Dead tissue breeder
Celetes decolor OTU 2	565.0178244021392	0.07792878956696513	geo_dist	0.3441424208660697	Dead tissue breeder
Celetes decolor OTU 2	577.0394802404826	0.07606456047406167	geo_dist	0.34787087905187664	Dead tissue breeder
Celetes decolor OTU 2	589.0611360788259	0.0742097315463071	geo_dist	0.3515805369073858	Dead tissue breeder
Celetes decolor OTU 2	601.0827919171694	0.07236585958536203	geo_dist	0.355268280829276	Dead tissue breeder
Celetes decolor OTU 2	613.1044477555129	0.07053444298052342	geo_dist	0.35893111403895317	Dead tissue breeder
Celetes decolor OTU 2	625.1261035938561	0.06871692055318726	geo_dist	0.3625661588936255	Dead tissue breeder
Celetes decolor OTU 2	637.1477594321995	0.06691467056924764	geo_dist	0.3661706588615047	Dead tissue breeder
Celetes decolor OTU 2	649.1694152705429	0.06512900991765641	geo_dist	0.3697419801646872	Dead tissue breeder
Celetes decolor OTU 2	661.1910711088863	0.0633611934528529	geo_dist	0.3732776130942942	Dead tissue breeder
Celetes decolor OTU 2	673.2127269472297	0.06161241349828591	geo_dist	0.37677517300342817	Dead tissue breeder
Celetes decolor OTU 2	685.2343827855731	0.05988379950779047	geo_dist	0.38023240098441907	Dead tissue breeder
Celetes decolor OTU 2	697.2560386239164	0.05817641788115077	geo_dist	0.38364716423769846	Dead tissue breeder
Celetes decolor OTU 2	709.2776944622599	0.05649127192977965	geo_dist	0.3870174561404407	Dead tissue breeder
Celetes decolor OTU 2	721.2993503006032	0.05482930198807143	geo_dist	0.39034139602385715	Dead tissue breeder
Celetes decolor OTU 2	733.3210061389467	0.05319138566564382	geo_dist	0.39361722866871235	Dead tissue breeder
Celetes decolor OTU 2	745.3426619772899	0.05157833823537161	geo_dist	0.3968433235292568	Dead tissue breeder
Celetes decolor OTU 2	757.3643178156334	0.04999091315183332	geo_dist	0.40001817369633336	Dead tissue breeder
Celetes decolor OTU 2	769.3859736539767	0.048429802694540086	geo_dist	0.40314039461091983	Dead tissue breeder
Celetes decolor OTU 2	781.4076294923201	0.046895638730094696	geo_dist	0.4062087225398106	Dead tissue breeder
Celetes decolor OTU 2	793.4292853306636	0.04538899358723666	geo_dist	0.40922201282552667	Dead tissue breeder
Celetes decolor OTU 2	805.4509411690069	0.043910381038567814	geo_dist	0.41217923792286437	Dead tissue breeder
Celetes decolor OTU 2	817.4725970073504	0.04246025738261878	geo_dist	0.41507948523476246	Dead tissue breeder
Celetes decolor OTU 2	829.4942528456937	0.04103902261981316	geo_dist	0.4179219547603737	Dead tissue breeder
Celetes decolor OTU 2	841.5159086840372	0.039647021715808875	geo_dist	0.4207059565683823	Dead tissue breeder
Celetes decolor OTU 2	853.5375645223805	0.03828454594564711	geo_dist	0.42343090810870576	Dead tissue breeder
Celetes decolor OTU 2	865.5592203607238	0.036951834312115114	geo_dist	0.42609633137576974	Dead tissue breeder
Celetes decolor OTU 2	877.5808761990672	0.035649075031731974	geo_dist	0.42870184993653604	Dead tissue breeder
Celetes decolor OTU 2	889.6025320374106	0.03437640708179224	geo_dist	0.4312471858364155	Dead tissue breeder
Celetes decolor OTU 2	901.624187875754	0.033133921801951745	geo_dist	0.4337321563960965	Dead tissue breeder
Celetes decolor OTU 2	913.6458437140974	0.03192166454391194	geo_dist	0.43615667091217614	Dead tissue breeder
Celetes decolor OTU 2	925.6674995524407	0.030739636362851475	geo_dist	0.43852072727429703	Dead tissue breeder
Celetes decolor OTU 2	937.6891553907842	0.029587795744365885	geo_dist	0.44082440851126825	Dead tissue breeder
Celetes decolor OTU 2	949.7108112291276	0.028466060360807465	geo_dist	0.4430678792783851	Dead tissue breeder
Celetes decolor OTU 2	961.732467067471	0.027374308851064566	geo_dist	0.44525138229787087	Dead tissue breeder
Celetes decolor OTU 2	973.7541229058144	0.026312382617984263	geo_dist	0.44737523476403146	Dead tissue breeder
Celetes decolor OTU 2	985.7757787441578	0.025280087637819765	geo_dist	0.44943982472436045	Dead tissue breeder
Celetes decolor OTU 2	997.7974345825012	0.024277196276275597	geo_dist	0.4514456074474488	Dead tissue breeder
Celetes decolor OTU 2	1009.8190904208444	0.0233034491059274	geo_dist	0.4533931017881452	Dead tissue breeder
Celetes decolor OTU 2	1021.8407462591879	0.02235855672000583	geo_dist	0.45528288655998833	Dead tissue breeder
Celetes decolor OTU 2	1033.8624020975312	0.021442201537758266	geo_dist	0.45711559692448345	Dead tissue breeder
Celetes decolor OTU 2	1045.8840579358748	0.020554039596831417	geo_dist	0.4588919208063372	Dead tissue breeder
Celetes decolor OTU 2	1057.9057137742182	0.019693702328356738	geo_dist	0.4606125953432865	Dead tissue breeder
Celetes decolor OTU 2	1069.9273696125615	0.01886079831066179	geo_dist	0.46227840337867643	Dead tissue breeder
Celetes decolor OTU 2	1081.9490254509049	0.018054914997778344	geo_dist	0.4638901700044433	Dead tissue breeder
Celetes decolor OTU 2	1093.9706812892482	0.017275620419167536	geo_dist	0.46544875916166495	Dead tissue breeder
Celetes decolor OTU 2	1105.9923371275916	0.0165224648473332	geo_dist	0.4669550703053336	Dead tissue breeder
Celetes decolor OTU 2	1118.013992965935	0.015794982430247403	geo_dist	0.4684100351395052	Dead tissue breeder
Celetes decolor OTU 2	1130.0356488042785	0.015092692785762689	geo_dist	0.4698146144284746	Dead tissue breeder
Celetes decolor OTU 2	1142.0573046426218	0.014415102555437289	geo_dist	0.4711697948891254	Dead tissue breeder
Celetes decolor OTU 2	1154.0789604809652	0.013761706915445496	geo_dist	0.47247658616910904	Dead tissue breeder
Celetes decolor OTU 2	1166.1006163193085	0.01313199104249169	geo_dist	0.4737360179150166	Dead tissue breeder
Celetes decolor OTU 2	1178.1222721576519	0.012525431532886076	geo_dist	0.47494913693422786	Dead tissue breeder
Celetes decolor OTU 2	1190.1439279959952	0.011941497773175774	geo_dist	0.47611700445364846	Dead tissue breeder
Celetes impar	0	0.2198205701172301	geo_dist	0.060358859765539785	Dead tissue breeder
Celetes impar	12.021655838343387	0.21860290930624351	geo_dist	0.06279418138751297	Dead tissue breeder
Celetes impar	24.043311676686773	0.21790573439810332	geo_dist	0.06418853120379336	Dead tissue breeder
Celetes impar	36.06496751503016	0.21732617005364194	geo_dist	0.06534765989271613	Dead tissue breeder
Celetes impar	48.08662335337355	0.21681214608494748	geo_dist	0.06637570783010505	Dead tissue breeder
Celetes impar	60.10827919171694	0.21634212839062444	geo_dist	0.06731574321875111	Dead tissue breeder
Celetes impar	72.12993503006032	0.21590457169313848	geo_dist	0.06819085661372304	Dead tissue breeder
Celetes impar	84.15159086840372	0.21549237892539083	geo_dist	0.06901524214921834	Dead tissue breeder
Celetes impar	96.1732467067471	0.2151007945846598	geo_dist	0.06979841083068039	Dead tissue breeder
Celetes impar	108.19490254509047	0.21472643591820953	geo_dist	0.07054712816358094	Dead tissue breeder
Celetes impar	120.21655838343388	0.21436678836099832	geo_dist	0.07126642327800337	Dead tissue breeder
Celetes impar	132.23821422177727	0.21401991838126935	geo_dist	0.0719601632374613	Dead tissue breeder
Celetes impar	144.25987006012065	0.21368429876144432	geo_dist	0.07263140247711136	Dead tissue breeder
Celetes impar	156.28152589846403	0.21335869657991438	geo_dist	0.07328260684017124	Dead tissue breeder
Celetes impar	168.30318173680743	0.21304209830006945	geo_dist	0.07391580339986109	Dead tissue breeder
Celetes impar	180.3248375751508	0.21273365790373164	geo_dist	0.07453268419253672	Dead tissue breeder
Celetes impar	192.3464934134942	0.21243265991816335	geo_dist	0.0751346801636733	Dead tissue breeder
Celetes impar	204.3681492518376	0.21213849239787136	geo_dist	0.07572301520425728	Dead tissue breeder
Celetes impar	216.38980509018094	0.2118506267541141	geo_dist	0.07629874649177182	Dead tissue breeder
Celetes impar	228.41146092852435	0.2115686024133567	geo_dist	0.07686279517328659	Dead tissue breeder
Celetes impar	240.43311676686776	0.2112920149558466	geo_dist	0.077415970088306807	Dead tissue breeder
Celetes impar	252.4547726052111	0.21102050681073486	geo_dist	0.07795898637853027	Dead tissue breeder
Celetes impar	264.47642844355454	0.21075375986150674	geo_dist	0.07849248027698652	Dead tissue breeder
Celetes impar	276.4980842818979	0.21049148950073235	geo_dist	0.0790170209985353	Dead tissue breeder
Celetes impar	288.5197401202413	0.2102334397995617	geo_dist	0.07953312040087662	Dead tissue breeder
Celetes impar	300.5413959585847	0.20997937954531945	geo_dist	0.0800412409093611	Dead tissue breeder
Celetes impar	312.56305179692805	0.20972909896278952	geo_dist	0.08054180207442097	Dead tissue breeder
Celetes impar	324.58470763527146	0.20948240697952553	geo_dist	0.08103518604094895	Dead tissue breeder
Celetes impar	336.60636347361486	0.20923912892815874	geo_dist	0.08152174214368252	Dead tissue breeder
Celetes impar	348.6280193119582	0.20899910460279394	geo_dist	0.08200179079441211	Dead tissue breeder
Celetes impar	360.6496751503016	0.20876218660462492	geo_dist	0.08247562679075016	Dead tissue breeder
Celetes impar	372.67133098864497	0.20852823892554548	geo_dist	0.08294352214890904	Dead tissue breeder
Celetes impar	384.6929868269884	0.20829713572896255	geo_dist	0.0834057285420749	Dead tissue breeder
Celetes impar	396.7146426653318	0.20806876029506208	geo_dist	0.08386247940987585	Dead tissue breeder
Celetes impar	408.7362985036752	0.2078430041040442	geo_dist	0.08431399179191162	Dead tissue breeder
Celetes impar	420.7579543420186	0.20761976603575963	geo_dist	0.08476046792848074	Dead tissue breeder
Celetes impar	432.7796101803619	0.20739895166807157	geo_dist	0.08520209666385686	Dead tissue breeder
Celetes impar	444.8012660187053	0.20718047265936454	geo_dist	0.08563905468127092	Dead tissue breeder
Celetes impar	456.8229218570487	0.20696424620311196	geo_dist	0.08607150759377608	Dead tissue breeder
Celetes impar	468.8445776953921	0.20675019454442084	geo_dist	0.08649961091115832	Dead tissue breeder
Celetes impar	480.8662335337355	0.20653824455010503	geo_dist	0.08692351089978995	Dead tissue breeder
Celetes impar	492.8878893720789	0.20632832732517284	geo_dist	0.08734334534965432	Dead tissue breeder
Celetes impar	504.9095452104222	0.2061203778697093	geo_dist	0.0877592442605814	Dead tissue breeder
Celetes impar	516.9312010487656	0.20591433477103915	geo_dist	0.08817133045792169	Dead tissue breeder
Celetes impar	528.9528568871091	0.2057101399268087	geo_dist	0.0885797201463826	Dead tissue breeder
Celetes impar	540.9745127254524	0.2055077382952485	geo_dist	0.08898452340950302	Dead tissue breeder
Celetes impar	552.9961685637958	0.20530707766940592	geo_dist	0.08938584466118815	Dead tissue breeder
Celetes impar	565.0178244021392	0.20510810847257616	geo_dist	0.08978378305484769	Dead tissue breeder
Celetes impar	577.0394802404826	0.2049107835725327	geo_dist	0.0901784328549346	Dead tissue breeder
Celetes impar	589.0611360788259	0.20471505811247478	geo_dist	0.09056988377505043	Dead tissue breeder
Celetes impar	601.0827919171694	0.20452088935687737	geo_dist	0.09095822128624526	Dead tissue breeder
Celetes impar	613.1044477555129	0.2043282365506579	geo_dist	0.09134352689868419	Dead tissue breeder
Celetes impar	625.1261035938561	0.20413706079027188	geo_dist	0.09172587841945623	Dead tissue breeder
Celetes impar	637.1477594321995	0.20394732490551606	geo_dist	0.09210535018896787	Dead tissue breeder
Celetes impar	649.1694152705429	0.20375899335096587	geo_dist	0.09248201329806827	Dead tissue breeder
Celetes impar	661.1910711088863	0.20357203210609695	geo_dist	0.0928559357878061	Dead tissue breeder
Celetes impar	673.2127269472297	0.20338640858325177	geo_dist	0.09322718283349646	Dead tissue breeder
Celetes impar	685.2343827855731	0.20320209154270555	geo_dist	0.0935958169145889	Dead tissue breeder
Celetes impar	697.2560386239164	0.20301905101416942	geo_dist	0.09396189797166116	Dead tissue breeder
Celetes impar	709.2776944622599	0.20283725822414	geo_dist	0.09432548355171999	Dead tissue breeder
Celetes impar	721.2993503006032	0.20265668552856866	geo_dist	0.09468662894286267	Dead tissue breeder
Celetes impar	733.3210061389467	0.20247730635037867	geo_dist	0.09504538729924267	Dead tissue breeder
Celetes impar	745.3426619772899	0.202299095121407	geo_dist	0.09540180975718598	Dead tissue breeder
Celetes impar	757.3643178156334	0.20212202722839223	geo_dist	0.09575594554321554	Dead tissue breeder
Celetes impar	769.3859736539767	0.20194607896266556	geo_dist	0.09610784207466888	Dead tissue breeder
Celetes impar	781.4076294923201	0.20177122747323814	geo_dist	0.09645754505352372	Dead tissue breeder
Celetes impar	793.4292853306636	0.20159745072300625	geo_dist	0.0968050985539875	Dead tissue breeder
Celetes impar	805.4509411690069	0.20142472744782317	geo_dist	0.09715054510435367	Dead tissue breeder
Celetes impar	817.4725970073504	0.20125303711820994	geo_dist	0.09749392576358012	Dead tissue breeder
Celetes impar	829.4942528456937	0.20108235990349876	geo_dist	0.09783528019300247	Dead tissue breeder
Celetes impar	841.5159086840372	0.20091267663822154	geo_dist	0.09817464672355691	Dead tissue breeder
Celetes impar	853.5375645223805	0.20074396879057238	geo_dist	0.09851206241885524	Dead tissue breeder
Celetes impar	865.5592203607238	0.20057621843278942	geo_dist	0.09884756313442117	Dead tissue breeder
Celetes impar	877.5808761990672	0.2004094082133136	geo_dist	0.0991811835733728	Dead tissue breeder
Celetes impar	889.6025320374106	0.20024352133059498	geo_dist	0.09951295733881005	Dead tissue breeder
Celetes impar	901.624187875754	0.20007854150842844	geo_dist	0.09984291698314313	Dead tissue breeder
Celetes impar	913.6458437140974	0.19991445297270968	geo_dist	0.10017109405458063	Dead tissue breeder
Celetes impar	925.6674995524407	0.19975124042951298	geo_dist	0.10049751914097405	Dead tissue breeder
Celetes impar	937.6891553907842	0.19958888904439828	geo_dist	0.10082222191120344	Dead tissue breeder
Celetes impar	949.7108112291276	0.1994273844228648	geo_dist	0.10114523115427038	Dead tissue breeder
Celetes impar	961.732467067471	0.19926671259187323	geo_dist	0.10146657481625354	Dead tissue breeder
Celetes impar	973.7541229058144	0.19910685998236574	geo_dist	0.10178628003526852	Dead tissue breeder
Celetes impar	985.7757787441578	0.19894781341271836	geo_dist	0.10210437317456328	Dead tissue breeder
Celetes impar	997.7974345825012	0.1987895600730649	geo_dist	0.10242087985387022	Dead tissue breeder
Celetes impar	1009.8190904208444	0.19863208751043676	geo_dist	0.10273582497912648	Dead tissue breeder
Celetes impar	1021.8407462591879	0.19847538361466735	geo_dist	0.1030492327706653	Dead tissue breeder
Celetes impar	1033.8624020975312	0.19831943660501208	geo_dist	0.10336112678997583	Dead tissue breeder
Celetes impar	1045.8840579358748	0.19816423501744104	geo_dist	0.10367152996511791	Dead tissue breeder
Celetes impar	1057.9057137742182	0.19800976769256246	geo_dist	0.10398046461487509	Dead tissue breeder
Celetes impar	1069.9273696125615	0.19785602376413874	geo_dist	0.10428795247172251	Dead tissue breeder
Celetes impar	1081.9490254509049	0.19770299264816027	geo_dist	0.10459401470367946	Dead tissue breeder
Celetes impar	1093.9706812892482	0.197550664032443	geo_dist	0.10489867193511399	Dead tissue breeder
Celetes impar	1105.9923371275916	0.19739902786672053	geo_dist	0.10520194426655893	Dead tissue breeder
Celetes impar	1118.013992965935	0.1972480743532008	geo_dist	0.1055038512935984	Dead tissue breeder
Celetes impar	1130.0356488042785	0.1970977939375617	geo_dist	0.10580441212487662	Dead tissue breeder
Celetes impar	1142.0573046426218	0.19694817730036018	geo_dist	0.10610364539927963	Dead tissue breeder
Celetes impar	1154.0789604809652	0.1967992153488322	geo_dist	0.10640156930233557	Dead tissue breeder
Celetes impar	1166.1006163193085	0.19665089920906148	geo_dist	0.10669820158187704	Dead tissue breeder
Celetes impar	1178.1222721576519	0.19650322021849692	geo_dist	0.10699355956300616	Dead tissue breeder
Celetes impar	1190.1439279959952	0.19635616991879984	geo_dist	0.10728766016240032	Dead tissue breeder
Dialomia polyphaga	0	0.20307903537274188	geo_dist	0.09384192925451623	Dead tissue breeder
Dialomia polyphaga	12.021655838343387	0.19618368413815432	geo_dist	0.10763263172369136	Dead tissue breeder
Dialomia polyphaga	24.043311676686773	0.1938330418832416	geo_dist	0.1123339162335168	Dead tissue breeder
Dialomia polyphaga	36.06496751503016	0.1921123058320585	geo_dist	0.11577538833588302	Dead tissue breeder
Dialomia polyphaga	48.08662335337355	0.19070669438537804	geo_dist	0.11858661122924391	Dead tissue breeder
Dialomia polyphaga	60.10827919171694	0.1894979022314637	geo_dist	0.12100419553707259	Dead tissue breeder
Dialomia polyphaga	72.12993503006032	0.1884264840535999	geo_dist	0.12314703189280019	Dead tissue breeder
Dialomia polyphaga	84.15159086840372	0.1874576803552403	geo_dist	0.1250846392895194	Dead tissue breeder
Dialomia polyphaga	96.1732467067471	0.18656913544858092	geo_dist	0.12686172910283816	Dead tissue breeder
Dialomia polyphaga	108.19490254509047	0.18574549175926355	geo_dist	0.1285090164814729	Dead tissue breeder
Dialomia polyphaga	120.21655838343388	0.18497567496390935	geo_dist	0.1300486500721813	Dead tissue breeder
Dialomia polyphaga	132.23821422177727	0.18425139629115697	geo_dist	0.13149720741768606	Dead tissue breeder
Dialomia polyphaga	144.25987006012065	0.183566265811488	geo_dist	0.132867468377024	Dead tissue breeder
Dialomia polyphaga	156.28152589846403	0.18291523763585338	geo_dist	0.13416952472829324	Dead tissue breeder
Dialomia polyphaga	168.30318173680743	0.18229424698999042	geo_dist	0.13541150602001917	Dead tissue breeder
Dialomia polyphaga	180.3248375751508	0.18169996394348534	geo_dist	0.13660007211302932	Dead tissue breeder
Dialomia polyphaga	192.3464934134942	0.1811296210818402	geo_dist	0.13774075783631962	Dead tissue breeder
Dialomia polyphaga	204.3681492518376	0.18058088972394157	geo_dist	0.13883822055211686	Dead tissue breeder
Dialomia polyphaga	216.38980509018094	0.18005178898199026	geo_dist	0.13989642203601949	Dead tissue breeder
Dialomia polyphaga	228.41146092852435	0.17954061762474996	geo_dist	0.14091876475050008	Dead tissue breeder
Dialomia polyphaga	240.43311676686776	0.17904590213695842	geo_dist	0.14190819572608315	Dead tissue breeder
Dialomia polyphaga	252.4547726052111	0.17856635651449249	geo_dist	0.14286728697101503	Dead tissue breeder
Dialomia polyphaga	264.47642844355454	0.17810085071569698	geo_dist	0.14379829856860604	Dead tissue breeder
Dialomia polyphaga	276.4980842818979	0.17764838559967722	geo_dist	0.14470322880064557	Dead tissue breeder
Dialomia polyphaga	288.5197401202413	0.17720807279596665	geo_dist	0.1455838544080667	Dead tissue breeder
Dialomia polyphaga	300.5413959585847	0.17677911837183777	geo_dist	0.14644176325632446	Dead tissue breeder
Dialomia polyphaga	312.56305179692805	0.17636080945878013	geo_dist	0.14727838108243974	Dead tissue breeder
Dialomia polyphaga	324.58470763527146	0.17595250320970232	geo_dist	0.14809499358059536	Dead tissue breeder
Dialomia polyphaga	336.60636347361486	0.1755536176100525	geo_dist	0.148892764779895	Dead tissue breeder
Dialomia polyphaga	348.6280193119582	0.17516362377702338	geo_dist	0.14967275244595324	Dead tissue breeder
Dialomia polyphaga	360.6496751503016	0.1747820394632394	geo_dist	0.15043592107352122	Dead tissue breeder
Dialomia polyphaga	372.67133098864497	0.17440842354296224	geo_dist	0.15118315291407552	Dead tissue breeder
Dialomia polyphaga	384.6929868269884	0.1740423713055484	geo_dist	0.1519152573889032	Dead tissue breeder
Dialomia polyphaga	396.7146426653318	0.1736835104166217	geo_dist	0.1526329791667566	Dead tissue breeder
Dialomia polyphaga	408.7362985036752	0.1733314974350143	geo_dist	0.1533370051299714	Dead tissue breeder
Dialomia polyphaga	420.7579543420186	0.17298601479501682	geo_dist	0.15402797040996635	Dead tissue breeder
Dialomia polyphaga	432.7796101803619	0.17264676818035082	geo_dist	0.15470646363929835	Dead tissue breeder
Dialomia polyphaga	444.8012660187053	0.1723134842296211	geo_dist	0.15537303154075782	Dead tissue breeder
Dialomia polyphaga	456.8229218570487	0.17198590852363885	geo_dist	0.1560281829527223	Dead tissue breeder
Dialomia polyphaga	468.8445776953921	0.1716638038135326	geo_dist	0.1566723923729348	Dead tissue breeder
Dialomia polyphaga	480.8662335337355	0.17134694845544604	geo_dist	0.15730610308910792	Dead tissue breeder
Dialomia polyphaga	492.8878893720789	0.17103513502320702	geo_dist	0.15792972995358595	Dead tissue breeder
Dialomia polyphaga	504.9095452104222	0.17072816907491475	geo_dist	0.1585436618501705	Dead tissue breeder
Dialomia polyphaga	516.9312010487656	0.17042586805313292	geo_dist	0.15914826389373415	Dead tissue breeder
Dialomia polyphaga	528.9528568871091	0.1701280603014661	geo_dist	0.1597438793970678	Dead tissue breeder
Dialomia polyphaga	540.9745127254524	0.1698345841828546	geo_dist	0.1603308316342908	Dead tissue breeder
Dialomia polyphaga	552.9961685637958	0.16954528728705412	geo_dist	0.16090942542589176	Dead tissue breeder
Dialomia polyphaga	565.0178244021392	0.16926002571654855	geo_dist	0.1614799485669029	Dead tissue breeder
Dialomia polyphaga	577.0394802404826	0.1689786634416397	geo_dist	0.1620426731167206	Dead tissue breeder
Dialomia polyphaga	589.0611360788259	0.1687010717167199	geo_dist	0.16259785656656017	Dead tissue breeder
Dialomia polyphaga	601.0827919171694	0.16842712855080036	geo_dist	0.16314574289839928	Dead tissue breeder
Dialomia polyphaga	613.1044477555129	0.16815671822627393	geo_dist	0.16368656354745215	Dead tissue breeder
Dialomia polyphaga	625.1261035938561	0.16788973086066475	geo_dist	0.1642205382786705	Dead tissue breeder
Dialomia polyphaga	637.1477594321995	0.16762606200677632	geo_dist	0.16474787598644736	Dead tissue breeder
Dialomia polyphaga	649.1694152705429	0.16736561228721739	geo_dist	0.16526877542556523	Dead tissue breeder
Dialomia polyphaga	661.1910711088863	0.1671082870597707	geo_dist	0.16578342588045858	Dead tissue breeder
Dialomia polyphaga	673.2127269472297	0.1668539961104928	geo_dist	0.16629200777901437	Dead tissue breeder
Dialomia polyphaga	685.2343827855731	0.16660265337179397	geo_dist	0.16679469325641205	Dead tissue breeder
Dialomia polyphaga	697.2560386239164	0.16635417666306598	geo_dist	0.16729164667386803	Dead tissue breeder
Dialomia polyphaga	709.2776944622599	0.16610848745169834	geo_dist	0.1677830250966033	Dead tissue breeder
Dialomia polyphaga	721.2993503006032	0.1658655106325636	geo_dist	0.1682689787348728	Dead tissue breeder
Dialomia polyphaga	733.3210061389467	0.16562517432426274	geo_dist	0.16874965135147452	Dead tissue breeder
Dialomia polyphaga	745.3426619772899	0.1653874096806035	geo_dist	0.169225180638793	Dead tissue breeder
Dialomia polyphaga	757.3643178156334	0.16515215071594758	geo_dist	0.16969569856810485	Dead tissue breeder
Dialomia polyphaga	769.3859736539767	0.16491933414320317	geo_dist	0.17016133171359366	Dead tissue breeder
Dialomia polyphaga	781.4076294923201	0.16468889922336538	geo_dist	0.17062220155326924	Dead tissue breeder
Dialomia polyphaga	793.4292853306636	0.16446078762561686	geo_dist	0.17107842474876628	Dead tissue breeder
Dialomia polyphaga	805.4509411690069	0.16423494329710003	geo_dist	0.17153011340579993	Dead tissue breeder
Dialomia polyphaga	817.4725970073504	0.16401131234155844	geo_dist	0.17197737531688312	Dead tissue breeder
Dialomia polyphaga	829.4942528456937	0.16378984290612214	geo_dist	0.17242031418775572	Dead tissue breeder
Dialomia polyphaga	841.5159086840372	0.16357048507558147	geo_dist	0.17285902984883705	Dead tissue breeder
Dialomia polyphaga	853.5375645223805	0.16335319077355417	geo_dist	0.17329361845289165	Dead tissue breeder
Dialomia polyphaga	865.5592203607238	0.1631379136700066	geo_dist	0.1737241726599868	Dead tissue breeder
Dialomia polyphaga	877.5808761990672	0.16292460909463763	geo_dist	0.17415078181072474	Dead tissue breeder
Dialomia polyphaga	889.6025320374106	0.16271323395567971	geo_dist	0.17457353208864057	Dead tissue breeder
Dialomia polyphaga	901.624187875754	0.16250374666370923	geo_dist	0.17499250667258154	Dead tissue breeder
Dialomia polyphaga	913.6458437140974	0.1622961070600952	geo_dist	0.1754077858798096	Dead tissue breeder
Dialomia polyphaga	925.6674995524407	0.1620902763497469	geo_dist	0.1758194473005062	Dead tissue breeder
Dialomia polyphaga	937.6891553907842	0.16188621703784956	geo_dist	0.1762275659243009	Dead tissue breeder
Dialomia polyphaga	949.7108112291276	0.16168389287030446	geo_dist	0.17663221425939107	Dead tissue breeder
Dialomia polyphaga	961.732467067471	0.16148326877761196	geo_dist	0.17703346244477608	Dead tissue breeder
Dialomia polyphaga	973.7541229058144	0.16128431082195832	geo_dist	0.17743137835608336	Dead tissue breeder
Dialomia polyphaga	985.7757787441578	0.16108698614728645	geo_dist	0.1778260277054271	Dead tissue breeder
Dialomia polyphaga	997.7974345825012	0.16089126293214812	geo_dist	0.17821747413570377	Dead tissue breeder
Dialomia polyphaga	1009.8190904208444	0.16069711034515075	geo_dist	0.1786057793096985	Dead tissue breeder
Dialomia polyphaga	1021.8407462591879	0.16050449850282772	geo_dist	0.17899100299434456	Dead tissue breeder
Dialomia polyphaga	1033.8624020975312	0.16031339842977285	geo_dist	0.1793732031404543	Dead tissue breeder
Dialomia polyphaga	1045.8840579358748	0.16012378202089306	geo_dist	0.17975243595821389	Dead tissue breeder
Dialomia polyphaga	1057.9057137742182	0.15993562200564332	geo_dist	0.18012875598871336	Dead tissue breeder
Dialomia polyphaga	1069.9273696125615	0.15974889191411892	geo_dist	0.18050221617176215	Dead tissue breeder
Dialomia polyphaga	1081.9490254509049	0.15956356604488878	geo_dist	0.18087286791022245	Dead tissue breeder
Dialomia polyphaga	1093.9706812892482	0.15937961943446194	geo_dist	0.18124076113107612	Dead tissue breeder
Dialomia polyphaga	1105.9923371275916	0.15919702782828776	geo_dist	0.18160594434342447	Dead tissue breeder
Dialomia polyphaga	1118.013992965935	0.15901576765319664	geo_dist	0.18196846469360672	Dead tissue breeder
Dialomia polyphaga	1130.0356488042785	0.15883581599119534	geo_dist	0.18232836801760932	Dead tissue breeder
Dialomia polyphaga	1142.0573046426218	0.15865715055453652	geo_dist	0.18268569889092695	Dead tissue breeder
Dialomia polyphaga	1154.0789604809652	0.15847974966198783	geo_dist	0.18304050067602434	Dead tissue breeder
Dialomia polyphaga	1166.1006163193085	0.1583035922162313	geo_dist	0.1833928155675374	Dead tissue breeder
Dialomia polyphaga	1178.1222721576519	0.1581286576823275	geo_dist	0.183742684635345	Dead tissue breeder
Dialomia polyphaga	1190.1439279959952	0.15795492606718486	geo_dist	0.18409014786563027	Dead tissue breeder
Microstrates bondari OTU 1	0	0.1985665717352708	geo_dist	0.10286685652945837	Live tissue breeder
Microstrates bondari OTU 1	12.021655838343387	0.19856208152424093	geo_dist	0.10287583695151814	Live tissue breeder
Microstrates bondari OTU 1	24.043311676686773	0.19854982843732535	geo_dist	0.10290034312534929	Live tissue breeder
Microstrates bondari OTU 1	36.06496751503016	0.1985304160067001	geo_dist	0.1029391679865998	Live tissue breeder
Microstrates bondari OTU 1	48.08662335337355	0.19850414384027962	geo_dist	0.10299171231944076	Live tissue breeder
Microstrates bondari OTU 1	60.10827919171694	0.19847121468834225	geo_dist	0.1030575706233155	Live tissue breeder
Microstrates bondari OTU 1	72.12993503006032	0.19843178198505243	geo_dist	0.10313643602989514	Live tissue breeder
Microstrates bondari OTU 1	84.15159086840372	0.198385969343264	geo_dist	0.10322806131347201	Live tissue breeder
Microstrates bondari OTU 1	96.1732467067471	0.198333880495423	geo_dist	0.103332239009154	Live tissue breeder
Microstrates bondari OTU 1	108.19490254509047	0.19827560504910685	geo_dist	0.1034487899017863	Live tissue breeder
Microstrates bondari OTU 1	120.21655838343388	0.19821122211454825	geo_dist	0.1035775557709035	Live tissue breeder
Microstrates bondari OTU 1	132.23821422177727	0.19814080273531795	geo_dist	0.1037183945293641	Live tissue breeder
Microstrates bondari OTU 1	144.25987006012065	0.19806441159446175	geo_dist	0.1038711768110765	Live tissue breeder
Microstrates bondari OTU 1	156.28152589846403	0.19798210825658114	geo_dist	0.10403578348683773	Live tissue breeder
Microstrates bondari OTU 1	168.30318173680743	0.19789394809911878	geo_dist	0.10421210380176243	Live tissue breeder
Microstrates bondari OTU 1	180.3248375751508	0.1977999830277898	geo_dist	0.10440003394442038	Live tissue breeder
Microstrates bondari OTU 1	192.3464934134942	0.19770026203750532	geo_dist	0.10459947592498936	Live tissue breeder
Microstrates bondari OTU 1	204.3681492518376	0.19759483165984407	geo_dist	0.10481033668031187	Live tissue breeder
Microstrates bondari OTU 1	216.38980509018094	0.19748373632538246	geo_dist	0.10503252734923507	Live tissue breeder
Microstrates bondari OTU 1	228.41146092852435	0.1973670186609086	geo_dist	0.10526596267818278	Live tissue breeder
Microstrates bondari OTU 1	240.43311676686776	0.19724471973600624	geo_dist	0.10551056052798752	Live tissue breeder
Microstrates bondari OTU 1	252.4547726052111	0.19711687926969315	geo_dist	0.1057662414606137	Live tissue breeder
Microstrates bondari OTU 1	264.47642844355454	0.19698353580513156	geo_dist	0.10603292838973688	Live tissue breeder
Microstrates bondari OTU 1	276.4980842818979	0.19684472685852128	geo_dist	0.10631054628295744	Live tissue breeder
Microstrates bondari OTU 1	288.5197401202413	0.1967004890468968	geo_dist	0.1065990219062064	Live tissue breeder
Microstrates bondari OTU 1	300.5413959585847	0.19655085819852178	geo_dist	0.10689828360295645	Live tissue breeder
Microstrates bondari OTU 1	312.56305179692805	0.19639586944880408	geo_dist	0.10720826110239184	Live tissue breeder
Microstrates bondari OTU 1	324.58470763527146	0.19623555732406742	geo_dist	0.10752888535186517	Live tissue breeder
Microstrates bondari OTU 1	336.60636347361486	0.19606995581506517	geo_dist	0.10786008836986966	Live tissue breeder
Microstrates bondari OTU 1	348.6280193119582	0.19589909844177145	geo_dist	0.10820180311645711	Live tissue breeder
Microstrates bondari OTU 1	360.6496751503016	0.19572301831070815	geo_dist	0.1085539633785837	Live tissue breeder
Microstrates bondari OTU 1	372.67133098864497	0.1955417481658498	geo_dist	0.10891650366830041	Live tissue breeder
Microstrates bondari OTU 1	384.6929868269884	0.19535532043397144	geo_dist	0.10928935913205712	Live tissue breeder
Microstrates bondari OTU 1	396.7146426653318	0.1951637672651663	geo_dist	0.10967246546966741	Live tissue breeder
Microstrates bondari OTU 1	408.7362985036752	0.1949671205691438	geo_dist	0.11006575886171238	Live tissue breeder
Microstrates bondari OTU 1	420.7579543420186	0.19476541204782635	geo_dist	0.1104691759043473	Live tissue breeder
Microstrates bondari OTU 1	432.7796101803619	0.19455867322468584	geo_dist	0.11088265355062832	Live tissue breeder
Microstrates bondari OTU 1	444.8012660187053	0.1943469354711975	geo_dist	0.11130612905760501	Live tissue breeder
Microstrates bondari OTU 1	456.8229218570487	0.19413023003073585	geo_dist	0.11173953993852831	Live tissue breeder
Microstrates bondari OTU 1	468.8445776953921	0.1939085880401928	geo_dist	0.11218282391961443	Live tissue breeder
Microstrates bondari OTU 1	480.8662335337355	0.1936820405495612	geo_dist	0.1126359189008776	Live tissue breeder
Microstrates bondari OTU 1	492.8878893720789	0.19345061853969536	geo_dist	0.11309876292060927	Live tissue breeder
Microstrates bondari OTU 1	504.9095452104222	0.19321435293843295	geo_dist	0.1135712941231341	Live tissue breeder
Microstrates bondari OTU 1	516.9312010487656	0.19297327463524117	geo_dist	0.11405345072951767	Live tissue breeder
Microstrates bondari OTU 1	528.9528568871091	0.19272741449452882	geo_dist	0.11454517101094236	Live tissue breeder
Microstrates bondari OTU 1	540.9745127254524	0.1924768033677507	geo_dist	0.11504639326449861	Live tissue breeder
Microstrates bondari OTU 1	552.9961685637958	0.19222147210441498	geo_dist	0.11555705579117004	Live tissue breeder
Microstrates bondari OTU 1	565.0178244021392	0.19196145156209315	geo_dist	0.11607709687581369	Live tissue breeder
Microstrates bondari OTU 1	577.0394802404826	0.19169677261551982	geo_dist	0.11660645476896037	Live tissue breeder
Microstrates bondari OTU 1	589.0611360788259	0.19142746616486103	geo_dist	0.11714506767027794	Live tissue breeder
Microstrates bondari OTU 1	601.0827919171694	0.19115356314322138	geo_dist	0.11769287371355724	Live tissue breeder
Microstrates bondari OTU 1	613.1044477555129	0.19087509452345294	geo_dist	0.11824981095309411	Live tissue breeder
Microstrates bondari OTU 1	625.1261035938561	0.19059209132432212	geo_dist	0.11881581735135577	Live tissue breeder
Microstrates bondari OTU 1	637.1477594321995	0.19030458461608635	geo_dist	0.1193908307678273	Live tissue breeder
Microstrates bondari OTU 1	649.1694152705429	0.19001260552552549	geo_dist	0.11997478894894903	Live tissue breeder
Microstrates bondari OTU 1	661.1910711088863	0.1897161852404707	geo_dist	0.12056762951905858	Live tissue breeder
Microstrates bondari OTU 1	673.2127269472297	0.1894153550138676	geo_dist	0.12116928997226478	Live tissue breeder
Microstrates bondari OTU 1	685.2343827855731	0.18911014616740884	geo_dist	0.12177970766518231	Live tissue breeder
Microstrates bondari OTU 1	697.2560386239164	0.18880059009476652	geo_dist	0.12239881981046696	Live tissue breeder
Microstrates bondari OTU 1	709.2776944622599	0.1884867182644536	geo_dist	0.12302656347109281	Live tissue breeder
Microstrates bondari OTU 1	721.2993503006032	0.18816856222233982	geo_dist	0.12366287555532035	Live tissue breeder
Microstrates bondari OTU 1	733.3210061389467	0.18784615359384604	geo_dist	0.12430769281230791	Live tissue breeder
Microstrates bondari OTU 1	745.3426619772899	0.187519524085839	geo_dist	0.12496095182832201	Live tissue breeder
Microstrates bondari OTU 1	757.3643178156334	0.18718870548824595	geo_dist	0.1256225890235081	Live tissue breeder
Microstrates bondari OTU 1	769.3859736539767	0.1868537296754085	geo_dist	0.126292540649183	Live tissue breeder
Microstrates bondari OTU 1	781.4076294923201	0.18651462860719137	geo_dist	0.12697074278561726	Live tissue breeder
Microstrates bondari OTU 1	793.4292853306636	0.1861714343298627	geo_dist	0.12765713134027462	Live tissue breeder
Microstrates bondari OTU 1	805.4509411690069	0.18582417897675985	geo_dist	0.1283516420464803	Live tissue breeder
Microstrates bondari OTU 1	817.4725970073504	0.18547289476875412	geo_dist	0.12905421046249177	Live tissue breeder
Microstrates bondari OTU 1	829.4942528456937	0.18511761401452664	geo_dist	0.1297647719709467	Live tissue breeder
Microstrates bondari OTU 1	841.5159086840372	0.18475836911066712	geo_dist	0.13048326177866576	Live tissue breeder
Microstrates bondari OTU 1	853.5375645223805	0.18439519254160575	geo_dist	0.1312096149167885	Live tissue breeder
Microstrates bondari OTU 1	865.5592203607238	0.18402811687938844	geo_dist	0.13194376624122311	Live tissue breeder
Microstrates bondari OTU 1	877.5808761990672	0.18365717478330448	geo_dist	0.13268565043339103	Live tissue breeder
Microstrates bondari OTU 1	889.6025320374106	0.18328239899937518	geo_dist	0.13343520200124964	Live tissue breeder
Microstrates bondari OTU 1	901.624187875754	0.18290382235971134	geo_dist	0.13419235528057732	Live tissue breeder
Microstrates bondari OTU 1	913.6458437140974	0.1825214777817476	geo_dist	0.1349570444365048	Live tissue breeder
Microstrates bondari OTU 1	925.6674995524407	0.1821353982673598	geo_dist	0.1357292034652804	Live tissue breeder
Microstrates bondari OTU 1	937.6891553907842	0.18174561690187266	geo_dist	0.13650876619625468	Live tissue breeder
Microstrates bondari OTU 1	949.7108112291276	0.1813521668529636	geo_dist	0.1372956662940728	Live tissue breeder
Microstrates bondari OTU 1	961.732467067471	0.1809550813694684	geo_dist	0.13808983726106322	Live tissue breeder
Microstrates bondari OTU 1	973.7541229058144	0.18055439378009408	geo_dist	0.13889121243981184	Live tissue breeder
Microstrates bondari OTU 1	985.7757787441578	0.18015013749204484	geo_dist	0.13969972501591033	Live tissue breeder
Microstrates bondari OTU 1	997.7974345825012	0.17974234598956443	geo_dist	0.14051530802087114	Live tissue breeder
Microstrates bondari OTU 1	1009.8190904208444	0.1793310528324009	geo_dist	0.14133789433519822	Live tissue breeder
Microstrates bondari OTU 1	1021.8407462591879	0.17891629165419715	geo_dist	0.1421674166916057	Live tissue breeder
Microstrates bondari OTU 1	1033.8624020975312	0.17849809616081166	geo_dist	0.14300380767837667	Live tissue breeder
Microstrates bondari OTU 1	1045.8840579358748	0.17807650012857307	geo_dist	0.14384699974285386	Live tissue breeder
Microstrates bondari OTU 1	1057.9057137742182	0.1776515374024724	geo_dist	0.14469692519505523	Live tissue breeder
Microstrates bondari OTU 1	1069.9273696125615	0.17722324189429584	geo_dist	0.14555351621140833	Live tissue breeder
Microstrates bondari OTU 1	1081.9490254509049	0.17679164758070237	geo_dist	0.14641670483859526	Live tissue breeder
Microstrates bondari OTU 1	1093.9706812892482	0.17635678850124803	geo_dist	0.14728642299750394	Live tissue breeder
Microstrates bondari OTU 1	1105.9923371275916	0.1759186987563607	geo_dist	0.14816260248727858	Live tissue breeder
Microstrates bondari OTU 1	1118.013992965935	0.17547741250526788	geo_dist	0.14904517498946424	Live tissue breeder
Microstrates bondari OTU 1	1130.0356488042785	0.17503296396387985	geo_dist	0.1499340720722403	Live tissue breeder
Microstrates bondari OTU 1	1142.0573046426218	0.17458538740263127	geo_dist	0.15082922519473746	Live tissue breeder
Microstrates bondari OTU 1	1154.0789604809652	0.17413471714428327	geo_dist	0.15173056571143345	Live tissue breeder
Microstrates bondari OTU 1	1166.1006163193085	0.1736809875616882	geo_dist	0.1526380248766236	Live tissue breeder
Microstrates bondari OTU 1	1178.1222721576519	0.17322423307551973	geo_dist	0.15355153384896053	Live tissue breeder
Microstrates bondari OTU 1	1190.1439279959952	0.17276448815197	geo_dist	0.15447102369605997	Live tissue breeder
Microstrates ypsilon	0	0.2138336106024576	geo_dist	0.07233277879508482	Live tissue breeder
Microstrates ypsilon	12.021655838343387	0.21377856187503527	geo_dist	0.07244287624992946	Live tissue breeder
Microstrates ypsilon	24.043311676686773	0.21369643079654657	geo_dist	0.07260713840690686	Live tissue breeder
Microstrates ypsilon	36.06496751503016	0.21359961735099608	geo_dist	0.07280076529800783	Live tissue breeder
Microstrates ypsilon	48.08662335337355	0.21349186055380154	geo_dist	0.07301627889239692	Live tissue breeder
Microstrates ypsilon	60.10827919171694	0.2133751784492289	geo_dist	0.0732496431015422	Live tissue breeder
Microstrates ypsilon	72.12993503006032	0.2132508704385475	geo_dist	0.07349825912290497	Live tissue breeder
Microstrates ypsilon	84.15159086840372	0.2131198570837446	geo_dist	0.07376028583251082	Live tissue breeder
Microstrates ypsilon	96.1732467067471	0.21298283152907438	geo_dist	0.07403433694185124	Live tissue breeder
Microstrates ypsilon	108.19490254509047	0.21284033834327096	geo_dist	0.07431932331345809	Live tissue breeder
Microstrates ypsilon	120.21655838343388	0.2126928190273378	geo_dist	0.07461436194532439	Live tissue breeder
Microstrates ypsilon	132.23821422177727	0.21254064029869355	geo_dist	0.07491871940261291	Live tissue breeder
Microstrates ypsilon	144.25987006012065	0.21238411268233967	geo_dist	0.07523177463532066	Live tissue breeder
Microstrates ypsilon	156.28152589846403	0.21222350327974396	geo_dist	0.07555299344051208	Live tissue breeder
Microstrates ypsilon	168.30318173680743	0.2120590448555114	geo_dist	0.07588191028897717	Live tissue breeder
Microstrates ypsilon	180.3248375751508	0.2118909424957664	geo_dist	0.0762181150084672	Live tissue breeder
Microstrates ypsilon	192.3464934134942	0.21171937860859893	geo_dist	0.07656124278280213	Live tissue breeder
Microstrates ypsilon	204.3681492518376	0.21154451675889901	geo_dist	0.07691096648220197	Live tissue breeder
Microstrates ypsilon	216.38980509018094	0.21136650466291693	geo_dist	0.07726699067416615	Live tissue breeder
Microstrates ypsilon	228.41146092852435	0.2111854765637983	geo_dist	0.0776290468724034	Live tissue breeder
Microstrates ypsilon	240.43311676686776	0.2110015551423555	geo_dist	0.07799688971528901	Live tissue breeder
Microstrates ypsilon	252.4547726052111	0.2108148530730062	geo_dist	0.07837029385398758	Live tissue breeder
Microstrates ypsilon	264.47642844355454	0.21062547430475054	geo_dist	0.07874905139049893	Live tissue breeder
Microstrates ypsilon	276.4980842818979	0.21043351512622294	geo_dist	0.07913296974755413	Live tissue breeder
Microstrates ypsilon	288.5197401202413	0.2102390650591371	geo_dist	0.07952186988172583	Live tissue breeder
Microstrates ypsilon	300.5413959585847	0.21004220761385836	geo_dist	0.07991558477228328	Live tissue breeder
Microstrates ypsilon	312.56305179692805	0.20984302093310814	geo_dist	0.08031395813378372	Live tissue breeder
Microstrates ypsilon	324.58470763527146	0.2096415783440795	geo_dist	0.08071684331184098	Live tissue breeder
Microstrates ypsilon	336.60636347361486	0.20943794883494432	geo_dist	0.08112410233011136	Live tissue breeder
Microstrates ypsilon	348.6280193119582	0.2092321974684672	geo_dist	0.08153560506306562	Live tissue breeder
Microstrates ypsilon	360.6496751503016	0.20902438574293503	geo_dist	0.08195122851412995	Live tissue breeder
Microstrates ypsilon	372.67133098864497	0.20881457190866543	geo_dist	0.08237085618266915	Live tissue breeder
Microstrates ypsilon	384.6929868269884	0.20860281124683397	geo_dist	0.08279437750633206	Live tissue breeder
Microstrates ypsilon	396.7146426653318	0.20838915631615726	geo_dist	0.08322168736768548	Live tissue breeder
Microstrates ypsilon	408.7362985036752	0.2081736571720105	geo_dist	0.083652685655979	Live tissue breeder
Microstrates ypsilon	420.7579543420186	0.20795636156178943	geo_dist	0.08408727687642115	Live tissue breeder
Microstrates ypsilon	432.7796101803619	0.20773731509970556	geo_dist	0.08452536980058889	Live tissue breeder
Microstrates ypsilon	444.8012660187053	0.20751656142369704	geo_dist	0.08496687715260592	Live tissue breeder
Microstrates ypsilon	456.8229218570487	0.20729414233672563	geo_dist	0.08541171532654873	Live tissue breeder
Microstrates ypsilon	468.8445776953921	0.20707009793438771	geo_dist	0.08585980413122457	Live tissue breeder
Microstrates ypsilon	480.8662335337355	0.20684446672048679	geo_dist	0.08631106655902643	Live tissue breeder
Microstrates ypsilon	492.8878893720789	0.20661728571197913	geo_dist	0.08676542857604175	Live tissue breeder
Microstrates ypsilon	504.9095452104222	0.20638859053450842	geo_dist	0.08722281893098316	Live tissue breeder
Microstrates ypsilon	516.9312010487656	0.20615841550958058	geo_dist	0.08768316898083883	Live tissue breeder
Microstrates ypsilon	528.9528568871091	0.20592679373428957	geo_dist	0.08814641253142086	Live tissue breeder
Microstrates ypsilon	540.9745127254524	0.20569375715438856	geo_dist	0.08861248569122288	Live tissue breeder
Microstrates ypsilon	552.9961685637958	0.20545933663139884	geo_dist	0.08908132673720232	Live tissue breeder
Microstrates ypsilon	565.0178244021392	0.20522356200436426	geo_dist	0.08955287599127149	Live tissue breeder
Microstrates ypsilon	577.0394802404826	0.20498646214678465	geo_dist	0.0900270757064307	Live tissue breeder
Microstrates ypsilon	589.0611360788259	0.20474806501919876	geo_dist	0.09050386996160248	Live tissue breeder
Microstrates ypsilon	601.0827919171694	0.20450839771783227	geo_dist	0.09098320456433545	Live tissue breeder
Microstrates ypsilon	613.1044477555129	0.20426748651967983	geo_dist	0.09146502696064035	Live tissue breeder
Microstrates ypsilon	625.1261035938561	0.20402535692434762	geo_dist	0.09194928615130477	Live tissue breeder
Microstrates ypsilon	637.1477594321995	0.20378203369294906	geo_dist	0.09243593261410188	Live tissue breeder
Microstrates ypsilon	649.1694152705429	0.20353754088431256	geo_dist	0.09292491823137489	Live tissue breeder
Microstrates ypsilon	661.1910711088863	0.20329190188873553	geo_dist	0.09341619622252895	Live tissue breeder
Microstrates ypsilon	673.2127269472297	0.20304513945949218	geo_dist	0.09390972108101564	Live tissue breeder
Microstrates ypsilon	685.2343827855731	0.2027972757422836	geo_dist	0.09440544851543281	Live tissue breeder
Microstrates ypsilon	697.2560386239164	0.20254833230279812	geo_dist	0.09490333539440376	Live tissue breeder
Microstrates ypsilon	709.2776944622599	0.20229833015253504	geo_dist	0.09540333969492992	Live tissue breeder
Microstrates ypsilon	721.2993503006032	0.20204728977302877	geo_dist	0.09590542045394246	Live tissue breeder
Microstrates ypsilon	733.3210061389467	0.2017952311385981	geo_dist	0.0964095377228038	Live tissue breeder
Microstrates ypsilon	745.3426619772899	0.20154217373773392	geo_dist	0.09691565252453216	Live tissue breeder
Microstrates ypsilon	757.3643178156334	0.20128813659322722	geo_dist	0.09742372681354555	Live tissue breeder
Microstrates ypsilon	769.3859736539767	0.20103313828113187	geo_dist	0.09793372343773626	Live tissue breeder
Microstrates ypsilon	781.4076294923201	0.200777196948646	geo_dist	0.09844560610270803	Live tissue breeder
Microstrates ypsilon	793.4292853306636	0.20052033033099065	geo_dist	0.0989593393380187	Live tissue breeder
Microstrates ypsilon	805.4509411690069	0.20026255576735635	geo_dist	0.09947488846528729	Live tissue breeder
Microstrates ypsilon	817.4725970073504	0.20000389021598192	geo_dist	0.09999221956803617	Live tissue breeder
Microstrates ypsilon	829.4942528456937	0.19974435026842613	geo_dist	0.10051129946314774	Live tissue breeder
Microstrates ypsilon	841.5159086840372	0.19948395216308604	geo_dist	0.10103209567382793	Live tissue breeder
Microstrates ypsilon	853.5375645223805	0.19922271179801257	geo_dist	0.10155457640397486	Live tissue breeder
Microstrates ypsilon	865.5592203607238	0.19896064474306918	geo_dist	0.10207871051386164	Live tissue breeder
Microstrates ypsilon	877.5808761990672	0.19869776625147673	geo_dist	0.10260446749704655	Live tissue breeder
Microstrates ypsilon	889.6025320374106	0.19843409127078307	geo_dist	0.10313181745843386	Live tissue breeder
Microstrates ypsilon	901.624187875754	0.1981696344532942	geo_dist	0.10366073109341162	Live tissue breeder
Microstrates ypsilon	913.6458437140974	0.19790441016600013	geo_dist	0.10419117966799973	Live tissue breeder
Microstrates ypsilon	925.6674995524407	0.19763843250002655	geo_dist	0.1047231349999469	Live tissue breeder
Microstrates ypsilon	937.6891553907842	0.19737171527964098	geo_dist	0.10525656944071804	Live tissue breeder
Microstrates ypsilon	949.7108112291276	0.19710427207083997	geo_dist	0.10579145585832006	Live tissue breeder
Microstrates ypsilon	961.732467067471	0.19683611618954225	geo_dist	0.1063277676209155	Live tissue breeder
Microstrates ypsilon	973.7541229058144	0.19656726070941044	geo_dist	0.10686547858117912	Live tissue breeder
Microstrates ypsilon	985.7757787441578	0.1962977184693232	geo_dist	0.1074045630613536	Live tissue breeder
Microstrates ypsilon	997.7974345825012	0.19602750208051697	geo_dist	0.10794499583896605	Live tissue breeder
Microstrates ypsilon	1009.8190904208444	0.19575662393341645	geo_dist	0.10848675213316711	Live tissue breeder
Microstrates ypsilon	1021.8407462591879	0.19548509620417076	geo_dist	0.10902980759165848	Live tissue breeder
Microstrates ypsilon	1033.8624020975312	0.19521293086091168	geo_dist	0.10957413827817664	Live tissue breeder
Microstrates ypsilon	1045.8840579358748	0.19494013966974838	geo_dist	0.11011972066050324	Live tissue breeder
Microstrates ypsilon	1057.9057137742182	0.19466673420051364	geo_dist	0.11066653159897272	Live tissue breeder
Microstrates ypsilon	1069.9273696125615	0.19439272583227385	geo_dist	0.1112145483354523	Live tissue breeder
Microstrates ypsilon	1081.9490254509049	0.19411812575861578	geo_dist	0.11176374848276843	Live tissue breeder
Microstrates ypsilon	1093.9706812892482	0.1938429449927212	geo_dist	0.1123141100145576	Live tissue breeder
Microstrates ypsilon	1105.9923371275916	0.19356719437224032	geo_dist	0.11286561125551936	Live tissue breeder
Microstrates ypsilon	1118.013992965935	0.19329088456397478	geo_dist	0.11341823087205044	Live tissue breeder
Microstrates ypsilon	1130.0356488042785	0.19301402606837836	geo_dist	0.11397194786324327	Live tissue breeder
Microstrates ypsilon	1142.0573046426218	0.19273662922388604	geo_dist	0.11452674155222792	Live tissue breeder
Microstrates ypsilon	1154.0789604809652	0.1924587042110787	geo_dist	0.11508259157784262	Live tissue breeder
Microstrates ypsilon	1166.1006163193085	0.19218026105669156	geo_dist	0.11563947788661688	Live tissue breeder
Microstrates ypsilon	1178.1222721576519	0.19190130963747457	geo_dist	0.11619738072505087	Live tissue breeder
Microstrates ypsilon	1190.1439279959952	0.19162185968391074	geo_dist	0.11675628063217852	Live tissue breeder
Phytotribus cocoseae	0	0.1847035702343125	geo_dist	0.130592859531375	Dead tissue breeder
Phytotribus cocoseae	12.021655838343387	0.1846940368548947	geo_dist	0.13061192629021062	Dead tissue breeder
Phytotribus cocoseae	24.043311676686773	0.18467317524208382	geo_dist	0.13065364951583236	Dead tissue breeder
Phytotribus cocoseae	36.06496751503016	0.18464368185110272	geo_dist	0.13071263629779456	Dead tissue breeder
Phytotribus cocoseae	48.08662335337355	0.18460667475400364	geo_dist	0.13078665049199273	Dead tissue breeder
Phytotribus cocoseae	60.10827919171694	0.1845628461555413	geo_dist	0.1308743076889174	Dead tissue breeder
Phytotribus cocoseae	72.12993503006032	0.18451268682465516	geo_dist	0.13097462635068968	Dead tissue breeder
Phytotribus cocoseae	84.15159086840372	0.18445657165644264	geo_dist	0.13108685668711473	Dead tissue breeder
Phytotribus cocoseae	96.1732467067471	0.18439480109377648	geo_dist	0.13121039781244703	Dead tissue breeder
Phytotribus cocoseae	108.19490254509047	0.1843276241471695	geo_dist	0.131344751705661	Dead tissue breeder
Phytotribus cocoseae	120.21655838343388	0.1842552524195451	geo_dist	0.1314894951609098	Dead tissue breeder
Phytotribus cocoseae	132.23821422177727	0.18417786923560142	geo_dist	0.13164426152879716	Dead tissue breeder
Phytotribus cocoseae	144.25987006012065	0.18409563589034544	geo_dist	0.1318087282193091	Dead tissue breeder
Phytotribus cocoseae	156.28152589846403	0.18400869609792153	geo_dist	0.13198260780415694	Dead tissue breeder
Phytotribus cocoseae	168.30318173680743	0.18391717926164824	geo_dist	0.1321656414767035	Dead tissue breeder
Phytotribus cocoseae	180.3248375751508	0.18382120294167245	geo_dist	0.1323575941166551	Dead tissue breeder
Phytotribus cocoseae	192.3464934134942	0.18372087475873283	geo_dist	0.13255825048253433	Dead tissue breeder
Phytotribus cocoseae	204.3681492518376	0.1836162938908111	geo_dist	0.1327674122183778	Dead tissue breeder
Phytotribus cocoseae	216.38980509018094	0.18350755226899965	geo_dist	0.1329848954620007	Dead tissue breeder
Phytotribus cocoseae	228.41146092852435	0.18339473554666097	geo_dist	0.13321052890667806	Dead tissue breeder
Phytotribus cocoseae	240.43311676686776	0.1832779238946984	geo_dist	0.13344415221060318	Dead tissue breeder
Phytotribus cocoseae	252.4547726052111	0.18315719266138	geo_dist	0.13368561467724	Dead tissue breeder
Phytotribus cocoseae	264.47642844355454	0.1830326129252035	geo_dist	0.13393477414959298	Dead tissue breeder
Phytotribus cocoseae	276.4980842818979	0.18290425196225554	geo_dist	0.13419149607548891	Dead tissue breeder
Phytotribus cocoseae	288.5197401202413	0.18277217364445766	geo_dist	0.13445565271108467	Dead tissue breeder
Phytotribus cocoseae	300.5413959585847	0.18263643878138677	geo_dist	0.13472712243722645	Dead tissue breeder
Phytotribus cocoseae	312.56305179692805	0.18249710541560868	geo_dist	0.13500578916878264	Dead tissue breeder
Phytotribus cocoseae	324.58470763527146	0.1823542290793932	geo_dist	0.13529154184121361	Dead tissue breeder
Phytotribus cocoseae	336.60636347361486	0.1822078630191026	geo_dist	0.1355842739617948	Dead tissue breeder
Phytotribus cocoseae	348.6280193119582	0.18205805839232939	geo_dist	0.13588388321534123	Dead tissue breeder
Phytotribus cocoseae	360.6496751503016	0.18190486444191364	geo_dist	0.1361902711161727	Dead tissue breeder
Phytotribus cocoseae	372.67133098864497	0.18174832865022597	geo_dist	0.13650334269954806	Dead tissue breeder
Phytotribus cocoseae	384.6929868269884	0.18158849687651268	geo_dist	0.13682300624697463	Dead tissue breeder
Phytotribus cocoseae	396.7146426653318	0.18142541347962668	geo_dist	0.13714917304074664	Dead tissue breeder
Phytotribus cocoseae	408.7362985036752	0.18125912142808961	geo_dist	0.13748175714382077	Dead tissue breeder
Phytotribus cocoseae	420.7579543420186	0.18108966239911964	geo_dist	0.13782067520176072	Dead tissue breeder
Phytotribus cocoseae	432.7796101803619	0.1809170768680096	geo_dist	0.13816584626398082	Dead tissue breeder
Phytotribus cocoseae	444.8012660187053	0.18074140418903115	geo_dist	0.1385171916219377	Dead tissue breeder
Phytotribus cocoseae	456.8229218570487	0.18056268266887016	geo_dist	0.1388746346622597	Dead tissue breeder
Phytotribus cocoseae	468.8445776953921	0.18038094963345574	geo_dist	0.1392381007330885	Dead tissue breeder
Phytotribus cocoseae	480.8662335337355	0.18019624148892607	geo_dist	0.13960751702214785	Dead tissue breeder
Phytotribus cocoseae	492.8878893720789	0.18000859377737408	geo_dist	0.13998281244525185	Dead tissue breeder
Phytotribus cocoseae	504.9095452104222	0.17981804122793182	geo_dist	0.14036391754413635	Dead tissue breeder
Phytotribus cocoseae	516.9312010487656	0.17962461780368016	geo_dist	0.14075076439263967	Dead tissue breeder
Phytotribus cocoseae	528.9528568871091	0.17942835674481003	geo_dist	0.14114328651037994	Dead tissue breeder
Phytotribus cocoseae	540.9745127254524	0.17922929060840903	geo_dist	0.14154141878318194	Dead tissue breeder
Phytotribus cocoseae	552.9961685637958	0.17902745130520237	geo_dist	0.14194509738959527	Dead tissue breeder
Phytotribus cocoseae	565.0178244021392	0.17882287013353876	geo_dist	0.14235425973292248	Dead tissue breeder
Phytotribus cocoseae	577.0394802404826	0.1786155778108786	geo_dist	0.14276884437824278	Dead tissue breeder
Phytotribus cocoseae	589.0611360788259	0.17840560450301324	geo_dist	0.14318879099397352	Dead tissue breeder
Phytotribus cocoseae	601.0827919171694	0.17819297985121768	geo_dist	0.14361404029756464	Dead tissue breeder
Phytotribus cocoseae	613.1044477555129	0.1779777329975194	geo_dist	0.1440445340049612	Dead tissue breeder
Phytotribus cocoseae	625.1261035938561	0.17775989260824474	geo_dist	0.14448021478351053	Dead tissue breeder
Phytotribus cocoseae	637.1477594321995	0.17753948689598878	geo_dist	0.14492102620802244	Dead tissue breeder
Phytotribus cocoseae	649.1694152705429	0.1773165436401392	geo_dist	0.14536691271972157	Dead tissue breeder
Phytotribus cocoseae	661.1910711088863	0.17709109020607205	geo_dist	0.1458178195878559	Dead tissue breeder
Phytotribus cocoseae	673.2127269472297	0.17686315356312543	geo_dist	0.14627369287374914	Dead tissue breeder
Phytotribus cocoseae	685.2343827855731	0.17663276030144726	geo_dist	0.1467344793971055	Dead tissue breeder
Phytotribus cocoseae	697.2560386239164	0.1763999366478038	geo_dist	0.14720012670439242	Dead tissue breeder
Phytotribus cocoseae	709.2776944622599	0.17616470848042812	geo_dist	0.14767058303914377	Dead tissue breeder
Phytotribus cocoseae	721.2993503006032	0.17592710134297976	geo_dist	0.14814579731404048	Dead tissue breeder
Phytotribus cocoseae	733.3210061389467	0.17568714045768144	geo_dist	0.14862571908463712	Dead tissue breeder
Phytotribus cocoseae	745.3426619772899	0.1754448507376913	geo_dist	0.14911029852461738	Dead tissue breeder
Phytotribus cocoseae	757.3643178156334	0.17520025679876644	geo_dist	0.14959948640246712	Dead tissue breeder
Phytotribus cocoseae	769.3859736539767	0.17495338297026583	geo_dist	0.15009323405946834	Dead tissue breeder
Phytotribus cocoseae	781.4076294923201	0.1747042533055394	geo_dist	0.1505914933889212	Dead tissue breeder
Phytotribus cocoseae	793.4292853306636	0.1744528915917442	geo_dist	0.15109421681651158	Dead tissue breeder
Phytotribus cocoseae	805.4509411690069	0.1741993213591267	geo_dist	0.15160135728174662	Dead tissue breeder
Phytotribus cocoseae	817.4725970073504	0.1739435658898054	geo_dist	0.15211286822038922	Dead tissue breeder
Phytotribus cocoseae	829.4942528456937	0.17368564822608776	geo_dist	0.15262870354782448	Dead tissue breeder
Phytotribus cocoseae	841.5159086840372	0.17342559117834974	geo_dist	0.15314881764330052	Dead tissue breeder
Phytotribus cocoseae	853.5375645223805	0.1731634173325067	geo_dist	0.1536731653349866	Dead tissue breeder
Phytotribus cocoseae	865.5592203607238	0.17289914905710096	geo_dist	0.15420170188579807	Dead tissue breeder
Phytotribus cocoseae	877.5808761990672	0.17263280851002907	geo_dist	0.15473438297994185	Dead tissue breeder
Phytotribus cocoseae	889.6025320374106	0.17236441764493185	geo_dist	0.1552711647101363	Dead tissue breeder
Phytotribus cocoseae	901.624187875754	0.17209399821726595	geo_dist	0.1558120035654681	Dead tissue breeder
Phytotribus cocoseae	913.6458437140974	0.17182157179007734	geo_dist	0.1563568564198453	Dead tissue breeder
Phytotribus cocoseae	925.6674995524407	0.17154715973949292	geo_dist	0.15690568052101417	Dead tissue breeder
Phytotribus cocoseae	937.6891553907842	0.1712707832599474	geo_dist	0.1574584334801052	Dead tissue breeder
Phytotribus cocoseae	949.7108112291276	0.17099246336916032	geo_dist	0.15801507326167935	Dead tissue breeder
Phytotribus cocoseae	961.732467067471	0.1707122209128771	geo_dist	0.1585755581742458	Dead tissue breeder
Phytotribus cocoseae	973.7541229058144	0.1704300765693875	geo_dist	0.159139846861225	Dead tissue breeder
Phytotribus cocoseae	985.7757787441578	0.17014605085383408	geo_dist	0.15970789829233184	Dead tissue breeder
Phytotribus cocoseae	997.7974345825012	0.16986016412232155	geo_dist	0.1602796717553569	Dead tissue breeder
Phytotribus cocoseae	1009.8190904208444	0.1695724365758381	geo_dist	0.16085512684832382	Dead tissue breeder
Phytotribus cocoseae	1021.8407462591879	0.16928288826399882	geo_dist	0.16143422347200237	Dead tissue breeder
Phytotribus cocoseae	1033.8624020975312	0.16899153908862036	geo_dist	0.16201692182275929	Dead tissue breeder
Phytotribus cocoseae	1045.8840579358748	0.168698408807136	geo_dist	0.16260318238572802	Dead tissue breeder
Phytotribus cocoseae	1057.9057137742182	0.16840351703585904	geo_dist	0.16319296592828192	Dead tissue breeder
Phytotribus cocoseae	1069.9273696125615	0.16810688325310252	geo_dist	0.16378623349379495	Dead tissue breeder
Phytotribus cocoseae	1081.9490254509049	0.16780852680216263	geo_dist	0.16438294639567474	Dead tissue breeder
Phytotribus cocoseae	1093.9706812892482	0.16750846689417223	geo_dist	0.16498306621165554	Dead tissue breeder
Phytotribus cocoseae	1105.9923371275916	0.16720672261083175	geo_dist	0.1655865547783365	Dead tissue breeder
Phytotribus cocoseae	1118.013992965935	0.1669033129070226	geo_dist	0.1661933741859548	Dead tissue breeder
Phytotribus cocoseae	1130.0356488042785	0.16659825661330946	geo_dist	0.16680348677338108	Dead tissue breeder
Phytotribus cocoseae	1142.0573046426218	0.16629157243833687	geo_dist	0.16741685512332627	Dead tissue breeder
Phytotribus cocoseae	1154.0789604809652	0.16598327897112453	geo_dist	0.16803344205775095	Dead tissue breeder
Phytotribus cocoseae	1166.1006163193085	0.16567339468326703	geo_dist	0.16865321063346594	Dead tissue breeder
Phytotribus cocoseae	1178.1222721576519	0.16536193793104195	geo_dist	0.1692761241379161	Dead tissue breeder
Phytotribus cocoseae	1190.1439279959952	0.16504892695743073	geo_dist	0.16990214608513854	Dead tissue breeder
Remertus rectinasus	0	0.2007173215880754	geo_dist	0.0985653568238492	Live tissue breeder
Remertus rectinasus	12.021655838343387	0.20071592362391327	geo_dist	0.09856815275217345	Live tissue breeder
Remertus rectinasus	24.043311676686773	0.20071173202020468	geo_dist	0.09857653595959065	Live tissue breeder
Remertus rectinasus	36.06496751503016	0.20070474821375103	geo_dist	0.09859050357249793	Live tissue breeder
Remertus rectinasus	48.08662335337355	0.20069497316765425	geo_dist	0.0986100536646915	Live tissue breeder
Remertus rectinasus	60.10827919171694	0.2006824077586578	geo_dist	0.09863518448268438	Live tissue breeder
Remertus rectinasus	72.12993503006032	0.20066705287239472	geo_dist	0.09866589425521055	Live tissue breeder
Remertus rectinasus	84.15159086840372	0.20064890944370947	geo_dist	0.09870218111258106	Live tissue breeder
Remertus rectinasus	96.1732467067471	0.20062797847768285	geo_dist	0.0987440430446343	Live tissue breeder
Remertus rectinasus	108.19490254509047	0.2006042610620095	geo_dist	0.09879147787598103	Live tissue breeder
Remertus rectinasus	120.21655838343388	0.20057775837489658	geo_dist	0.09884448325020684	Live tissue breeder
Remertus rectinasus	132.23821422177727	0.20054847169040235	geo_dist	0.0989030566191953	Live tissue breeder
Remertus rectinasus	144.25987006012065	0.20051640238220172	geo_dist	0.09896719523559655	Live tissue breeder
Remertus rectinasus	156.28152589846403	0.20048155192632952	geo_dist	0.09903689614734096	Live tissue breeder
Remertus rectinasus	168.30318173680743	0.20044392190323052	geo_dist	0.09911215619353897	Live tissue breeder
Remertus rectinasus	180.3248375751508	0.20040351399932	geo_dist	0.09919297200136001	Live tissue breeder
Remertus rectinasus	192.3464934134942	0.20036033000818945	geo_dist	0.0992793399836211	Live tissue breeder
Remertus rectinasus	204.3681492518376	0.20031437183154746	geo_dist	0.09937125633690508	Live tissue breeder
Remertus rectinasus	216.38980509018094	0.2002656414799582	geo_dist	0.09946871704008359	Live tissue breeder
Remertus rectinasus	228.41146092852435	0.20021414107342272	geo_dist	0.09957171785315455	Live tissue breeder
Remertus rectinasus	240.43311676686776	0.20015987284183492	geo_dist	0.09968025431633015	Live tissue breeder
Remertus rectinasus	252.4547726052111	0.20010283912533716	geo_dist	0.09979432174932568	Live tissue breeder
Remertus rectinasus	264.47642844355454	0.2000430423745929	geo_dist	0.09991391525081422	Live tissue breeder
Remertus rectinasus	276.4980842818979	0.199980485150991	geo_dist	0.10003902969801798	Live tissue breeder
Remertus rectinasus	288.5197401202413	0.19991517012679225	geo_dist	0.10016965974641551	Live tissue breeder
Remertus rectinasus	300.5413959585847	0.19984710008522666	geo_dist	0.10030579982954668	Live tissue breeder
Remertus rectinasus	312.56305179692805	0.19977627792054836	geo_dist	0.10044744415890328	Live tissue breeder
Remertus rectinasus	324.58470763527146	0.1997027066380538	geo_dist	0.10059458672389238	Live tissue breeder
Remertus rectinasus	336.60636347361486	0.19962638935406715	geo_dist	0.1007472212918657	Live tissue breeder
Remertus rectinasus	348.6280193119582	0.19954732929589716	geo_dist	0.10090534140820567	Live tissue breeder
Remertus rectinasus	360.6496751503016	0.199465529801768	geo_dist	0.10106894039646402	Live tissue breeder
Remertus rectinasus	372.67133098864497	0.19938099432072665	geo_dist	0.10123801135854671	Live tissue breeder
Remertus rectinasus	384.6929868269884	0.19929372641252932	geo_dist	0.10141254717494136	Live tissue breeder
Remertus rectinasus	396.7146426653318	0.199203729747508	geo_dist	0.10159254050498401	Live tissue breeder
Remertus rectinasus	408.7362985036752	0.1991110081064193	geo_dist	0.10177798378716141	Live tissue breeder
Remertus rectinasus	420.7579543420186	0.19901556538027612	geo_dist	0.10196886923944776	Live tissue breeder
Remertus rectinasus	432.7796101803619	0.19891740557016419	geo_dist	0.10216518885967163	Live tissue breeder
Remertus rectinasus	444.8012660187053	0.19881653278704328	geo_dist	0.10236693442591344	Live tissue breeder
Remertus rectinasus	456.8229218570487	0.19871295125153504	geo_dist	0.10257409749692992	Live tissue breeder
Remertus rectinasus	468.8445776953921	0.1986066652936972	geo_dist	0.10278666941260561	Live tissue breeder
Remertus rectinasus	480.8662335337355	0.1984976793527855	geo_dist	0.10300464129442899	Live tissue breeder
Remertus rectinasus	492.8878893720789	0.1983859979770033	geo_dist	0.10322800404599342	Live tissue breeder
Remertus rectinasus	504.9095452104222	0.19827162582323984	geo_dist	0.10345674835352031	Live tissue breeder
Remertus rectinasus	516.9312010487656	0.19815456765679745	geo_dist	0.1036908646864051	Live tissue breeder
Remertus rectinasus	528.9528568871091	0.19803482835110764	geo_dist	0.10393034329778472	Live tissue breeder
Remertus rectinasus	540.9745127254524	0.19791241288743713	geo_dist	0.10417517422512573	Live tissue breeder
Remertus rectinasus	552.9961685637958	0.1977873263545837	geo_dist	0.10442534729083258	Live tissue breeder
Remertus rectinasus	565.0178244021392	0.1976595739485623	geo_dist	0.10468085210287542	Live tissue breeder
Remertus rectinasus	577.0394802404826	0.19752916097228124	geo_dist	0.10494167805543753	Live tissue breeder
Remertus rectinasus	589.0611360788259	0.19739609283520956	geo_dist	0.10520781432958087	Live tissue breeder
Remertus rectinasus	601.0827919171694	0.1972603750530349	geo_dist	0.1054792498939302	Live tissue breeder
Remertus rectinasus	613.1044477555129	0.19712201324731266	geo_dist	0.10575597350537469	Live tissue breeder
Remertus rectinasus	625.1261035938561	0.19698101314510622	geo_dist	0.10603797370978757	Live tissue breeder
Remertus rectinasus	637.1477594321995	0.1968373805786188	geo_dist	0.1063252388427624	Live tissue breeder
Remertus rectinasus	649.1694152705429	0.19669112148481663	geo_dist	0.10661775703036674	Live tissue breeder
Remertus rectinasus	661.1910711088863	0.1965422419050441	geo_dist	0.1069155161899118	Live tissue breeder
Remertus rectinasus	673.2127269472297	0.1963907479846305	geo_dist	0.10721850403073901	Live tissue breeder
Remertus rectinasus	685.2343827855731	0.196236645972489	geo_dist	0.10752670805502201	Live tissue breeder
Remertus rectinasus	697.2560386239164	0.1960799422207074	geo_dist	0.10784011555858519	Live tissue breeder
Remertus rectinasus	709.2776944622599	0.19592064318413144	geo_dist	0.10815871363173712	Live tissue breeder
Remertus rectinasus	721.2993503006032	0.1957587554199401	geo_dist	0.10848248916011982	Live tissue breeder
Remertus rectinasus	733.3210061389467	0.1955942855872136	geo_dist	0.10881142882557282	Live tissue breeder
Remertus rectinasus	745.3426619772899	0.1954272404464935	geo_dist	0.10914551910701298	Live tissue breeder
Remertus rectinasus	757.3643178156334	0.19525762685933615	geo_dist	0.1094847462813277	Live tissue breeder
Remertus rectinasus	769.3859736539767	0.19508545178785777	geo_dist	0.10982909642428446	Live tissue breeder
Remertus rectinasus	781.4076294923201	0.1949107222942734	geo_dist	0.11017855541145322	Live tissue breeder
Remertus rectinasus	793.4292853306636	0.1947334455404279	geo_dist	0.1105331089191442	Live tissue breeder
Remertus rectinasus	805.4509411690069	0.19455362878732038	geo_dist	0.11089274242535924	Live tissue breeder
Remertus rectinasus	817.4725970073504	0.1943712793946215	geo_dist	0.11125744121075698	Live tissue breeder
Remertus rectinasus	829.4942528456937	0.19418640482018384	geo_dist	0.11162719035963231	Live tissue breeder
Remertus rectinasus	841.5159086840372	0.19399901261954539	geo_dist	0.11200197476090923	Live tissue breeder
Remertus rectinasus	853.5375645223805	0.19380911044542665	geo_dist	0.1123817791091467	Live tissue breeder
Remertus rectinasus	865.5592203607238	0.19361670604722056	geo_dist	0.11276658790555888	Live tissue breeder
Remertus rectinasus	877.5808761990672	0.19342180727047636	geo_dist	0.11315638545904727	Live tissue breeder
Remertus rectinasus	889.6025320374106	0.19322442205637638	geo_dist	0.11355115588724723	Live tissue breeder
Remertus rectinasus	901.624187875754	0.19302455844120692	geo_dist	0.11395088311758617	Live tissue breeder
Remertus rectinasus	913.6458437140974	0.1928222245558222	geo_dist	0.11435555088835558	Live tissue breeder
Remertus rectinasus	925.6674995524407	0.1926174286251026	geo_dist	0.11476514274979482	Live tissue breeder
Remertus rectinasus	937.6891553907842	0.19241017896740606	geo_dist	0.11517964206518788	Live tissue breeder
Remertus rectinasus	949.7108112291276	0.19220048399401382	geo_dist	0.11559903201197236	Live tissue breeder
Remertus rectinasus	961.732467067471	0.19198835220856958	geo_dist	0.11602329558286084	Live tissue breeder
Remertus rectinasus	973.7541229058144	0.19177379220651294	geo_dist	0.11645241558697411	Live tissue breeder
Remertus rectinasus	985.7757787441578	0.19155681267450686	geo_dist	0.11688637465098628	Live tissue breeder
Remertus rectinasus	997.7974345825012	0.19133742238985885	geo_dist	0.1173251552202823	Live tissue breeder
Remertus rectinasus	1009.8190904208444	0.19111563021993688	geo_dist	0.11776873956012623	Live tissue breeder
Remertus rectinasus	1021.8407462591879	0.19089144512157905	geo_dist	0.11821710975684191	Live tissue breeder
Remertus rectinasus	1033.8624020975312	0.19066487614049762	geo_dist	0.11867024771900475	Live tissue breeder
Remertus rectinasus	1045.8840579358748	0.19043593241067763	geo_dist	0.11912813517864473	Live tissue breeder
Remertus rectinasus	1057.9057137742182	0.19020462315376976	geo_dist	0.11959075369246047	Live tissue breeder
Remertus rectinasus	1069.9273696125615	0.18997095767847752	geo_dist	0.12005808464304496	Live tissue breeder
Remertus rectinasus	1081.9490254509049	0.18973494537993937	geo_dist	0.12053010924012125	Live tissue breeder
Remertus rectinasus	1093.9706812892482	0.18949659573910513	geo_dist	0.12100680852178974	Live tissue breeder
Remertus rectinasus	1105.9923371275916	0.18925591832210717	geo_dist	0.12148816335578566	Live tissue breeder
Remertus rectinasus	1118.013992965935	0.18901292277962642	geo_dist	0.12197415444074716	Live tissue breeder
Remertus rectinasus	1130.0356488042785	0.188767618846253	geo_dist	0.12246476230749398	Live tissue breeder
Remertus rectinasus	1142.0573046426218	0.18852001633984203	geo_dist	0.12295996732031594	Live tissue breeder
Remertus rectinasus	1154.0789604809652	0.18827012516086397	geo_dist	0.12345974967827206	Live tissue breeder
Remertus rectinasus	1166.1006163193085	0.1880179552917504	geo_dist	0.12396408941649922	Live tissue breeder
Remertus rectinasus	1178.1222721576519	0.18776351679623451	geo_dist	0.12447296640753097	Live tissue breeder
Remertus rectinasus	1190.1439279959952	0.18750681981868703	geo_dist	0.12498636036262595	Live tissue breeder
Anchylorhynchus trapezicollis OTU 1	0	0.22731564709725102	plant_dist	0.045368705805497955	Brood pollinator
Anchylorhynchus trapezicollis OTU 1	1.6499361414141415e-4	0.2272973345481517	plant_dist	0.045405330903696584	Brood pollinator
Anchylorhynchus trapezicollis OTU 1	3.299872282828283e-4	0.22725380821110144	plant_dist	0.04549238357779711	Brood pollinator
Anchylorhynchus trapezicollis OTU 1	4.949808424242425e-4	0.22718964294108435	plant_dist	0.04562071411783131	Brood pollinator
Anchylorhynchus trapezicollis OTU 1	6.599744565656566e-4	0.22710687345476463	plant_dist	0.04578625309047074	Brood pollinator
Anchylorhynchus trapezicollis OTU 1	8.249680707070708e-4	0.22700680498790504	plant_dist	0.045986390024189916	Brood pollinator
Anchylorhynchus trapezicollis OTU 1	9.89961684848485e-4	0.22689038844870202	plant_dist	0.04621922310259596	Brood pollinator
Anchylorhynchus trapezicollis OTU 1	0.001154955298989899	0.2267583672813038	plant_dist	0.046483265437392396	Brood pollinator
Anchylorhynchus trapezicollis OTU 1	0.0013199489131313132	0.22661134990214815	plant_dist	0.0467773001957037	Brood pollinator
Anchylorhynchus trapezicollis OTU 1	0.0014849425272727272	0.22644985054390634	plant_dist	0.04710029891218731	Brood pollinator
Anchylorhynchus trapezicollis OTU 1	0.0016499361414141415	0.22627431443538715	plant_dist	0.047451371129225706	Brood pollinator
Anchylorhynchus trapezicollis OTU 1	0.0018149297555555557	0.22608513435543004	plant_dist	0.04782973128913992	Brood pollinator
Anchylorhynchus trapezicollis OTU 1	0.00197992336969697	0.22588266205911645	plant_dist	0.04823467588176711	Brood pollinator
Anchylorhynchus trapezicollis OTU 1	0.0021449169838383838	0.22566721647228413	plant_dist	0.048665567055431735	Brood pollinator
Anchylorhynchus trapezicollis OTU 1	0.002309910597979798	0.22543908975272095	plant_dist	0.0491218204945581	Brood pollinator
Anchylorhynchus trapezicollis OTU 1	0.002474904212121212	0.22519855188905383	plant_dist	0.049602896221892345	Brood pollinator
Anchylorhynchus trapezicollis OTU 1	0.0026398978262626265	0.22494585426545707	plant_dist	0.05010829146908585	Brood pollinator
Anchylorhynchus trapezicollis OTU 1	0.002804891440404041	0.22468123247540384	plant_dist	0.05063753504919233	Brood pollinator
Anchylorhynchus trapezicollis OTU 1	0.0029698850545454543	0.22440490857766718	plant_dist	0.051190182844665644	Brood pollinator
Anchylorhynchus trapezicollis OTU 1	0.0031348786686868687	0.22411709292988782	plant_dist	0.05176581414022435	Brood pollinator
Anchylorhynchus trapezicollis OTU 1	0.003299872282828283	0.2238179856966798	plant_dist	0.05236402860664041	Brood pollinator
Anchylorhynchus trapezicollis OTU 1	0.003464865896969697	0.223507778103173	plant_dist	0.052984443793654024	Brood pollinator
Anchylorhynchus trapezicollis OTU 1	0.0036298595111111114	0.22318665348676037	plant_dist	0.053626693026479266	Brood pollinator
Anchylorhynchus trapezicollis OTU 1	0.0037948531252525253	0.22285478818694923	plant_dist	0.054290423626101536	Brood pollinator
Anchylorhynchus trapezicollis OTU 1	0.00395984673939394	0.22251235230391686	plant_dist	0.05497529539216628	Brood pollinator
Anchylorhynchus trapezicollis OTU 1	0.004124840353535353	0.2221595103495425	plant_dist	0.05568097930091498	Brood pollinator
Anchylorhynchus trapezicollis OTU 1	0.0042898339676767675	0.22179642180959774	plant_dist	0.05640715638080451	Brood pollinator
Anchylorhynchus trapezicollis OTU 1	0.004454827581818182	0.22142324163193422	plant_dist	0.05715351673613156	Brood pollinator
Anchylorhynchus trapezicollis OTU 1	0.004619821195959596	0.22104012065256934	plant_dist	0.05791975869486132	Brood pollinator
Anchylorhynchus trapezicollis OTU 1	0.00478481481010101	0.22064720596929951	plant_dist	0.05870558806140097	Brood pollinator
Anchylorhynchus trapezicollis OTU 1	0.004949808424242424	0.22024464127069698	plant_dist	0.05951071745860603	Brood pollinator
Anchylorhynchus trapezicollis OTU 1	0.0051148020383838385	0.2198325671269476	plant_dist	0.060334865746104804	Brood pollinator
Anchylorhynchus trapezicollis OTU 1	0.005279795652525253	0.21941112124787607	plant_dist	0.061177757504247865	Brood pollinator
Anchylorhynchus trapezicollis OTU 1	0.005444789266666667	0.21898043871261277	plant_dist	0.06203912257477445	Brood pollinator
Anchylorhynchus trapezicollis OTU 1	0.005609782880808082	0.21854065217463645	plant_dist	0.06291869565072711	Brood pollinator
Anchylorhynchus trapezicollis OTU 1	0.005774776494949496	0.2180918920453417	plant_dist	0.06381621590931658	Brood pollinator
Anchylorhynchus trapezicollis OTU 1	0.005939770109090909	0.21763428665880022	plant_dist	0.06473142668239956	Brood pollinator
Anchylorhynchus trapezicollis OTU 1	0.006104763723232323	0.21716796241998912	plant_dist	0.06566407516002176	Brood pollinator
Anchylorhynchus trapezicollis OTU 1	0.006269757337373737	0.21669304393843344	plant_dist	0.06661391212313311	Brood pollinator
Anchylorhynchus trapezicollis OTU 1	0.006434750951515152	0.21620965414893473	plant_dist	0.06758069170213055	Brood pollinator
Anchylorhynchus trapezicollis OTU 1	0.006599744565656566	0.2157179144208319	plant_dist	0.06856417115833618	Brood pollinator
Anchylorhynchus trapezicollis OTU 1	0.0067647381797979805	0.2152179446570453	plant_dist	0.0695641106859094	Brood pollinator
Anchylorhynchus trapezicollis OTU 1	0.006929731793939394	0.2147098633839946	plant_dist	0.07058027323201083	Brood pollinator
Anchylorhynchus trapezicollis OTU 1	0.007094725408080808	0.2141937878333409	plant_dist	0.07161242433331821	Brood pollinator
Anchylorhynchus trapezicollis OTU 1	0.007259719022222223	0.21366983401638784	plant_dist	0.07266033196722432	Brood pollinator
Anchylorhynchus trapezicollis OTU 1	0.007424712636363636	0.21313811679187314	plant_dist	0.07372376641625372	Brood pollinator
Anchylorhynchus trapezicollis OTU 1	0.007589706250505051	0.2125987499277976	plant_dist	0.07480250014440482	Brood pollinator
Anchylorhynchus trapezicollis OTU 1	0.007754699864646465	0.21205184615786224	plant_dist	0.07589630768427552	Brood pollinator
Anchylorhynchus trapezicollis OTU 1	0.00791969347878788	0.21149751723302063	plant_dist	0.07700496553395875	Brood pollinator
Anchylorhynchus trapezicollis OTU 1	0.008084687092929293	0.2109358739685963	plant_dist	0.07812825206280738	Brood pollinator
Anchylorhynchus trapezicollis OTU 1	0.008249680707070706	0.21036702628736728	plant_dist	0.07926594742526544	Brood pollinator
Anchylorhynchus trapezicollis OTU 1	0.008414674321212122	0.20979108325897633	plant_dist	0.08041783348204734	Brood pollinator
Anchylorhynchus trapezicollis OTU 1	0.008579667935353535	0.20920815313598803	plant_dist	0.08158369372802393	Brood pollinator
Anchylorhynchus trapezicollis OTU 1	0.008744661549494949	0.20861834338688198	plant_dist	0.08276331322623603	Brood pollinator
Anchylorhynchus trapezicollis OTU 1	0.008909655163636364	0.20802176072624068	plant_dist	0.08395647854751864	Brood pollinator
Anchylorhynchus trapezicollis OTU 1	0.009074648777777777	0.2074185111423671	plant_dist	0.08516297771526582	Brood pollinator
Anchylorhynchus trapezicollis OTU 1	0.009239642391919193	0.20680869992254264	plant_dist	0.08638260015491472	Brood pollinator
Anchylorhynchus trapezicollis OTU 1	0.009404636006060606	0.20619243167611745	plant_dist	0.0876151366477651	Brood pollinator
Anchylorhynchus trapezicollis OTU 1	0.00956962962020202	0.20556981035560604	plant_dist	0.08886037928878793	Brood pollinator
Anchylorhynchus trapezicollis OTU 1	0.009734623234343435	0.2049409392759462	plant_dist	0.0901181214481076	Brood pollinator
Anchylorhynchus trapezicollis OTU 1	0.009899616848484848	0.20430592113206494	plant_dist	0.09138815773587011	Brood pollinator
Anchylorhynchus trapezicollis OTU 1	0.010064610462626264	0.20366485801488138	plant_dist	0.09267028397023724	Brood pollinator
Anchylorhynchus trapezicollis OTU 1	0.010229604076767677	0.20301785142586712	plant_dist	0.09396429714826576	Brood pollinator
Anchylorhynchus trapezicollis OTU 1	0.010394597690909092	0.20236500229027213	plant_dist	0.09526999541945574	Brood pollinator
Anchylorhynchus trapezicollis OTU 1	0.010559591305050506	0.20170641096911707	plant_dist	0.09658717806176587	Brood pollinator
Anchylorhynchus trapezicollis OTU 1	0.01072458491919192	0.20104217727004337	plant_dist	0.09791564545991327	Brood pollinator
Anchylorhynchus trapezicollis OTU 1	0.010889578533333335	0.20037240045710517	plant_dist	0.09925519908578967	Brood pollinator
Anchylorhynchus trapezicollis OTU 1	0.011054572147474748	0.19969717925958083	plant_dist	0.10060564148083834	Brood pollinator
Anchylorhynchus trapezicollis OTU 1	0.011219565761616163	0.19901661187987543	plant_dist	0.10196677624024914	Brood pollinator
Anchylorhynchus trapezicollis OTU 1	0.011384559375757577	0.19833079600057965	plant_dist	0.1033384079988407	Brood pollinator
Anchylorhynchus trapezicollis OTU 1	0.011549552989898992	0.19763982879074626	plant_dist	0.10472034241850747	Brood pollinator
Anchylorhynchus trapezicollis OTU 1	0.011714546604040404	0.19694380691144	plant_dist	0.10611238617711999	Brood pollinator
Anchylorhynchus trapezicollis OTU 1	0.011879540218181817	0.1962428265206131	plant_dist	0.10751434695877382	Brood pollinator
Anchylorhynchus trapezicollis OTU 1	0.012044533832323233	0.19553698327735428	plant_dist	0.10892603344529145	Brood pollinator
Anchylorhynchus trapezicollis OTU 1	0.012209527446464646	0.19482637234555628	plant_dist	0.11034725530888745	Brood pollinator
Anchylorhynchus trapezicollis OTU 1	0.012374521060606061	0.1941110883970428	plant_dist	0.1117778232059144	Brood pollinator
Anchylorhynchus trapezicollis OTU 1	0.012539514674747475	0.19339122561419436	plant_dist	0.11321754877161128	Brood pollinator
Anchylorhynchus trapezicollis OTU 1	0.012704508288888888	0.19266687769210766	plant_dist	0.11466624461578467	Brood pollinator
Anchylorhynchus trapezicollis OTU 1	0.012869501903030304	0.1919381378403229	plant_dist	0.1161237243193542	Brood pollinator
Anchylorhynchus trapezicollis OTU 1	0.013034495517171717	0.19120509878414976	plant_dist	0.11758980243170047	Brood pollinator
Anchylorhynchus trapezicollis OTU 1	0.013199489131313132	0.19046785276562106	plant_dist	0.11906429446875788	Brood pollinator
Anchylorhynchus trapezicollis OTU 1	0.013364482745454546	0.1897264915441012	plant_dist	0.12054701691179759	Brood pollinator
Anchylorhynchus trapezicollis OTU 1	0.013529476359595961	0.18898110639657506	plant_dist	0.12203778720684988	Brood pollinator
Anchylorhynchus trapezicollis OTU 1	0.013694469973737374	0.18823178811764046	plant_dist	0.12353642376471907	Brood pollinator
Anchylorhynchus trapezicollis OTU 1	0.013859463587878788	0.18747862701922716	plant_dist	0.1250427459615457	Brood pollinator
Anchylorhynchus trapezicollis OTU 1	0.014024457202020203	0.18672171293006223	plant_dist	0.12655657413987553	Brood pollinator
Anchylorhynchus trapezicollis OTU 1	0.014189450816161617	0.18596113519490243	plant_dist	0.12807772961019515	Brood pollinator
Anchylorhynchus trapezicollis OTU 1	0.014354444430303032	0.18519698267355075	plant_dist	0.1296060346528985	Brood pollinator
Anchylorhynchus trapezicollis OTU 1	0.014519438044444445	0.1844293437396752	plant_dist	0.1311413125206496	Brood pollinator
Anchylorhynchus trapezicollis OTU 1	0.01468443165858586	0.18365830627944518	plant_dist	0.13268338744110963	Brood pollinator
Anchylorhynchus trapezicollis OTU 1	0.014849425272727272	0.18288395769000146	plant_dist	0.13423208461999708	Brood pollinator
Anchylorhynchus trapezicollis OTU 1	0.015014418886868686	0.18210638487777314	plant_dist	0.13578723024445372	Brood pollinator
Anchylorhynchus trapezicollis OTU 1	0.015179412501010101	0.18132567425665577	plant_dist	0.13734865148668846	Brood pollinator
Anchylorhynchus trapezicollis OTU 1	0.015344406115151515	0.18054191174606263	plant_dist	0.13891617650787474	Brood pollinator
Anchylorhynchus trapezicollis OTU 1	0.01550939972929293	0.1797551827688617	plant_dist	0.14048963446227658	Brood pollinator
Anchylorhynchus trapezicollis OTU 1	0.015674393343434345	0.178965572249209	plant_dist	0.142068855501582	Brood pollinator
Anchylorhynchus trapezicollis OTU 1	0.01583938695757576	0.1781731646102891	plant_dist	0.14365367077942182	Brood pollinator
Anchylorhynchus trapezicollis OTU 1	0.016004380571717172	0.17737804377197294	plant_dist	0.14524391245605411	Brood pollinator
Anchylorhynchus trapezicollis OTU 1	0.016169374185858586	0.17658029314840207	plant_dist	0.14683941370319586	Brood pollinator
Anchylorhynchus trapezicollis OTU 1	0.0163343678	0.17577999564550847	plant_dist	0.14844000870898305	Brood pollinator
Anchylorhynchus trapezicollis OTU 2	0	0.19766575681715753	plant_dist	0.10466848636568493	Brood pollinator
Anchylorhynchus trapezicollis OTU 2	1.6499361414141415e-4	0.19766313081005737	plant_dist	0.10467373837988525	Brood pollinator
Anchylorhynchus trapezicollis OTU 2	3.299872282828283e-4	0.19766039619586412	plant_dist	0.10467920760827176	Brood pollinator
Anchylorhynchus trapezicollis OTU 2	4.949808424242425e-4	0.197657619055573	plant_dist	0.104684761888854	Brood pollinator
Anchylorhynchus trapezicollis OTU 2	6.599744565656566e-4	0.1976548139474113	plant_dist	0.1046903721051774	Brood pollinator
Anchylorhynchus trapezicollis OTU 2	8.249680707070708e-4	0.19765198786788793	plant_dist	0.10469602426422414	Brood pollinator
Anchylorhynchus trapezicollis OTU 2	9.89961684848485e-4	0.19764914497149327	plant_dist	0.10470171005701345	Brood pollinator
Anchylorhynchus trapezicollis OTU 2	0.001154955298989899	0.19764628802067977	plant_dist	0.10470742395864047	Brood pollinator
Anchylorhynchus trapezicollis OTU 2	0.0013199489131313132	0.19764341898896917	plant_dist	0.10471316202206166	Brood pollinator
Anchylorhynchus trapezicollis OTU 2	0.0014849425272727272	0.19764053935842693	plant_dist	0.10471892128314614	Brood pollinator
Anchylorhynchus trapezicollis OTU 2	0.0016499361414141415	0.1976376502838138	plant_dist	0.10472469943237239	Brood pollinator
Anchylorhynchus trapezicollis OTU 2	0.0018149297555555557	0.19763475269074518	plant_dist	0.10473049461850964	Brood pollinator
Anchylorhynchus trapezicollis OTU 2	0.00197992336969697	0.19763184733805905	plant_dist	0.1047363053238819	Brood pollinator
Anchylorhynchus trapezicollis OTU 2	0.0021449169838383838	0.1976289348593739	plant_dist	0.10474213028125218	Brood pollinator
Anchylorhynchus trapezicollis OTU 2	0.002309910597979798	0.19762601579186298	plant_dist	0.10474796841627404	Brood pollinator
Anchylorhynchus trapezicollis OTU 2	0.002474904212121212	0.19762309059681785	plant_dist	0.10475381880636431	Brood pollinator
Anchylorhynchus trapezicollis OTU 2	0.0026398978262626265	0.19762015967473973	plant_dist	0.10475968065052055	Brood pollinator
Anchylorhynchus trapezicollis OTU 2	0.002804891440404041	0.19761722337666823	plant_dist	0.10476555324666353	Brood pollinator
Anchylorhynchus trapezicollis OTU 2	0.0029698850545454543	0.197614282012853	plant_dist	0.104771435974294	Brood pollinator
Anchylorhynchus trapezicollis OTU 2	0.0031348786686868687	0.1976113358595055	plant_dist	0.10477732828098901	Brood pollinator
Anchylorhynchus trapezicollis OTU 2	0.003299872282828283	0.19760838516413512	plant_dist	0.10478322967172976	Brood pollinator
Anchylorhynchus trapezicollis OTU 2	0.003464865896969697	0.1976054301498226	plant_dist	0.1047891397003548	Brood pollinator
Anchylorhynchus trapezicollis OTU 2	0.0036298595111111114	0.19760247101868336	plant_dist	0.10479505796263328	Brood pollinator
Anchylorhynchus trapezicollis OTU 2	0.0037948531252525253	0.19759950795470402	plant_dist	0.10480098409059196	Brood pollinator
Anchylorhynchus trapezicollis OTU 2	0.00395984673939394	0.1975965411260883	plant_dist	0.10480691774782341	Brood pollinator
Anchylorhynchus trapezicollis OTU 2	0.004124840353535353	0.1975935706872138	plant_dist	0.10481285862557238	Brood pollinator
Anchylorhynchus trapezicollis OTU 2	0.0042898339676767675	0.19759059678027757	plant_dist	0.10481880643944486	Brood pollinator
Anchylorhynchus trapezicollis OTU 2	0.004454827581818182	0.19758761953668968	plant_dist	0.10482476092662063	Brood pollinator
Anchylorhynchus trapezicollis OTU 2	0.004619821195959596	0.1975846390782618	plant_dist	0.10483072184347642	Brood pollinator
Anchylorhynchus trapezicollis OTU 2	0.00478481481010101	0.1975816555182265	plant_dist	0.10483668896354698	Brood pollinator
Anchylorhynchus trapezicollis OTU 2	0.004949808424242424	0.19757866896211757	plant_dist	0.10484266207576487	Brood pollinator
Anchylorhynchus trapezicollis OTU 2	0.0051148020383838385	0.19757567950853266	plant_dist	0.10484864098293467	Brood pollinator
Anchylorhynchus trapezicollis OTU 2	0.005279795652525253	0.19757268724979898	plant_dist	0.10485462550040203	Brood pollinator
Anchylorhynchus trapezicollis OTU 2	0.005444789266666667	0.19756969227255572	plant_dist	0.10486061545488856	Brood pollinator
Anchylorhynchus trapezicollis OTU 2	0.005609782880808082	0.19756669465826676	plant_dist	0.10486661068346648	Brood pollinator
Anchylorhynchus trapezicollis OTU 2	0.005774776494949496	0.19756369448367297	plant_dist	0.10487261103265405	Brood pollinator
Anchylorhynchus trapezicollis OTU 2	0.005939770109090909	0.1975606918211935	plant_dist	0.10487861635761297	Brood pollinator
Anchylorhynchus trapezicollis OTU 2	0.006104763723232323	0.19755768673928278	plant_dist	0.10488462652143443	Brood pollinator
Anchylorhynchus trapezicollis OTU 2	0.006269757337373737	0.19755467930274875	plant_dist	0.10489064139450249	Brood pollinator
Anchylorhynchus trapezicollis OTU 2	0.006434750951515152	0.19755166957303838	plant_dist	0.10489666085392324	Brood pollinator
Anchylorhynchus trapezicollis OTU 2	0.006599744565656566	0.19754865760849372	plant_dist	0.10490268478301257	Brood pollinator
Anchylorhynchus trapezicollis OTU 2	0.0067647381797979805	0.1975456434645826	plant_dist	0.10490871307083482	Brood pollinator
Anchylorhynchus trapezicollis OTU 2	0.006929731793939394	0.19754262719410695	plant_dist	0.1049147456117861	Brood pollinator
Anchylorhynchus trapezicollis OTU 2	0.007094725408080808	0.19753960884739163	plant_dist	0.10492078230521673	Brood pollinator
Anchylorhynchus trapezicollis OTU 2	0.007259719022222223	0.19753658847245537	plant_dist	0.10492682305508927	Brood pollinator
Anchylorhynchus trapezicollis OTU 2	0.007424712636363636	0.1975335661151668	plant_dist	0.10493286776966643	Brood pollinator
Anchylorhynchus trapezicollis OTU 2	0.007589706250505051	0.19753054181938615	plant_dist	0.10493891636122771	Brood pollinator
Anchylorhynchus trapezicollis OTU 2	0.007754699864646465	0.1975275156270953	plant_dist	0.10494496874580939	Brood pollinator
Anchylorhynchus trapezicollis OTU 2	0.00791969347878788	0.19752448757851637	plant_dist	0.10495102484296726	Brood pollinator
Anchylorhynchus trapezicollis OTU 2	0.008084687092929293	0.19752145771222063	plant_dist	0.10495708457555875	Brood pollinator
Anchylorhynchus trapezicollis OTU 2	0.008249680707070706	0.19751842606522868	plant_dist	0.10496314786954264	Brood pollinator
Anchylorhynchus trapezicollis OTU 2	0.008414674321212122	0.1975153926731027	plant_dist	0.10496921465379461	Brood pollinator
Anchylorhynchus trapezicollis OTU 2	0.008579667935353535	0.19751235757003116	plant_dist	0.10497528485993768	Brood pollinator
Anchylorhynchus trapezicollis OTU 2	0.008744661549494949	0.19750932078890762	plant_dist	0.10498135842218476	Brood pollinator
Anchylorhynchus trapezicollis OTU 2	0.008909655163636364	0.19750628236140305	plant_dist	0.1049874352771939	Brood pollinator
Anchylorhynchus trapezicollis OTU 2	0.009074648777777777	0.19750324231803326	plant_dist	0.10499351536393348	Brood pollinator
Anchylorhynchus trapezicollis OTU 2	0.009239642391919193	0.1975002006882213	plant_dist	0.1049995986235574	Brood pollinator
Anchylorhynchus trapezicollis OTU 2	0.009404636006060606	0.19749715750035537	plant_dist	0.10500568499928925	Brood pollinator
Anchylorhynchus trapezicollis OTU 2	0.00956962962020202	0.19749411278184278	plant_dist	0.10501177443631443	Brood pollinator
Anchylorhynchus trapezicollis OTU 2	0.009734623234343435	0.19749106655916018	plant_dist	0.10501786688167963	Brood pollinator
Anchylorhynchus trapezicollis OTU 2	0.009899616848484848	0.19748801885790054	plant_dist	0.10502396228419891	Brood pollinator
Anchylorhynchus trapezicollis OTU 2	0.010064610462626264	0.1974849697028167	plant_dist	0.10503006059436659	Brood pollinator
Anchylorhynchus trapezicollis OTU 2	0.010229604076767677	0.19748191911786248	plant_dist	0.10503616176427505	Brood pollinator
Anchylorhynchus trapezicollis OTU 2	0.010394597690909092	0.19747886712623075	plant_dist	0.1050422657475385	Brood pollinator
Anchylorhynchus trapezicollis OTU 2	0.010559591305050506	0.1974758137503896	plant_dist	0.10504837249922078	Brood pollinator
Anchylorhynchus trapezicollis OTU 2	0.01072458491919192	0.19747275901211578	plant_dist	0.10505448197576844	Brood pollinator
Anchylorhynchus trapezicollis OTU 2	0.010889578533333335	0.19746970293252622	plant_dist	0.10506059413494756	Brood pollinator
Anchylorhynchus trapezicollis OTU 2	0.011054572147474748	0.197466645532108	plant_dist	0.10506670893578401	Brood pollinator
Anchylorhynchus trapezicollis OTU 2	0.011219565761616163	0.19746358683074608	plant_dist	0.10507282633850784	Brood pollinator
Anchylorhynchus trapezicollis OTU 2	0.011384559375757577	0.19746052684774953	plant_dist	0.10507894630450093	Brood pollinator
Anchylorhynchus trapezicollis OTU 2	0.011549552989898992	0.19745746560187666	plant_dist	0.10508506879624668	Brood pollinator
Anchylorhynchus trapezicollis OTU 2	0.011714546604040404	0.19745440311135795	plant_dist	0.1050911937772841	Brood pollinator
Anchylorhynchus trapezicollis OTU 2	0.011879540218181817	0.19745133939391848	plant_dist	0.10509732121216303	Brood pollinator
Anchylorhynchus trapezicollis OTU 2	0.012044533832323233	0.19744827446679863	plant_dist	0.10510345106640273	Brood pollinator
Anchylorhynchus trapezicollis OTU 2	0.012209527446464646	0.19744520834677373	plant_dist	0.10510958330645254	Brood pollinator
Anchylorhynchus trapezicollis OTU 2	0.012374521060606061	0.19744214105017296	plant_dist	0.10511571789965407	Brood pollinator
Anchylorhynchus trapezicollis OTU 2	0.012539514674747475	0.19743907259289678	plant_dist	0.10512185481420644	Brood pollinator
Anchylorhynchus trapezicollis OTU 2	0.012704508288888888	0.19743600299043387	plant_dist	0.10512799401913225	Brood pollinator
Anchylorhynchus trapezicollis OTU 2	0.012869501903030304	0.19743293225787678	plant_dist	0.10513413548424644	Brood pollinator
Anchylorhynchus trapezicollis OTU 2	0.013034495517171717	0.19742986040993735	plant_dist	0.1051402791801253	Brood pollinator
Anchylorhynchus trapezicollis OTU 2	0.013199489131313132	0.19742678746096068	plant_dist	0.10514642507807864	Brood pollinator
Anchylorhynchus trapezicollis OTU 2	0.013364482745454546	0.19742371342493897	plant_dist	0.10515257315012205	Brood pollinator
Anchylorhynchus trapezicollis OTU 2	0.013529476359595961	0.1974206383155244	plant_dist	0.10515872336895121	Brood pollinator
Anchylorhynchus trapezicollis OTU 2	0.013694469973737374	0.1974175621460414	plant_dist	0.10516487570791722	Brood pollinator
Anchylorhynchus trapezicollis OTU 2	0.013859463587878788	0.1974144849294984	plant_dist	0.10517103014100321	Brood pollinator
Anchylorhynchus trapezicollis OTU 2	0.014024457202020203	0.1974114066785991	plant_dist	0.10517718664280179	Brood pollinator
Anchylorhynchus trapezicollis OTU 2	0.014189450816161617	0.19740832740575295	plant_dist	0.10518334518849409	Brood pollinator
Anchylorhynchus trapezicollis OTU 2	0.014354444430303032	0.19740524712308546	plant_dist	0.10518950575382907	Brood pollinator
Anchylorhynchus trapezicollis OTU 2	0.014519438044444445	0.1974021658424477	plant_dist	0.10519566831510457	Brood pollinator
Anchylorhynchus trapezicollis OTU 2	0.01468443165858586	0.19739908357542588	plant_dist	0.10520183284914825	Brood pollinator
Anchylorhynchus trapezicollis OTU 2	0.014849425272727272	0.19739600033334984	plant_dist	0.10520799933330033	Brood pollinator
Anchylorhynchus trapezicollis OTU 2	0.015014418886868686	0.19739291612730173	plant_dist	0.10521416774539655	Brood pollinator
Anchylorhynchus trapezicollis OTU 2	0.015179412501010101	0.19738983096812404	plant_dist	0.10522033806375192	Brood pollinator
Anchylorhynchus trapezicollis OTU 2	0.015344406115151515	0.1973867448664273	plant_dist	0.10522651026714541	Brood pollinator
Anchylorhynchus trapezicollis OTU 2	0.01550939972929293	0.19738365783259754	plant_dist	0.10523268433480493	Brood pollinator
Anchylorhynchus trapezicollis OTU 2	0.015674393343434345	0.1973805698768033	plant_dist	0.1052388602463934	Brood pollinator
Anchylorhynchus trapezicollis OTU 2	0.01583938695757576	0.1973774810090026	plant_dist	0.1052450379819948	Brood pollinator
Anchylorhynchus trapezicollis OTU 2	0.016004380571717172	0.19737439123894918	plant_dist	0.10525121752210165	Brood pollinator
Anchylorhynchus trapezicollis OTU 2	0.016169374185858586	0.19737130057619903	plant_dist	0.10525739884760194	Brood pollinator
Anchylorhynchus trapezicollis OTU 2	0.0163343678	0.19736820903011623	plant_dist	0.10526358193976754	Brood pollinator
Anchylorhynchus trapezicollis OTU 3	0	0.06022451323381485	plant_dist	0.37955097353237033	Brood pollinator
Anchylorhynchus trapezicollis OTU 3	1.6499361414141415e-4	0.05893541452351436	plant_dist	0.3821291709529713	Brood pollinator
Anchylorhynchus trapezicollis OTU 3	3.299872282828283e-4	0.057596493683069204	plant_dist	0.3848070126338616	Brood pollinator
Anchylorhynchus trapezicollis OTU 3	4.949808424242425e-4	0.05625783739138504	plant_dist	0.3874843252172299	Brood pollinator
Anchylorhynchus trapezicollis OTU 3	6.599744565656566e-4	0.05493079674931774	plant_dist	0.39013840650136455	Brood pollinator
Anchylorhynchus trapezicollis OTU 3	8.249680707070708e-4	0.05362071855562764	plant_dist	0.3927585628887447	Brood pollinator
Anchylorhynchus trapezicollis OTU 3	9.89961684848485e-4	0.052330619287298145	plant_dist	0.3953387614254037	Brood pollinator
Anchylorhynchus trapezicollis OTU 3	0.001154955298989899	0.05106234285680454	plant_dist	0.3978753142863909	Brood pollinator
Anchylorhynchus trapezicollis OTU 3	0.0013199489131313132	0.049817053466276885	plant_dist	0.40036589306744624	Brood pollinator
Anchylorhynchus trapezicollis OTU 3	0.0014849425272727272	0.048595484168582614	plant_dist	0.40280903166283477	Brood pollinator
Anchylorhynchus trapezicollis OTU 3	0.0016499361414141415	0.047398077029986385	plant_dist	0.40520384594002723	Brood pollinator
Anchylorhynchus trapezicollis OTU 3	0.0018149297555555557	0.04622506873479889	plant_dist	0.4075498625304022	Brood pollinator
Anchylorhynchus trapezicollis OTU 3	0.00197992336969697	0.04507654610764807	plant_dist	0.40984690778470384	Brood pollinator
Anchylorhynchus trapezicollis OTU 3	0.0021449169838383838	0.04395248385443538	plant_dist	0.41209503229112926	Brood pollinator
Anchylorhynchus trapezicollis OTU 3	0.002309910597979798	0.04285277119925045	plant_dist	0.4142944576014991	Brood pollinator
Anchylorhynchus trapezicollis OTU 3	0.002474904212121212	0.04177723127067797	plant_dist	0.41644553745864404	Brood pollinator
Anchylorhynchus trapezicollis OTU 3	0.0026398978262626265	0.04072563557527815	plant_dist	0.4185487288494437	Brood pollinator
Anchylorhynchus trapezicollis OTU 3	0.002804891440404041	0.03969771503683343	plant_dist	0.42060456992633316	Brood pollinator
Anchylorhynchus trapezicollis OTU 3	0.0029698850545454543	0.03869316857012606	plant_dist	0.4226136628597479	Brood pollinator
Anchylorhynchus trapezicollis OTU 3	0.0031348786686868687	0.03771166984350714	plant_dist	0.4245766603129857	Brood pollinator
Anchylorhynchus trapezicollis OTU 3	0.003299872282828283	0.036752872683905695	plant_dist	0.4264942546321886	Brood pollinator
Anchylorhynchus trapezicollis OTU 3	0.003464865896969697	0.03581641544617698	plant_dist	0.42836716910764605	Brood pollinator
Anchylorhynchus trapezicollis OTU 3	0.0036298595111111114	0.03490192457992097	plant_dist	0.43019615084015805	Brood pollinator
Anchylorhynchus trapezicollis OTU 3	0.0037948531252525253	0.03400901756571494	plant_dist	0.4319819648685701	Brood pollinator
Anchylorhynchus trapezicollis OTU 3	0.00395984673939394	0.03313730534966622	plant_dist	0.43372538930066756	Brood pollinator
Anchylorhynchus trapezicollis OTU 3	0.004124840353535353	0.03228639437436012	plant_dist	0.43542721125127976	Brood pollinator
Anchylorhynchus trapezicollis OTU 3	0.0042898339676767675	0.03145588828182427	plant_dist	0.43708822343635145	Brood pollinator
Anchylorhynchus trapezicollis OTU 3	0.004454827581818182	0.030645389347531252	plant_dist	0.4387092213049375	Brood pollinator
Anchylorhynchus trapezicollis OTU 3	0.004619821195959596	0.02985449969202082	plant_dist	0.4402910006159584	Brood pollinator
Anchylorhynchus trapezicollis OTU 3	0.00478481481010101	0.029082822307280605	plant_dist	0.4418343553854388	Brood pollinator
Anchylorhynchus trapezicollis OTU 3	0.004949808424242424	0.028329961927775933	plant_dist	0.44334007614444815	Brood pollinator
Anchylorhynchus trapezicollis OTU 3	0.0051148020383838385	0.027595525770393783	plant_dist	0.44480894845921243	Brood pollinator
Anchylorhynchus trapezicollis OTU 3	0.005279795652525253	0.026879124163157898	plant_dist	0.4462417516736842	Brood pollinator
Anchylorhynchus trapezicollis OTU 3	0.005444789266666667	0.02618037107908553	plant_dist	0.44763925784182895	Brood pollinator
Anchylorhynchus trapezicollis OTU 3	0.005609782880808082	0.025498884588774962	plant_dist	0.44900223082245005	Brood pollinator
Anchylorhynchus trapezicollis OTU 3	0.005774776494949496	0.024834287243076757	plant_dist	0.4503314255138465	Brood pollinator
Anchylorhynchus trapezicollis OTU 3	0.005939770109090909	0.024186206395390073	plant_dist	0.45162758720921986	Brood pollinator
Anchylorhynchus trapezicollis OTU 3	0.006104763723232323	0.023554274471647443	plant_dist	0.45289145105670514	Brood pollinator
Anchylorhynchus trapezicollis OTU 3	0.006269757337373737	0.022938129194837686	plant_dist	0.45412374161032465	Brood pollinator
Anchylorhynchus trapezicollis OTU 3	0.006434750951515152	0.022337413769914036	plant_dist	0.4553251724601719	Brood pollinator
Anchylorhynchus trapezicollis OTU 3	0.006599744565656566	0.021751777034101118	plant_dist	0.4564964459317978	Brood pollinator
Anchylorhynchus trapezicollis OTU 3	0.0067647381797979805	0.021180873576917888	plant_dist	0.4576382528461642	Brood pollinator
Anchylorhynchus trapezicollis OTU 3	0.006929731793939394	0.020624363833648872	plant_dist	0.45875127233270224	Brood pollinator
Anchylorhynchus trapezicollis OTU 3	0.007094725408080808	0.020081914155501972	plant_dist	0.45983617168899604	Brood pollinator
Anchylorhynchus trapezicollis OTU 3	0.007259719022222223	0.01955319685927246	plant_dist	0.4608936062814551	Brood pollinator
Anchylorhynchus trapezicollis OTU 3	0.007424712636363636	0.019037890258976065	plant_dist	0.46192421948204787	Brood pollinator
Anchylorhynchus trapezicollis OTU 3	0.007589706250505051	0.018535678681608773	plant_dist	0.46292864263678246	Brood pollinator
Anchylorhynchus trapezicollis OTU 3	0.007754699864646465	0.018046252468929096	plant_dist	0.4639074950621418	Brood pollinator
Anchylorhynchus trapezicollis OTU 3	0.00791969347878788	0.017569307966932513	plant_dist	0.464861384066135	Brood pollinator
Anchylorhynchus trapezicollis OTU 3	0.008084687092929293	0.01710454750449259	plant_dist	0.46579090499101483	Brood pollinator
Anchylorhynchus trapezicollis OTU 3	0.008249680707070706	0.01665167936247341	plant_dist	0.46669664127505317	Brood pollinator
Anchylorhynchus trapezicollis OTU 3	0.008414674321212122	0.016210417734470465	plant_dist	0.4675791645310591	Brood pollinator
Anchylorhynchus trapezicollis OTU 3	0.008579667935353535	0.015780482680208107	plant_dist	0.4684390346395838	Brood pollinator
Anchylorhynchus trapezicollis OTU 3	0.008744661549494949	0.015361600072508448	plant_dist	0.4692767998549831	Brood pollinator
Anchylorhynchus trapezicollis OTU 3	0.008909655163636364	0.014953501538647584	plant_dist	0.47009299692270484	Brood pollinator
Anchylorhynchus trapezicollis OTU 3	0.009074648777777777	0.014555924396827388	plant_dist	0.4708881512063452	Brood pollinator
Anchylorhynchus trapezicollis OTU 3	0.009239642391919193	0.014168611588413904	plant_dist	0.4716627768231722	Brood pollinator
Anchylorhynchus trapezicollis OTU 3	0.009404636006060606	0.013791311606525195	plant_dist	0.4724173767869496	Brood pollinator
Anchylorhynchus trapezicollis OTU 3	0.00956962962020202	0.013423778421490586	plant_dist	0.4731524431570188	Brood pollinator
Anchylorhynchus trapezicollis OTU 3	0.009734623234343435	0.013065771403649645	plant_dist	0.4738684571927007	Brood pollinator
Anchylorhynchus trapezicollis OTU 3	0.009899616848484848	0.012717055243911049	plant_dist	0.47456588951217793	Brood pollinator
Anchylorhynchus trapezicollis OTU 3	0.010064610462626264	0.012377399872448683	plant_dist	0.47524520025510264	Brood pollinator
Anchylorhynchus trapezicollis OTU 3	0.010229604076767677	0.012046580375874002	plant_dist	0.475906839248252	Brood pollinator
Anchylorhynchus trapezicollis OTU 3	0.010394597690909092	0.011724376913189359	plant_dist	0.47655124617362127	Brood pollinator
Anchylorhynchus trapezicollis OTU 3	0.010559591305050506	0.011410574630796307	plant_dist	0.4771788507384074	Brood pollinator
Anchylorhynchus trapezicollis OTU 3	0.01072458491919192	0.011104963576804995	plant_dist	0.47779007284639	Brood pollinator
Anchylorhynchus trapezicollis OTU 3	0.010889578533333335	0.010807338614866154	plant_dist	0.4783853227702677	Brood pollinator
Anchylorhynchus trapezicollis OTU 3	0.011054572147474748	0.010517499337724556	plant_dist	0.4789650013245509	Brood pollinator
Anchylorhynchus trapezicollis OTU 3	0.011219565761616163	0.010235249980672628	plant_dist	0.47952950003865474	Brood pollinator
Anchylorhynchus trapezicollis OTU 3	0.011384559375757577	0.009960399335064698	plant_dist	0.4800792013298706	Brood pollinator
Anchylorhynchus trapezicollis OTU 3	0.011549552989898992	0.009692760662035674	plant_dist	0.48061447867592866	Brood pollinator
Anchylorhynchus trapezicollis OTU 3	0.011714546604040404	0.0094321516065532	plant_dist	0.4811356967868936	Brood pollinator
Anchylorhynchus trapezicollis OTU 3	0.011879540218181817	0.009178394111918517	plant_dist	0.481643211776163	Brood pollinator
Anchylorhynchus trapezicollis OTU 3	0.012044533832323233	0.008931314334819187	plant_dist	0.4821373713303616	Brood pollinator
Anchylorhynchus trapezicollis OTU 3	0.012209527446464646	0.008690742561025547	plant_dist	0.48261851487794893	Brood pollinator
Anchylorhynchus trapezicollis OTU 3	0.012374521060606061	0.00845651312181266	plant_dist	0.48308697375637466	Brood pollinator
Anchylorhynchus trapezicollis OTU 3	0.012539514674747475	0.00822846431118032	plant_dist	0.48354307137763936	Brood pollinator
Anchylorhynchus trapezicollis OTU 3	0.012704508288888888	0.008006438303935267	plant_dist	0.48398712339212946	Brood pollinator
Anchylorhynchus trapezicollis OTU 3	0.012869501903030304	0.007790281074692132	plant_dist	0.48441943785061575	Brood pollinator
Anchylorhynchus trapezicollis OTU 3	0.013034495517171717	0.007579842317842824	plant_dist	0.4848403153643144	Brood pollinator
Anchylorhynchus trapezicollis OTU 3	0.013199489131313132	0.007374975368537421	plant_dist	0.48525004926292514	Brood pollinator
Anchylorhynchus trapezicollis OTU 3	0.013364482745454546	0.007175537124714372	plant_dist	0.4856489257505713	Brood pollinator
Anchylorhynchus trapezicollis OTU 3	0.013529476359595961	0.006981387970212028	plant_dist	0.48603722405957595	Brood pollinator
Anchylorhynchus trapezicollis OTU 3	0.013694469973737374	0.00679239169898917	plant_dist	0.48641521660202164	Brood pollinator
Anchylorhynchus trapezicollis OTU 3	0.013859463587878788	0.0066084154404776095	plant_dist	0.4867831691190448	Brood pollinator
Anchylorhynchus trapezicollis OTU 3	0.014024457202020203	0.006429329586086039	plant_dist	0.4871413408278279	Brood pollinator
Anchylorhynchus trapezicollis OTU 3	0.014189450816161617	0.006255007716870753	plant_dist	0.48748998456625847	Brood pollinator
Anchylorhynchus trapezicollis OTU 3	0.014354444430303032	0.006085326532385419	plant_dist	0.48782934693522917	Brood pollinator
Anchylorhynchus trapezicollis OTU 3	0.014519438044444445	0.005920165780719274	plant_dist	0.48815966843856146	Brood pollinator
Anchylorhynchus trapezicollis OTU 3	0.01468443165858586	0.005759408189730243	plant_dist	0.4884811836205395	Brood pollinator
Anchylorhynchus trapezicollis OTU 3	0.014849425272727272	0.005602939399477046	plant_dist	0.48879412120104593	Brood pollinator
Anchylorhynchus trapezicollis OTU 3	0.015014418886868686	0.005450647895852133	plant_dist	0.4890987042082957	Brood pollinator
Anchylorhynchus trapezicollis OTU 3	0.015179412501010101	0.005302424945415241	plant_dist	0.4893951501091695	Brood pollinator
Anchylorhynchus trapezicollis OTU 3	0.015344406115151515	0.005158164531425431	plant_dist	0.48968367093714915	Brood pollinator
Anchylorhynchus trapezicollis OTU 3	0.01550939972929293	0.005017763291067881	plant_dist	0.48996447341786425	Brood pollinator
Anchylorhynchus trapezicollis OTU 3	0.015674393343434345	0.004881120453870144	plant_dist	0.4902377590922597	Brood pollinator
Anchylorhynchus trapezicollis OTU 3	0.01583938695757576	0.004748137781301209	plant_dist	0.4905037244373976	Brood pollinator
Anchylorhynchus trapezicollis OTU 3	0.016004380571717172	0.0046187195075454305	plant_dist	0.4907625609849091	Brood pollinator
Anchylorhynchus trapezicollis OTU 3	0.016169374185858586	0.004492772281442387	plant_dist	0.49101445543711525	Brood pollinator
Anchylorhynchus trapezicollis OTU 3	0.0163343678	0.0043702051095825525	plant_dist	0.4912595897808349	Brood pollinator
Andranthobius bondari OTU 1	0	0.2237141194284683	plant_dist	0.05257176114306339	Dead tissue breeder
Andranthobius bondari OTU 1	1.6499361414141415e-4	0.2237119170399882	plant_dist	0.05257616592002362	Dead tissue breeder
Andranthobius bondari OTU 1	3.299872282828283e-4	0.22371044673435891	plant_dist	0.05257910653128217	Dead tissue breeder
Andranthobius bondari OTU 1	4.949808424242425e-4	0.22370916607684352	plant_dist	0.05258166784631296	Dead tissue breeder
Andranthobius bondari OTU 1	6.599744565656566e-4	0.22370799487208287	plant_dist	0.05258401025583426	Dead tissue breeder
Andranthobius bondari OTU 1	8.249680707070708e-4	0.22370689886131812	plant_dist	0.05258620227736377	Dead tissue breeder
Andranthobius bondari OTU 1	9.89961684848485e-4	0.22370585927326642	plant_dist	0.05258828145346717	Dead tissue breeder
Andranthobius bondari OTU 1	0.001154955298989899	0.22370486437617582	plant_dist	0.05259027124764837	Dead tissue breeder
Andranthobius bondari OTU 1	0.0013199489131313132	0.22370390620281633	plant_dist	0.052592187594367346	Dead tissue breeder
Andranthobius bondari OTU 1	0.0014849425272727272	0.22370297902153866	plant_dist	0.05259404195692269	Dead tissue breeder
Andranthobius bondari OTU 1	0.0016499361414141415	0.2237020785300916	plant_dist	0.052595842939816784	Dead tissue breeder
Andranthobius bondari OTU 1	0.0018149297555555557	0.22370120139195412	plant_dist	0.05259759721609175	Dead tissue breeder
Andranthobius bondari OTU 1	0.00197992336969697	0.22370034495161448	plant_dist	0.052599310096771046	Dead tissue breeder
Andranthobius bondari OTU 1	0.0021449169838383838	0.22369950705053265	plant_dist	0.05260098589893469	Dead tissue breeder
Andranthobius bondari OTU 1	0.002309910597979798	0.22369868590316297	plant_dist	0.05260262819367406	Dead tissue breeder
Andranthobius bondari OTU 1	0.002474904212121212	0.22369788001054206	plant_dist	0.05260423997891589	Dead tissue breeder
Andranthobius bondari OTU 1	0.0026398978262626265	0.22369708809831396	plant_dist	0.05260582380337209	Dead tissue breeder
Andranthobius bondari OTU 1	0.002804891440404041	0.22369630907118654	plant_dist	0.05260738185762692	Dead tissue breeder
Andranthobius bondari OTU 1	0.0029698850545454543	0.22369554197875324	plant_dist	0.052608916042493514	Dead tissue breeder
Andranthobius bondari OTU 1	0.0031348786686868687	0.22369478598937054	plant_dist	0.052610428021258926	Dead tissue breeder
Andranthobius bondari OTU 1	0.003299872282828283	0.2236940403698692	plant_dist	0.0526119192602616	Dead tissue breeder
Andranthobius bondari OTU 1	0.003464865896969697	0.22369330446957011	plant_dist	0.05261339106085977	Dead tissue breeder
Andranthobius bondari OTU 1	0.0036298595111111114	0.22369257770753037	plant_dist	0.05261484458493926	Dead tissue breeder
Andranthobius bondari OTU 1	0.0037948531252525253	0.22369185956224988	plant_dist	0.05261628087550024	Dead tissue breeder
Andranthobius bondari OTU 1	0.00395984673939394	0.2236911495632777	plant_dist	0.052617700873444584	Dead tissue breeder
Andranthobius bondari OTU 1	0.004124840353535353	0.22369044728430296	plant_dist	0.052619105431394086	Dead tissue breeder
Andranthobius bondari OTU 1	0.0042898339676767675	0.22368975233741914	plant_dist	0.05262049532516172	Dead tissue breeder
Andranthobius bondari OTU 1	0.004454827581818182	0.22368906436832525	plant_dist	0.052621871263349496	Dead tissue breeder
Andranthobius bondari OTU 1	0.004619821195959596	0.22368838305228136	plant_dist	0.05262323389543727	Dead tissue breeder
Andranthobius bondari OTU 1	0.00478481481010101	0.2236877080906777	plant_dist	0.0526245838186446	Dead tissue breeder
Andranthobius bondari OTU 1	0.004949808424242424	0.22368703920810656	plant_dist	0.05262592158378687	Dead tissue breeder
Andranthobius bondari OTU 1	0.0051148020383838385	0.22368637614984818	plant_dist	0.052627247700303637	Dead tissue breeder
Andranthobius bondari OTU 1	0.005279795652525253	0.2236857186797015	plant_dist	0.05262856264059701	Dead tissue breeder
Andranthobius bondari OTU 1	0.005444789266666667	0.22368506657810297	plant_dist	0.05262986684379406	Dead tissue breeder
Andranthobius bondari OTU 1	0.005609782880808082	0.22368441964048724	plant_dist	0.052631160719025516	Dead tissue breeder
Andranthobius bondari OTU 1	0.005774776494949496	0.2236837776758529	plant_dist	0.0526324446482942	Dead tissue breeder
Andranthobius bondari OTU 1	0.005939770109090909	0.2236831405055024	plant_dist	0.052633718988995215	Dead tissue breeder
Andranthobius bondari OTU 1	0.006104763723232323	0.22368250796193045	plant_dist	0.05263498407613909	Dead tissue breeder
Andranthobius bondari OTU 1	0.006269757337373737	0.2236818798878404	plant_dist	0.052636240224319175	Dead tissue breeder
Andranthobius bondari OTU 1	0.006434750951515152	0.22368125613527048	plant_dist	0.05263748772945903	Dead tissue breeder
Andranthobius bondari OTU 1	0.006599744565656566	0.22368063656481516	plant_dist	0.05263872687036969	Dead tissue breeder
Andranthobius bondari OTU 1	0.0067647381797979805	0.22368002104492946	plant_dist	0.05263995791014109	Dead tissue breeder
Andranthobius bondari OTU 1	0.006929731793939394	0.22367940945130518	plant_dist	0.05264118109738963	Dead tissue breeder
Andranthobius bondari OTU 1	0.007094725408080808	0.22367880166631052	plant_dist	0.052642396667378966	Dead tissue breeder
Andranthobius bondari OTU 1	0.007259719022222223	0.22367819757848476	plant_dist	0.05264360484303049	Dead tissue breeder
Andranthobius bondari OTU 1	0.007424712636363636	0.22367759708208204	plant_dist	0.05264480583583592	Dead tissue breeder
Andranthobius bondari OTU 1	0.007589706250505051	0.22367700007665822	plant_dist	0.052645999846683555	Dead tissue breeder
Andranthobius bondari OTU 1	0.007754699864646465	0.22367640646669562	plant_dist	0.05264718706660876	Dead tissue breeder
Andranthobius bondari OTU 1	0.00791969347878788	0.22367581616126223	plant_dist	0.05264836767747555	Dead tissue breeder
Andranthobius bondari OTU 1	0.008084687092929293	0.22367522907370063	plant_dist	0.052649541852598736	Dead tissue breeder
Andranthobius bondari OTU 1	0.008249680707070706	0.22367464512134408	plant_dist	0.05265070975731184	Dead tissue breeder
Andranthobius bondari OTU 1	0.008414674321212122	0.22367406422525699	plant_dist	0.05265187154948603	Dead tissue breeder
Andranthobius bondari OTU 1	0.008579667935353535	0.22367348630999653	plant_dist	0.052653027380006934	Dead tissue breeder
Andranthobius bondari OTU 1	0.008744661549494949	0.2236729113033942	plant_dist	0.0526541773932116	Dead tissue breeder
Andranthobius bondari OTU 1	0.008909655163636364	0.2236723391363547	plant_dist	0.052655321727290594	Dead tissue breeder
Andranthobius bondari OTU 1	0.009074648777777777	0.22367176974267064	plant_dist	0.05265646051465872	Dead tissue breeder
Andranthobius bondari OTU 1	0.009239642391919193	0.22367120305885171	plant_dist	0.05265759388229657	Dead tissue breeder
Andranthobius bondari OTU 1	0.009404636006060606	0.22367063902396667	plant_dist	0.05265872195206667	Dead tissue breeder
Andranthobius bondari OTU 1	0.00956962962020202	0.22367007757949722	plant_dist	0.052659844841005554	Dead tissue breeder
Andranthobius bondari OTU 1	0.009734623234343435	0.22366951866920262	plant_dist	0.05266096266159476	Dead tissue breeder
Andranthobius bondari OTU 1	0.009899616848484848	0.22366896223899388	plant_dist	0.05266207552201224	Dead tissue breeder
Andranthobius bondari OTU 1	0.010064610462626264	0.2236684082368172	plant_dist	0.05266318352636562	Dead tissue breeder
Andranthobius bondari OTU 1	0.010229604076767677	0.22366785661254512	plant_dist	0.05266428677490975	Dead tissue breeder
Andranthobius bondari OTU 1	0.010394597690909092	0.22366730731787562	plant_dist	0.05266538536424875	Dead tissue breeder
Andranthobius bondari OTU 1	0.010559591305050506	0.22366676030623758	plant_dist	0.052666479387524834	Dead tissue breeder
Andranthobius bondari OTU 1	0.01072458491919192	0.22366621553270272	plant_dist	0.052667568934594566	Dead tissue breeder
Andranthobius bondari OTU 1	0.010889578533333335	0.22366567295390352	plant_dist	0.05266865409219296	Dead tissue breeder
Andranthobius bondari OTU 1	0.011054572147474748	0.22366513252795595	plant_dist	0.05266973494408811	Dead tissue breeder
Andranthobius bondari OTU 1	0.011219565761616163	0.22366459421438747	plant_dist	0.05267081157122505	Dead tissue breeder
Andranthobius bondari OTU 1	0.011384559375757577	0.22366405797406963	plant_dist	0.05267188405186074	Dead tissue breeder
Andranthobius bondari OTU 1	0.011549552989898992	0.22366352376915424	plant_dist	0.052672952461691513	Dead tissue breeder
Andranthobius bondari OTU 1	0.011714546604040404	0.22366299156301425	plant_dist	0.052674016873971496	Dead tissue breeder
Andranthobius bondari OTU 1	0.011879540218181817	0.22366246132018736	plant_dist	0.05267507735962529	Dead tissue breeder
Andranthobius bondari OTU 1	0.012044533832323233	0.22366193300632356	plant_dist	0.05267613398735288	Dead tissue breeder
Andranthobius bondari OTU 1	0.012209527446464646	0.22366140658813552	plant_dist	0.05267718682372896	Dead tissue breeder
Andranthobius bondari OTU 1	0.012374521060606061	0.22366088203335166	plant_dist	0.05267823593329668	Dead tissue breeder
Andranthobius bondari OTU 1	0.012539514674747475	0.22366035931067219	plant_dist	0.05267928137865563	Dead tissue breeder
Andranthobius bondari OTU 1	0.012704508288888888	0.22365983838972742	plant_dist	0.05268032322054517	Dead tissue breeder
Andranthobius bondari OTU 1	0.012869501903030304	0.22365931924103835	plant_dist	0.0526813615179233	Dead tissue breeder
Andranthobius bondari OTU 1	0.013034495517171717	0.2236588018359796	plant_dist	0.05268239632804078	Dead tissue breeder
Andranthobius bondari OTU 1	0.013199489131313132	0.22365828614674416	plant_dist	0.05268342770651169	Dead tissue breeder
Andranthobius bondari OTU 1	0.013364482745454546	0.22365777214630997	plant_dist	0.05268445570738006	Dead tissue breeder
Andranthobius bondari OTU 1	0.013529476359595961	0.2236572598084086	plant_dist	0.052685480383182826	Dead tissue breeder
Andranthobius bondari OTU 1	0.013694469973737374	0.22365674910749506	plant_dist	0.05268650178500989	Dead tissue breeder
Andranthobius bondari OTU 1	0.013859463587878788	0.2236562400187195	plant_dist	0.05268751996256099	Dead tissue breeder
Andranthobius bondari OTU 1	0.014024457202020203	0.22365573251790039	plant_dist	0.05268853496419923	Dead tissue breeder
Andranthobius bondari OTU 1	0.014189450816161617	0.2236552265814986	plant_dist	0.052689546837002776	Dead tissue breeder
Andranthobius bondari OTU 1	0.014354444430303032	0.22365472218659352	plant_dist	0.05269055562681296	Dead tissue breeder
Andranthobius bondari OTU 1	0.014519438044444445	0.22365421931085933	plant_dist	0.05269156137828135	Dead tissue breeder
Andranthobius bondari OTU 1	0.01468443165858586	0.22365371793254352	plant_dist	0.05269256413491297	Dead tissue breeder
Andranthobius bondari OTU 1	0.014849425272727272	0.2236532180304456	plant_dist	0.05269356393910879	Dead tissue breeder
Andranthobius bondari OTU 1	0.015014418886868686	0.22365271958389712	plant_dist	0.05269456083220575	Dead tissue breeder
Andranthobius bondari OTU 1	0.015179412501010101	0.2236522225727428	plant_dist	0.05269555485451438	Dead tissue breeder
Andranthobius bondari OTU 1	0.015344406115151515	0.22365172697732227	plant_dist	0.05269654604535545	Dead tissue breeder
Andranthobius bondari OTU 1	0.01550939972929293	0.2236512327784526	plant_dist	0.05269753444309477	Dead tissue breeder
Andranthobius bondari OTU 1	0.015674393343434345	0.22365073995741197	plant_dist	0.05269852008517606	Dead tissue breeder
Andranthobius bondari OTU 1	0.01583938695757576	0.2236502484959237	plant_dist	0.052699503008152626	Dead tissue breeder
Andranthobius bondari OTU 1	0.016004380571717172	0.22364975837614126	plant_dist	0.05270048324771748	Dead tissue breeder
Andranthobius bondari OTU 1	0.016169374185858586	0.22364926958063375	plant_dist	0.052701460838732506	Dead tissue breeder
Andranthobius bondari OTU 1	0.0163343678	0.22364878209237204	plant_dist	0.05270243581525591	Dead tissue breeder
Andranthobius bondari OTU 2	0	0.1840609494743878	plant_dist	0.13187810105122438	Dead tissue breeder
Andranthobius bondari OTU 2	1.6499361414141415e-4	0.18396702152032932	plant_dist	0.13206595695934137	Dead tissue breeder
Andranthobius bondari OTU 2	3.299872282828283e-4	0.18384483333651344	plant_dist	0.13231033332697312	Dead tissue breeder
Andranthobius bondari OTU 2	4.949808424242425e-4	0.18370914226288493	plant_dist	0.13258171547423014	Dead tissue breeder
Andranthobius bondari OTU 2	6.599744565656566e-4	0.18356390891653349	plant_dist	0.13287218216693303	Dead tissue breeder
Andranthobius bondari OTU 2	8.249680707070708e-4	0.18341117757973904	plant_dist	0.1331776448405219	Dead tissue breeder
Andranthobius bondari OTU 2	9.89961684848485e-4	0.18325222450160714	plant_dist	0.13349555099678573	Dead tissue breeder
Andranthobius bondari OTU 2	0.001154955298989899	0.18308793245294458	plant_dist	0.13382413509411084	Dead tissue breeder
Andranthobius bondari OTU 2	0.0013199489131313132	0.18291895319083615	plant_dist	0.1341620936183277	Dead tissue breeder
Andranthobius bondari OTU 2	0.0014849425272727272	0.1827457902813893	plant_dist	0.13450841943722142	Dead tissue breeder
Andranthobius bondari OTU 2	0.0016499361414141415	0.1825688460760683	plant_dist	0.1348623078478634	Dead tissue breeder
Andranthobius bondari OTU 2	0.0018149297555555557	0.1823884504749247	plant_dist	0.13522309905015062	Dead tissue breeder
Andranthobius bondari OTU 2	0.00197992336969697	0.1822048795867875	plant_dist	0.135590240826425	Dead tissue breeder
Andranthobius bondari OTU 2	0.0021449169838383838	0.18201836839722454	plant_dist	0.1359632632055509	Dead tissue breeder
Andranthobius bondari OTU 2	0.002309910597979798	0.18182911968939225	plant_dist	0.1363417606212155	Dead tissue breeder
Andranthobius bondari OTU 2	0.002474904212121212	0.18163731051888732	plant_dist	0.13672537896222536	Dead tissue breeder
Andranthobius bondari OTU 2	0.0026398978262626265	0.181443097034043	plant_dist	0.13711380593191402	Dead tissue breeder
Andranthobius bondari OTU 2	0.002804891440404041	0.18124661814290005	plant_dist	0.1375067637141999	Dead tissue breeder
Andranthobius bondari OTU 2	0.0029698850545454543	0.18104799835531699	plant_dist	0.13790400328936603	Dead tissue breeder
Andranthobius bondari OTU 2	0.0031348786686868687	0.18084735002186916	plant_dist	0.13830529995626167	Dead tissue breeder
Andranthobius bondari OTU 2	0.003299872282828283	0.18064477512296578	plant_dist	0.13871044975406843	Dead tissue breeder
Andranthobius bondari OTU 2	0.003464865896969697	0.18044036671678437	plant_dist	0.13911926656643125	Dead tissue breeder
Andranthobius bondari OTU 2	0.0036298595111111114	0.18023421012442692	plant_dist	0.13953157975114616	Dead tissue breeder
Andranthobius bondari OTU 2	0.0037948531252525253	0.18002638390990267	plant_dist	0.13994723218019467	Dead tissue breeder
Andranthobius bondari OTU 2	0.00395984673939394	0.17981696069793598	plant_dist	0.14036607860412803	Dead tissue breeder
Andranthobius bondari OTU 2	0.004124840353535353	0.1796060078621538	plant_dist	0.1407879842756924	Dead tissue breeder
Andranthobius bondari OTU 2	0.0042898339676767675	0.1793935881086187	plant_dist	0.14121282378276262	Dead tissue breeder
Andranthobius bondari OTU 2	0.004454827581818182	0.1791797599740819	plant_dist	0.14164048005183622	Dead tissue breeder
Andranthobius bondari OTU 2	0.004619821195959596	0.1789645782541528	plant_dist	0.1420708434916944	Dead tissue breeder
Andranthobius bondari OTU 2	0.00478481481010101	0.178748094373422	plant_dist	0.14250381125315598	Dead tissue breeder
Andranthobius bondari OTU 2	0.004949808424242424	0.1785303567071616	plant_dist	0.14293928658567678	Dead tissue breeder
Andranthobius bondari OTU 2	0.0051148020383838385	0.17831141086235883	plant_dist	0.14337717827528235	Dead tissue breeder
Andranthobius bondari OTU 2	0.005279795652525253	0.17809129992438624	plant_dist	0.14381740015122751	Dead tissue breeder
Andranthobius bondari OTU 2	0.005444789266666667	0.17787006467446528	plant_dist	0.14425987065106943	Dead tissue breeder
Andranthobius bondari OTU 2	0.005609782880808082	0.17764774378217313	plant_dist	0.14470451243565374	Dead tissue breeder
Andranthobius bondari OTU 2	0.005774776494949496	0.17742437397651517	plant_dist	0.14515125204696966	Dead tissue breeder
Andranthobius bondari OTU 2	0.005939770109090909	0.17719999019850244	plant_dist	0.14560001960299512	Dead tissue breeder
Andranthobius bondari OTU 2	0.006104763723232323	0.17697462573769818	plant_dist	0.14605074852460365	Dead tissue breeder
Andranthobius bondari OTU 2	0.006269757337373737	0.17674831235481123	plant_dist	0.14650337529037755	Dead tissue breeder
Andranthobius bondari OTU 2	0.006434750951515152	0.1765210803920971	plant_dist	0.1469578392158058	Dead tissue breeder
Andranthobius bondari OTU 2	0.006599744565656566	0.17629295887306473	plant_dist	0.14741408225387054	Dead tissue breeder
Andranthobius bondari OTU 2	0.0067647381797979805	0.17606397559277048	plant_dist	0.14787204881445903	Dead tissue breeder
Andranthobius bondari OTU 2	0.006929731793939394	0.17583415719979914	plant_dist	0.14833168560040172	Dead tissue breeder
Andranthobius bondari OTU 2	0.007094725408080808	0.17560352927087972	plant_dist	0.14879294145824057	Dead tissue breeder
Andranthobius bondari OTU 2	0.007259719022222223	0.17537211637895664	plant_dist	0.14925576724208672	Dead tissue breeder
Andranthobius bondari OTU 2	0.007424712636363636	0.17513994215542797	plant_dist	0.14972011568914406	Dead tissue breeder
Andranthobius bondari OTU 2	0.007589706250505051	0.17490702934717126	plant_dist	0.1501859413056575	Dead tissue breeder
Andranthobius bondari OTU 2	0.007754699864646465	0.17467339986889951	plant_dist	0.15065320026220097	Dead tissue breeder
Andranthobius bondari OTU 2	0.00791969347878788	0.17443907485132187	plant_dist	0.15112185029735625	Dead tissue breeder
Andranthobius bondari OTU 2	0.008084687092929293	0.1742040746855279	plant_dist	0.1515918506289442	Dead tissue breeder
Andranthobius bondari OTU 2	0.008249680707070706	0.17396841906396335	plant_dist	0.1520631618720733	Dead tissue breeder
Andranthobius bondari OTU 2	0.008414674321212122	0.17373212701832366	plant_dist	0.15253574596335268	Dead tissue breeder
Andranthobius bondari OTU 2	0.008579667935353535	0.17349521695465409	plant_dist	0.15300956609069183	Dead tissue breeder
Andranthobius bondari OTU 2	0.008744661549494949	0.17325770668591273	plant_dist	0.15348458662817455	Dead tissue breeder
Andranthobius bondari OTU 2	0.008909655163636364	0.17301961346222589	plant_dist	0.15396077307554823	Dead tissue breeder
Andranthobius bondari OTU 2	0.009074648777777777	0.17278095399903903	plant_dist	0.15443809200192193	Dead tissue breeder
Andranthobius bondari OTU 2	0.009239642391919193	0.17254174450334703	plant_dist	0.15491651099330594	Dead tissue breeder
Andranthobius bondari OTU 2	0.009404636006060606	0.1723020006981663	plant_dist	0.15539599860366737	Dead tissue breeder
Andranthobius bondari OTU 2	0.00956962962020202	0.17206173784539736	plant_dist	0.1558765243092053	Dead tissue breeder
Andranthobius bondari OTU 2	0.009734623234343435	0.17182097076720904	plant_dist	0.15635805846558193	Dead tissue breeder
Andranthobius bondari OTU 2	0.009899616848484848	0.17157971386606474	plant_dist	0.15684057226787051	Dead tissue breeder
Andranthobius bondari OTU 2	0.010064610462626264	0.17133798114349846	plant_dist	0.15732403771300307	Dead tissue breeder
Andranthobius bondari OTU 2	0.010229604076767677	0.17109578621773805	plant_dist	0.1578084275645239	Dead tissue breeder
Andranthobius bondari OTU 2	0.010394597690909092	0.17085314234026483	plant_dist	0.15829371531947034	Dead tissue breeder
Andranthobius bondari OTU 2	0.010559591305050506	0.17061006241138973	plant_dist	0.15877987517722053	Dead tissue breeder
Andranthobius bondari OTU 2	0.01072458491919192	0.1703665589949194	plant_dist	0.1592668820101612	Dead tissue breeder
Andranthobius bondari OTU 2	0.010889578533333335	0.17012264433197863	plant_dist	0.15975471133604274	Dead tissue breeder
Andranthobius bondari OTU 2	0.011054572147474748	0.16987833035405078	plant_dist	0.16024333929189843	Dead tissue breeder
Andranthobius bondari OTU 2	0.011219565761616163	0.16963362869529075	plant_dist	0.1607327426094185	Dead tissue breeder
Andranthobius bondari OTU 2	0.011384559375757577	0.16938855070416228	plant_dist	0.16122289859167543	Dead tissue breeder
Andranthobius bondari OTU 2	0.011549552989898992	0.16914310745444594	plant_dist	0.16171378509110812	Dead tissue breeder
Andranthobius bondari OTU 2	0.011714546604040404	0.16889730975566045	plant_dist	0.1622053804886791	Dead tissue breeder
Andranthobius bondari OTU 2	0.011879540218181817	0.16865116816293677	plant_dist	0.16269766367412647	Dead tissue breeder
Andranthobius bondari OTU 2	0.012044533832323233	0.16840469298638133	plant_dist	0.16319061402723734	Dead tissue breeder
Andranthobius bondari OTU 2	0.012209527446464646	0.16815789429996128	plant_dist	0.16368421140007744	Dead tissue breeder
Andranthobius bondari OTU 2	0.012374521060606061	0.16791078194994286	plant_dist	0.1641784361001143	Dead tissue breeder
Andranthobius bondari OTU 2	0.012539514674747475	0.167663365562911	plant_dist	0.164673268874178	Dead tissue breeder
Andranthobius bondari OTU 2	0.012704508288888888	0.16741565455339638	plant_dist	0.16516869089320724	Dead tissue breeder
Andranthobius bondari OTU 2	0.012869501903030304	0.16716765813113435	plant_dist	0.1656646837377313	Dead tissue breeder
Andranthobius bondari OTU 2	0.013034495517171717	0.16691938530797787	plant_dist	0.16616122938404426	Dead tissue breeder
Andranthobius bondari OTU 2	0.013199489131313132	0.16667084490448547	plant_dist	0.16665831019102906	Dead tissue breeder
Andranthobius bondari OTU 2	0.013364482745454546	0.16642204555620346	plant_dist	0.16715590888759307	Dead tissue breeder
Andranthobius bondari OTU 2	0.013529476359595961	0.16617299571966043	plant_dist	0.16765400856067914	Dead tissue breeder
Andranthobius bondari OTU 2	0.013694469973737374	0.1659237036780903	plant_dist	0.16815259264381938	Dead tissue breeder
Andranthobius bondari OTU 2	0.013859463587878788	0.16567417754690025	plant_dist	0.1686516449061995	Dead tissue breeder
Andranthobius bondari OTU 2	0.014024457202020203	0.16542442527889686	plant_dist	0.16915114944220627	Dead tissue breeder
Andranthobius bondari OTU 2	0.014189450816161617	0.16517445466928496	plant_dist	0.16965109066143008	Dead tissue breeder
Andranthobius bondari OTU 2	0.014354444430303032	0.16492427336045107	plant_dist	0.17015145327909786	Dead tissue breeder
Andranthobius bondari OTU 2	0.014519438044444445	0.16467388884654363	plant_dist	0.17065222230691274	Dead tissue breeder
Andranthobius bondari OTU 2	0.01468443165858586	0.16442330847786052	plant_dist	0.17115338304427896	Dead tissue breeder
Andranthobius bondari OTU 2	0.014849425272727272	0.16417253946505436	plant_dist	0.17165492106989128	Dead tissue breeder
Andranthobius bondari OTU 2	0.015014418886868686	0.16392158888316555	plant_dist	0.1721568222336689	Dead tissue breeder
Andranthobius bondari OTU 2	0.015179412501010101	0.16367046367549107	plant_dist	0.17265907264901786	Dead tissue breeder
Andranthobius bondari OTU 2	0.015344406115151515	0.16341917065729866	plant_dist	0.17316165868540268	Dead tissue breeder
Andranthobius bondari OTU 2	0.01550939972929293	0.16316771651939332	plant_dist	0.17366456696121335	Dead tissue breeder
Andranthobius bondari OTU 2	0.015674393343434345	0.16291610783154406	plant_dist	0.17416778433691188	Dead tissue breeder
Andranthobius bondari OTU 2	0.01583938695757576	0.1626643510457777	plant_dist	0.1746712979084446	Dead tissue breeder
Andranthobius bondari OTU 2	0.016004380571717172	0.16241245249954636	plant_dist	0.17517509500090728	Dead tissue breeder
Andranthobius bondari OTU 2	0.016169374185858586	0.1621604184187748	plant_dist	0.1756791631624504	Dead tissue breeder
Andranthobius bondari OTU 2	0.0163343678	0.161908254920793	plant_dist	0.176183490158414	Dead tissue breeder
Celetes decolor OTU 1	0	0.19576433692777656	plant_dist	0.10847132614444688	Dead tissue breeder
Celetes decolor OTU 1	1.6499361414141415e-4	0.1957625986092626	plant_dist	0.10847480278147481	Dead tissue breeder
Celetes decolor OTU 1	3.299872282828283e-4	0.19576053354838624	plant_dist	0.10847893290322752	Dead tissue breeder
Celetes decolor OTU 1	4.949808424242425e-4	0.19575832409178318	plant_dist	0.10848335181643365	Dead tissue breeder
Celetes decolor OTU 1	6.599744565656566e-4	0.1957560153204124	plant_dist	0.10848796935917521	Dead tissue breeder
Celetes decolor OTU 1	8.249680707070708e-4	0.19575362977903793	plant_dist	0.10849274044192414	Dead tissue breeder
Celetes decolor OTU 1	9.89961684848485e-4	0.19575118122604312	plant_dist	0.10849763754791375	Dead tissue breeder
Celetes decolor OTU 1	0.001154955298989899	0.19574867900537435	plant_dist	0.1085026419892513	Dead tissue breeder
Celetes decolor OTU 1	0.0013199489131313132	0.19574612990905488	plant_dist	0.10850774018189024	Dead tissue breeder
Celetes decolor OTU 1	0.0014849425272727272	0.19574353911322961	plant_dist	0.10851292177354077	Dead tissue breeder
Celetes decolor OTU 1	0.0016499361414141415	0.1957409107027785	plant_dist	0.10851817859444302	Dead tissue breeder
Celetes decolor OTU 1	0.0018149297555555557	0.19573824798922834	plant_dist	0.10852350402154332	Dead tissue breeder
Celetes decolor OTU 1	0.00197992336969697	0.1957355537151187	plant_dist	0.10852889256976261	Dead tissue breeder
Celetes decolor OTU 1	0.0021449169838383838	0.1957328301916008	plant_dist	0.10853433961679843	Dead tissue breeder
Celetes decolor OTU 1	0.002309910597979798	0.1957300793946095	plant_dist	0.10853984121078097	Dead tissue breeder
Celetes decolor OTU 1	0.002474904212121212	0.19572730303418392	plant_dist	0.10854539393163215	Dead tissue breeder
Celetes decolor OTU 1	0.0026398978262626265	0.1957245026057425	plant_dist	0.10855099478851499	Dead tissue breeder
Celetes decolor OTU 1	0.002804891440404041	0.19572167942885613	plant_dist	0.10855664114228775	Dead tissue breeder
Celetes decolor OTU 1	0.0029698850545454543	0.1957188346771291	plant_dist	0.10856233064574178	Dead tissue breeder
Celetes decolor OTU 1	0.0031348786686868687	0.19571596940161298	plant_dist	0.10856806119677403	Dead tissue breeder
Celetes decolor OTU 1	0.003299872282828283	0.19571308454942132	plant_dist	0.10857383090115735	Dead tissue breeder
Celetes decolor OTU 1	0.003464865896969697	0.195710180978722	plant_dist	0.10857963804255599	Dead tissue breeder
Celetes decolor OTU 1	0.0036298595111111114	0.19570725947095174	plant_dist	0.10858548105809651	Dead tissue breeder
Celetes decolor OTU 1	0.0037948531252525253	0.19570432074087138	plant_dist	0.10859135851825724	Dead tissue breeder
Celetes decolor OTU 1	0.00395984673939394	0.19570136544492117	plant_dist	0.10859726911015766	Dead tissue breeder
Celetes decolor OTU 1	0.004124840353535353	0.1956983941882228	plant_dist	0.10860321162355441	Dead tissue breeder
Celetes decolor OTU 1	0.0042898339676767675	0.19569540753049322	plant_dist	0.10860918493901356	Dead tissue breeder
Celetes decolor OTU 1	0.004454827581818182	0.19569240599107457	plant_dist	0.10861518801785086	Dead tissue breeder
Celetes decolor OTU 1	0.004619821195959596	0.1956893900532404	plant_dist	0.1086212198935192	Dead tissue breeder
Celetes decolor OTU 1	0.00478481481010101	0.19568636016790478	plant_dist	0.10862727966419045	Dead tissue breeder
Celetes decolor OTU 1	0.004949808424242424	0.1956833167568345	plant_dist	0.10863336648633098	Dead tissue breeder
Celetes decolor OTU 1	0.0051148020383838385	0.19568026021544596	plant_dist	0.10863947956910808	Dead tissue breeder
Celetes decolor OTU 1	0.005279795652525253	0.19567719091525132	plant_dist	0.10864561816949736	Dead tissue breeder
Celetes decolor OTU 1	0.005444789266666667	0.19567410920600833	plant_dist	0.10865178158798333	Dead tissue breeder
Celetes decolor OTU 1	0.005609782880808082	0.19567101541761722	plant_dist	0.10865796916476556	Dead tissue breeder
Celetes decolor OTU 1	0.005774776494949496	0.195667909861801	plant_dist	0.10866418027639801	Dead tissue breeder
Celetes decolor OTU 1	0.005939770109090909	0.19566479283359944	plant_dist	0.10867041433280111	Dead tissue breeder
Celetes decolor OTU 1	0.006104763723232323	0.19566166461270243	plant_dist	0.10867667077459514	Dead tissue breeder
Celetes decolor OTU 1	0.006269757337373737	0.1956585254646429	plant_dist	0.10868294907071419	Dead tissue breeder
Celetes decolor OTU 1	0.006434750951515152	0.19565537564186872	plant_dist	0.10868924871626257	Dead tissue breeder
Celetes decolor OTU 1	0.006599744565656566	0.19565221538470706	plant_dist	0.10869556923058588	Dead tissue breeder
Celetes decolor OTU 1	0.0067647381797979805	0.1956490449222364	plant_dist	0.10870191015552721	Dead tissue breeder
Celetes decolor OTU 1	0.006929731793939394	0.19564586447307483	plant_dist	0.10870827105385034	Dead tissue breeder
Celetes decolor OTU 1	0.007094725408080808	0.1956426742460966	plant_dist	0.10871465150780679	Dead tissue breeder
Celetes decolor OTU 1	0.007259719022222223	0.19563947444108343	plant_dist	0.10872105111783315	Dead tissue breeder
Celetes decolor OTU 1	0.007424712636363636	0.19563626524931857	plant_dist	0.10872746950136286	Dead tissue breeder
Celetes decolor OTU 1	0.007589706250505051	0.19563304685412986	plant_dist	0.10873390629174029	Dead tissue breeder
Celetes decolor OTU 1	0.007754699864646465	0.19562981943138671	plant_dist	0.10874036113722657	Dead tissue breeder
Celetes decolor OTU 1	0.00791969347878788	0.19562658314995637	plant_dist	0.10874683370008725	Dead tissue breeder
Celetes decolor OTU 1	0.008084687092929293	0.19562333817212327	plant_dist	0.10875332365575346	Dead tissue breeder
Celetes decolor OTU 1	0.008249680707070706	0.19562008465397487	plant_dist	0.10875983069205025	Dead tissue breeder
Celetes decolor OTU 1	0.008414674321212122	0.1956168227457582	plant_dist	0.1087663545084836	Dead tissue breeder
Celetes decolor OTU 1	0.008579667935353535	0.19561355259220886	plant_dist	0.10877289481558228	Dead tissue breeder
Celetes decolor OTU 1	0.008744661549494949	0.1956102743328555	plant_dist	0.10877945133428901	Dead tissue breeder
Celetes decolor OTU 1	0.008909655163636364	0.1956069881023023	plant_dist	0.10878602379539543	Dead tissue breeder
Celetes decolor OTU 1	0.009074648777777777	0.19560369403049088	plant_dist	0.10879261193901824	Dead tissue breeder
Celetes decolor OTU 1	0.009239642391919193	0.1956003922429441	plant_dist	0.10879921551411181	Dead tissue breeder
Celetes decolor OTU 1	0.009404636006060606	0.19559708286099245	plant_dist	0.1088058342780151	Dead tissue breeder
Celetes decolor OTU 1	0.00956962962020202	0.19559376600198575	plant_dist	0.1088124679960285	Dead tissue breeder
Celetes decolor OTU 1	0.009734623234343435	0.19559044177949017	plant_dist	0.10881911644101966	Dead tissue breeder
Celetes decolor OTU 1	0.009899616848484848	0.19558711030347234	plant_dist	0.10882577939305532	Dead tissue breeder
Celetes decolor OTU 1	0.010064610462626264	0.19558377168047197	plant_dist	0.10883245663905605	Dead tissue breeder
Celetes decolor OTU 1	0.010229604076767677	0.19558042601376308	plant_dist	0.10883914797247385	Dead tissue breeder
Celetes decolor OTU 1	0.010394597690909092	0.19557707340350533	plant_dist	0.10884585319298934	Dead tissue breeder
Celetes decolor OTU 1	0.010559591305050506	0.19557371394688608	plant_dist	0.10885257210622784	Dead tissue breeder
Celetes decolor OTU 1	0.01072458491919192	0.1955703477382538	plant_dist	0.1088593045234924	Dead tissue breeder
Celetes decolor OTU 1	0.010889578533333335	0.1955669748692434	plant_dist	0.10886605026151319	Dead tissue breeder
Celetes decolor OTU 1	0.011054572147474748	0.19556359542889457	plant_dist	0.10887280914221087	Dead tissue breeder
Celetes decolor OTU 1	0.011219565761616163	0.19556020950376277	plant_dist	0.10887958099247447	Dead tissue breeder
Celetes decolor OTU 1	0.011384559375757577	0.19555681717802434	plant_dist	0.10888636564395132	Dead tissue breeder
Celetes decolor OTU 1	0.011549552989898992	0.19555341853357555	plant_dist	0.1088931629328489	Dead tissue breeder
Celetes decolor OTU 1	0.011714546604040404	0.195550013650126	plant_dist	0.108899972699748	Dead tissue breeder
Celetes decolor OTU 1	0.011879540218181817	0.1955466026052872	plant_dist	0.10890679478942561	Dead tissue breeder
Celetes decolor OTU 1	0.012044533832323233	0.19554318547465616	plant_dist	0.10891362905068769	Dead tissue breeder
Celetes decolor OTU 1	0.012209527446464646	0.19553976233189488	plant_dist	0.10892047533621024	Dead tissue breeder
Celetes decolor OTU 1	0.012374521060606061	0.19553633324880504	plant_dist	0.10892733350238992	Dead tissue breeder
Celetes decolor OTU 1	0.012539514674747475	0.19553289829539966	plant_dist	0.10893420340920068	Dead tissue breeder
Celetes decolor OTU 1	0.012704508288888888	0.19552945753997036	plant_dist	0.10894108492005927	Dead tissue breeder
Celetes decolor OTU 1	0.012869501903030304	0.19552601104915174	plant_dist	0.10894797790169652	Dead tissue breeder
Celetes decolor OTU 1	0.013034495517171717	0.19552255888798234	plant_dist	0.10895488222403532	Dead tissue breeder
Celetes decolor OTU 1	0.013199489131313132	0.19551910111996265	plant_dist	0.1089617977600747	Dead tissue breeder
Celetes decolor OTU 1	0.013364482745454546	0.19551563780711026	plant_dist	0.10896872438577948	Dead tissue breeder
Celetes decolor OTU 1	0.013529476359595961	0.19551216901001253	plant_dist	0.10897566197997494	Dead tissue breeder
Celetes decolor OTU 1	0.013694469973737374	0.19550869478787664	plant_dist	0.10898261042424673	Dead tissue breeder
Celetes decolor OTU 1	0.013859463587878788	0.19550521519857728	plant_dist	0.10898956960284545	Dead tissue breeder
Celetes decolor OTU 1	0.014024457202020203	0.1955017302987022	plant_dist	0.10899653940259563	Dead tissue breeder
Celetes decolor OTU 1	0.014189450816161617	0.19549824014359582	plant_dist	0.10900351971280836	Dead tissue breeder
Celetes decolor OTU 1	0.014354444430303032	0.19549474478740053	plant_dist	0.10901051042519894	Dead tissue breeder
Celetes decolor OTU 1	0.014519438044444445	0.19549124428309653	plant_dist	0.10901751143380695	Dead tissue breeder
Celetes decolor OTU 1	0.01468443165858586	0.19548773868253966	plant_dist	0.10902452263492068	Dead tissue breeder
Celetes decolor OTU 1	0.014849425272727272	0.1954842280364977	plant_dist	0.10903154392700459	Dead tissue breeder
Celetes decolor OTU 1	0.015014418886868686	0.195480712394685	plant_dist	0.10903857521062998	Dead tissue breeder
Celetes decolor OTU 1	0.015179412501010101	0.19547719180579592	plant_dist	0.10904561638840815	Dead tissue breeder
Celetes decolor OTU 1	0.015344406115151515	0.19547366631753635	plant_dist	0.1090526673649273	Dead tissue breeder
Celetes decolor OTU 1	0.01550939972929293	0.19547013597665452	plant_dist	0.10905972804669095	Dead tissue breeder
Celetes decolor OTU 1	0.015674393343434345	0.1954666008289701	plant_dist	0.10906679834205979	Dead tissue breeder
Celetes decolor OTU 1	0.01583938695757576	0.19546306091940222	plant_dist	0.10907387816119557	Dead tissue breeder
Celetes decolor OTU 1	0.016004380571717172	0.1954595162919965	plant_dist	0.10908096741600698	Dead tissue breeder
Celetes decolor OTU 1	0.016169374185858586	0.19545596698995082	plant_dist	0.10908806602009835	Dead tissue breeder
Celetes decolor OTU 1	0.0163343678	0.19545241305564023	plant_dist	0.10909517388871953	Dead tissue breeder
Celetes decolor OTU 2	0	0.13968567908720525	plant_dist	0.2206286418255895	Dead tissue breeder
Celetes decolor OTU 2	1.6499361414141415e-4	0.13968498288249107	plant_dist	0.22063003423501787	Dead tissue breeder
Celetes decolor OTU 2	3.299872282828283e-4	0.13968302457274867	plant_dist	0.22063395085450266	Dead tissue breeder
Celetes decolor OTU 2	4.949808424242425e-4	0.13967987157225112	plant_dist	0.22064025685549776	Dead tissue breeder
Celetes decolor OTU 2	6.599744565656566e-4	0.1396755580582602	plant_dist	0.22064888388347959	Dead tissue breeder
Celetes decolor OTU 2	8.249680707070708e-4	0.1396701073424002	plant_dist	0.22065978531519959	Dead tissue breeder
Celetes decolor OTU 2	9.89961684848485e-4	0.13966353712416257	plant_dist	0.22067292575167485	Dead tissue breeder
Celetes decolor OTU 2	0.001154955298989899	0.13965586166841545	plant_dist	0.2206882766631691	Dead tissue breeder
Celetes decolor OTU 2	0.0013199489131313132	0.13964709292463717	plant_dist	0.22070581415072565	Dead tissue breeder
Celetes decolor OTU 2	0.0014849425272727272	0.13963724117917256	plant_dist	0.22072551764165488	Dead tissue breeder
Celetes decolor OTU 2	0.0016499361414141415	0.13962631546866822	plant_dist	0.22074736906266357	Dead tissue breeder
Celetes decolor OTU 2	0.0018149297555555557	0.1396143238585217	plant_dist	0.22077135228295658	Dead tissue breeder
Celetes decolor OTU 2	0.00197992336969697	0.139601273639257	plant_dist	0.220797452721486	Dead tissue breeder
Celetes decolor OTU 2	0.0021449169838383838	0.1395871714701284	plant_dist	0.22082565705974322	Dead tissue breeder
Celetes decolor OTU 2	0.002309910597979798	0.13957202348725645	plant_dist	0.2208559530254871	Dead tissue breeder
Celetes decolor OTU 2	0.002474904212121212	0.1395558353870501	plant_dist	0.2208883292258998	Dead tissue breeder
Celetes decolor OTU 2	0.0026398978262626265	0.13953861249188526	plant_dist	0.22092277501622948	Dead tissue breeder
Celetes decolor OTU 2	0.002804891440404041	0.13952035980271763	plant_dist	0.22095928039456475	Dead tissue breeder
Celetes decolor OTU 2	0.0029698850545454543	0.13950108204186387	plant_dist	0.22099783591627226	Dead tissue breeder
Celetes decolor OTU 2	0.0031348786686868687	0.13948078368824496	plant_dist	0.22103843262351008	Dead tissue breeder
Celetes decolor OTU 2	0.003299872282828283	0.13945946900675407	plant_dist	0.22108106198649186	Dead tissue breeder
Celetes decolor OTU 2	0.003464865896969697	0.1394371420729788	plant_dist	0.2211257158540424	Dead tissue breeder
Celetes decolor OTU 2	0.0036298595111111114	0.13941380679420146	plant_dist	0.2211723864115971	Dead tissue breeder
Celetes decolor OTU 2	0.0037948531252525253	0.1393894669273843	plant_dist	0.2212210661452314	Dead tissue breeder
Celetes decolor OTU 2	0.00395984673939394	0.13936412609468546	plant_dist	0.22127174781062908	Dead tissue breeder
Celetes decolor OTU 2	0.004124840353535353	0.13933778779693426	plant_dist	0.22132442440613148	Dead tissue breeder
Celetes decolor OTU 2	0.0042898339676767675	0.1393104554254058	plant_dist	0.2213790891491884	Dead tissue breeder
Celetes decolor OTU 2	0.004454827581818182	0.13928213227216607	plant_dist	0.22143573545566786	Dead tissue breeder
Celetes decolor OTU 2	0.004619821195959596	0.1392528215392085	plant_dist	0.22149435692158298	Dead tissue breeder
Celetes decolor OTU 2	0.00478481481010101	0.13922252634656007	plant_dist	0.22155494730687986	Dead tissue breeder
Celetes decolor OTU 2	0.004949808424242424	0.13919124973950497	plant_dist	0.22161750052099005	Dead tissue breeder
Celetes decolor OTU 2	0.0051148020383838385	0.13915899469504786	plant_dist	0.22168201060990428	Dead tissue breeder
Celetes decolor OTU 2	0.005279795652525253	0.13912576412771807	plant_dist	0.22174847174456386	Dead tissue breeder
Celetes decolor OTU 2	0.005444789266666667	0.13909156089479996	plant_dist	0.22181687821040008	Dead tissue breeder
Celetes decolor OTU 2	0.005609782880808082	0.13905638780106197	plant_dist	0.22188722439787606	Dead tissue breeder
Celetes decolor OTU 2	0.005774776494949496	0.13902024760304474	plant_dist	0.22195950479391052	Dead tissue breeder
Celetes decolor OTU 2	0.005939770109090909	0.13898314301296075	plant_dist	0.2220337139740785	Dead tissue breeder
Celetes decolor OTU 2	0.006104763723232323	0.1389450767022501	plant_dist	0.22210984659549982	Dead tissue breeder
Celetes decolor OTU 2	0.006269757337373737	0.1389060513048307	plant_dist	0.22218789739033862	Dead tissue breeder
Celetes decolor OTU 2	0.006434750951515152	0.1388660694200762	plant_dist	0.2222678611598476	Dead tissue breeder
Celetes decolor OTU 2	0.006599744565656566	0.13882513361555052	plant_dist	0.22234973276889897	Dead tissue breeder
Celetes decolor OTU 2	0.0067647381797979805	0.13878324642952378	plant_dist	0.22243350714095245	Dead tissue breeder
Celetes decolor OTU 2	0.006929731793939394	0.13874041037329235	plant_dist	0.2225191792534153	Dead tissue breeder
Celetes decolor OTU 2	0.007094725408080808	0.13869662793332135	plant_dist	0.2226067441333573	Dead tissue breeder
Celetes decolor OTU 2	0.007259719022222223	0.1386519015732274	plant_dist	0.2226961968535452	Dead tissue breeder
Celetes decolor OTU 2	0.007424712636363636	0.13860623373561623	plant_dist	0.22278753252876754	Dead tissue breeder
Celetes decolor OTU 2	0.007589706250505051	0.13855962684378828	plant_dist	0.22288074631242344	Dead tissue breeder
Celetes decolor OTU 2	0.007754699864646465	0.1385120833033248	plant_dist	0.22297583339335042	Dead tissue breeder
Celetes decolor OTU 2	0.00791969347878788	0.13846360550356385	plant_dist	0.2230727889928723	Dead tissue breeder
Celetes decolor OTU 2	0.008084687092929293	0.13841419581897682	plant_dist	0.22317160836204636	Dead tissue breeder
Celetes decolor OTU 2	0.008249680707070706	0.13836385661045306	plant_dist	0.2232722867790939	Dead tissue breeder
Celetes decolor OTU 2	0.008414674321212122	0.13831259022650014	plant_dist	0.22337481954699973	Dead tissue breeder
Celetes decolor OTU 2	0.008579667935353535	0.13826039900436726	plant_dist	0.22347920199126547	Dead tissue breeder
Celetes decolor OTU 2	0.008744661549494949	0.13820728527109705	plant_dist	0.2235854294578059	Dead tissue breeder
Celetes decolor OTU 2	0.008909655163636364	0.13815325134451187	plant_dist	0.22369349731097626	Dead tissue breeder
Celetes decolor OTU 2	0.009074648777777777	0.1380982995341395	plant_dist	0.22380340093172102	Dead tissue breeder
Celetes decolor OTU 2	0.009239642391919193	0.13804243214208223	plant_dist	0.22391513571583554	Dead tissue breeder
Celetes decolor OTU 2	0.009404636006060606	0.13798565146383474	plant_dist	0.22402869707233053	Dead tissue breeder
Celetes decolor OTU 2	0.00956962962020202	0.13792795978905265	plant_dist	0.2241440804218947	Dead tissue breeder
Celetes decolor OTU 2	0.009734623234343435	0.13786935940227715	plant_dist	0.2242612811954457	Dead tissue breeder
Celetes decolor OTU 2	0.009899616848484848	0.13780985258361728	plant_dist	0.22438029483276545	Dead tissue breeder
Celetes decolor OTU 2	0.010064610462626264	0.13774944160939348	plant_dist	0.22450111678121304	Dead tissue breeder
Celetes decolor OTU 2	0.010229604076767677	0.13768812875274497	plant_dist	0.22462374249451006	Dead tissue breeder
Celetes decolor OTU 2	0.010394597690909092	0.13762591628420306	plant_dist	0.22474816743159387	Dead tissue breeder
Celetes decolor OTU 2	0.010559591305050506	0.13756280647223293	plant_dist	0.22487438705553414	Dead tissue breeder
Celetes decolor OTU 2	0.01072458491919192	0.13749880158374558	plant_dist	0.22500239683250883	Dead tissue breeder
Celetes decolor OTU 2	0.010889578533333335	0.13743390388458226	plant_dist	0.22513219223083547	Dead tissue breeder
Celetes decolor OTU 2	0.011054572147474748	0.1373681156399724	plant_dist	0.2252637687200552	Dead tissue breeder
Celetes decolor OTU 2	0.011219565761616163	0.13730143911496753	plant_dist	0.22539712177006493	Dead tissue breeder
Celetes decolor OTU 2	0.011384559375757577	0.13723387657485198	plant_dist	0.22553224685029605	Dead tissue breeder
Celetes decolor OTU 2	0.011549552989898992	0.13716543028553177	plant_dist	0.22566913942893646	Dead tissue breeder
Celetes decolor OTU 2	0.011714546604040404	0.13709610251390342	plant_dist	0.22580779497219317	Dead tissue breeder
Celetes decolor OTU 2	0.011879540218181817	0.1370258955282033	plant_dist	0.2259482089435934	Dead tissue breeder
Celetes decolor OTU 2	0.012044533832323233	0.13695481159833897	plant_dist	0.22609037680332206	Dead tissue breeder
Celetes decolor OTU 2	0.012209527446464646	0.1368828529962035	plant_dist	0.22623429400759298	Dead tissue breeder
Celetes decolor OTU 2	0.012374521060606061	0.13681002199597322	plant_dist	0.22637995600805355	Dead tissue breeder
Celetes decolor OTU 2	0.012539514674747475	0.13673632087439078	plant_dist	0.22652735825121845	Dead tissue breeder
Celetes decolor OTU 2	0.012704508288888888	0.13666175191103302	plant_dist	0.22667649617793395	Dead tissue breeder
Celetes decolor OTU 2	0.012869501903030304	0.13658631738856586	plant_dist	0.22682736522286828	Dead tissue breeder
Celetes decolor OTU 2	0.013034495517171717	0.13651001959298556	plant_dist	0.22697996081402888	Dead tissue breeder
Celetes decolor OTU 2	0.013199489131313132	0.13643286081384803	plant_dist	0.22713427837230393	Dead tissue breeder
Celetes decolor OTU 2	0.013364482745454546	0.13635484334448614	plant_dist	0.22729031331102773	Dead tissue breeder
Celetes decolor OTU 2	0.013529476359595961	0.1362759694822163	plant_dist	0.22744806103556742	Dead tissue breeder
Celetes decolor OTU 2	0.013694469973737374	0.13619624152853402	plant_dist	0.22760751694293196	Dead tissue breeder
Celetes decolor OTU 2	0.013859463587878788	0.13611566178929974	plant_dist	0.22776867642140053	Dead tissue breeder
Celetes decolor OTU 2	0.014024457202020203	0.1360342325749148	plant_dist	0.22793153485017043	Dead tissue breeder
Celetes decolor OTU 2	0.014189450816161617	0.1359519562004886	plant_dist	0.22809608759902278	Dead tissue breeder
Celetes decolor OTU 2	0.014354444430303032	0.13586883498599686	plant_dist	0.22826233002800628	Dead tissue breeder
Celetes decolor OTU 2	0.014519438044444445	0.1357848712564315	plant_dist	0.22843025748713702	Dead tissue breeder
Celetes decolor OTU 2	0.01468443165858586	0.13570006734194281	plant_dist	0.22859986531611437	Dead tissue breeder
Celetes decolor OTU 2	0.014849425272727272	0.1356144255779741	plant_dist	0.2287711488440518	Dead tissue breeder
Celetes decolor OTU 2	0.015014418886868686	0.13552794830538872	plant_dist	0.22894410338922255	Dead tissue breeder
Celetes decolor OTU 2	0.015179412501010101	0.13544063787059082	plant_dist	0.22911872425881835	Dead tissue breeder
Celetes decolor OTU 2	0.015344406115151515	0.13535249662563886	plant_dist	0.22929500674872227	Dead tissue breeder
Celetes decolor OTU 2	0.01550939972929293	0.1352635269283533	plant_dist	0.2294729461432934	Dead tissue breeder
Celetes decolor OTU 2	0.015674393343434345	0.13517373114241785	plant_dist	0.2296525377151643	Dead tissue breeder
Celetes decolor OTU 2	0.01583938695757576	0.13508311163747533	plant_dist	0.22983377672504934	Dead tissue breeder
Celetes decolor OTU 2	0.016004380571717172	0.1349916707892176	plant_dist	0.23001665842156482	Dead tissue breeder
Celetes decolor OTU 2	0.016169374185858586	0.13489941097947042	plant_dist	0.23020117804105916	Dead tissue breeder
[truncated: 601 more rows]
