# Supplementary material for: Evaluating insect-host interactions as a driver of species divergence in palm flower weevils
Source: Commun Biol. 2020 Dec 9;3:749. doi: 10.1038/s42003-020-01482-3 (PMC7726107; doi:10.1038/s42003-020-01482-3)
Supplement: Supplementary file 3 — Supplementary Data 1 [file 42003_2020_1482_MOESM3_ESM.zip › figure_data/fig2_points.csv]

species	sample1	sample2	pi	pop1	pop2	variable	distance	interaction
Anchylorhynchus trapezicollis OTU 1	BdM1012	BdM1013	0.0380504240734286	P2	P2	geo_dist	0	Brood pollinator
Anchylorhynchus trapezicollis OTU 1	BdM1012	BdM1014	0.03526199604972697	P2	P2	geo_dist	0	Brood pollinator
Anchylorhynchus trapezicollis OTU 1	BdM1012	BdM1015	0.03607528755663995	P2	P2	geo_dist	0	Brood pollinator
Anchylorhynchus trapezicollis OTU 1	BdM1012	BdM1016	0.03613337980713373	P2	P2	geo_dist	0	Brood pollinator
Anchylorhynchus trapezicollis OTU 1	BdM1012	BdM1017	0.03642384105960265	P2	P2	geo_dist	0	Brood pollinator
Anchylorhynchus trapezicollis OTU 1	BdM1012	BdM1018	0.033751597536888577	P2	P2	geo_dist	0	Brood pollinator
Anchylorhynchus trapezicollis OTU 1	BdM1012	BdM1019	0.04217497385848728	P2	P2	geo_dist	0	Brood pollinator
Anchylorhynchus trapezicollis OTU 1	BdM1012	BdM1031	0.06279772278378064	P2	P5	geo_dist	410.42958886443756	Brood pollinator
Anchylorhynchus trapezicollis OTU 1	BdM1012	BdM1034	0.06576042755896364	P2	P6	geo_dist	510.4157966433749	Brood pollinator
Anchylorhynchus trapezicollis OTU 1	BdM1012	BdM1035	0.07557801789241315	P2	P6	geo_dist	510.4157966433749	Brood pollinator
Anchylorhynchus trapezicollis OTU 1	BdM1012	BdM1038	0.059137911002672246	P2	P7	geo_dist	325.8982406485194	Brood pollinator
Anchylorhynchus trapezicollis OTU 1	BdM1012	BdM1041	0.06105495526896712	P2	P7	geo_dist	325.8982406485194	Brood pollinator
Anchylorhynchus trapezicollis OTU 1	BdM1012	BdM1044	0.06053212501452306	P2	P9	geo_dist	289.81352190212345	Brood pollinator
Anchylorhynchus trapezicollis OTU 1	BdM1012	BdM1045	0.07011734634599745	P2	P9	geo_dist	289.81352190212345	Brood pollinator
Anchylorhynchus trapezicollis OTU 1	BdM1012	BdM1046	0.07342860462414313	P2	P9	geo_dist	289.81352190212345	Brood pollinator
Anchylorhynchus trapezicollis OTU 1	BdM1012	BdM1047	0.06442430579760659	P2	P9	geo_dist	289.81352190212345	Brood pollinator
Anchylorhynchus trapezicollis OTU 1	BdM1012	BdM1048	0.07034971534797257	P2	P9	geo_dist	289.81352190212345	Brood pollinator
Anchylorhynchus trapezicollis OTU 1	BdM1012	BdM1239	0.14958754502149413	P2	P3	geo_dist	148.81543199394392	Brood pollinator
Anchylorhynchus trapezicollis OTU 1	BdM1012	BdM1240	0.15173695828976413	P2	P3	geo_dist	148.81543199394392	Brood pollinator
Anchylorhynchus trapezicollis OTU 1	BdM1012	BdM1241	0.14912280701754385	P2	P3	geo_dist	148.81543199394392	Brood pollinator
Anchylorhynchus trapezicollis OTU 1	BdM1012	BdM1242	0.14674102474729872	P2	P3	geo_dist	148.81543199394392	Brood pollinator
Anchylorhynchus trapezicollis OTU 1	BdM1012	BdM1243	0.151504589287789	P2	P3	geo_dist	148.81543199394392	Brood pollinator
Anchylorhynchus trapezicollis OTU 1	BdM1012	BdM1244	0.1497037295224817	P2	P8	geo_dist	330.88586915687887	Brood pollinator
Anchylorhynchus trapezicollis OTU 1	BdM1012	BdM1245	0.14964563727198793	P2	P8	geo_dist	330.88586915687887	Brood pollinator
Anchylorhynchus trapezicollis OTU 1	BdM1012	BdM1797	0.07528755663994423	P2	P7	geo_dist	325.8982406485194	Brood pollinator
Anchylorhynchus trapezicollis OTU 1	BdM1013	BdM1014	0.04112931334959916	P2	P2	geo_dist	0	Brood pollinator
Anchylorhynchus trapezicollis OTU 1	BdM1013	BdM1015	0.0388056233298478	P2	P2	geo_dist	0	Brood pollinator
Anchylorhynchus trapezicollis OTU 1	BdM1013	BdM1016	0.0413616823515743	P2	P2	geo_dist	0	Brood pollinator
Anchylorhynchus trapezicollis OTU 1	BdM1013	BdM1017	0.03932845358429186	P2	P2	geo_dist	0	Brood pollinator
Anchylorhynchus trapezicollis OTU 1	BdM1013	BdM1018	0.03938654583478564	P2	P2	geo_dist	0	Brood pollinator
Anchylorhynchus trapezicollis OTU 1	BdM1013	BdM1019	0.046183339142558386	P2	P2	geo_dist	0	Brood pollinator
Anchylorhynchus trapezicollis OTU 1	BdM1013	BdM1031	0.0706401766004415	P2	P5	geo_dist	410.42958886443756	Brood pollinator
Anchylorhynchus trapezicollis OTU 1	BdM1013	BdM1034	0.07366097362611827	P2	P6	geo_dist	510.4157966433749	Brood pollinator
Anchylorhynchus trapezicollis OTU 1	BdM1013	BdM1035	0.08283954920413616	P2	P6	geo_dist	510.4157966433749	Brood pollinator
Anchylorhynchus trapezicollis OTU 1	BdM1013	BdM1038	0.06686418031834553	P2	P7	geo_dist	325.8982406485194	Brood pollinator
Anchylorhynchus trapezicollis OTU 1	BdM1013	BdM1041	0.06831648658069013	P2	P7	geo_dist	325.8982406485194	Brood pollinator
Anchylorhynchus trapezicollis OTU 1	BdM1013	BdM1044	0.06756128732427094	P2	P9	geo_dist	289.81352190212345	Brood pollinator
Anchylorhynchus trapezicollis OTU 1	BdM1013	BdM1045	0.07772743116068316	P2	P9	geo_dist	289.81352190212345	Brood pollinator
Anchylorhynchus trapezicollis OTU 1	BdM1013	BdM1046	0.08080632043685372	P2	P9	geo_dist	289.81352190212345	Brood pollinator
Anchylorhynchus trapezicollis OTU 1	BdM1013	BdM1047	0.07110491460439178	P2	P9	geo_dist	289.81352190212345	Brood pollinator
Anchylorhynchus trapezicollis OTU 1	BdM1013	BdM1048	0.07743696990821425	P2	P9	geo_dist	289.81352190212345	Brood pollinator
Anchylorhynchus trapezicollis OTU 1	BdM1013	BdM1239	0.15824329034506796	P2	P3	geo_dist	148.81543199394392	Brood pollinator
Anchylorhynchus trapezicollis OTU 1	BdM1013	BdM1240	0.1603346113628442	P2	P3	geo_dist	148.81543199394392	Brood pollinator
Anchylorhynchus trapezicollis OTU 1	BdM1013	BdM1241	0.1581271058440804	P2	P3	geo_dist	148.81543199394392	Brood pollinator
Anchylorhynchus trapezicollis OTU 1	BdM1013	BdM1242	0.15533867782037877	P2	P3	geo_dist	148.81543199394392	Brood pollinator
Anchylorhynchus trapezicollis OTU 1	BdM1013	BdM1243	0.1602765191123504	P2	P3	geo_dist	148.81543199394392	Brood pollinator
Anchylorhynchus trapezicollis OTU 1	BdM1013	BdM1244	0.15859184384803068	P2	P8	geo_dist	330.88586915687887	Brood pollinator
Anchylorhynchus trapezicollis OTU 1	BdM1013	BdM1245	0.15864993609852446	P2	P8	geo_dist	330.88586915687887	Brood pollinator
Anchylorhynchus trapezicollis OTU 1	BdM1013	BdM1797	0.08278145695364239	P2	P7	geo_dist	325.8982406485194	Brood pollinator
Anchylorhynchus trapezicollis OTU 1	BdM1014	BdM1015	0.03758568606947833	P2	P2	geo_dist	0	Brood pollinator
Anchylorhynchus trapezicollis OTU 1	BdM1014	BdM1016	0.03903799233182294	P2	P2	geo_dist	0	Brood pollinator
Anchylorhynchus trapezicollis OTU 1	BdM1014	BdM1017	0.0380504240734286	P2	P2	geo_dist	0	Brood pollinator
Anchylorhynchus trapezicollis OTU 1	BdM1014	BdM1018	0.03619147205762751	P2	P2	geo_dist	0	Brood pollinator
Anchylorhynchus trapezicollis OTU 1	BdM1014	BdM1019	0.04403392587428837	P2	P2	geo_dist	0	Brood pollinator
Anchylorhynchus trapezicollis OTU 1	BdM1014	BdM1031	0.06854885558266527	P2	P5	geo_dist	410.42958886443756	Brood pollinator
Anchylorhynchus trapezicollis OTU 1	BdM1014	BdM1034	0.07162774485883583	P2	P6	geo_dist	510.4157966433749	Brood pollinator
Anchylorhynchus trapezicollis OTU 1	BdM1014	BdM1035	0.0809225049378413	P2	P6	geo_dist	510.4157966433749	Brood pollinator
Anchylorhynchus trapezicollis OTU 1	BdM1014	BdM1038	0.06459858254908796	P2	P7	geo_dist	325.8982406485194	Brood pollinator
Anchylorhynchus trapezicollis OTU 1	BdM1014	BdM1041	0.06634135006390147	P2	P7	geo_dist	325.8982406485194	Brood pollinator
Anchylorhynchus trapezicollis OTU 1	BdM1014	BdM1044	0.06570233530846985	P2	P9	geo_dist	289.81352190212345	Brood pollinator
Anchylorhynchus trapezicollis OTU 1	BdM1014	BdM1045	0.07644940164981992	P2	P9	geo_dist	289.81352190212345	Brood pollinator
Anchylorhynchus trapezicollis OTU 1	BdM1014	BdM1046	0.07917973742302777	P2	P9	geo_dist	289.81352190212345	Brood pollinator
Anchylorhynchus trapezicollis OTU 1	BdM1014	BdM1047	0.0695364238410596	P2	P9	geo_dist	289.81352190212345	Brood pollinator
Anchylorhynchus trapezicollis OTU 1	BdM1014	BdM1048	0.076158940397351	P2	P9	geo_dist	289.81352190212345	Brood pollinator
Anchylorhynchus trapezicollis OTU 1	BdM1014	BdM1239	0.15679098408272338	P2	P3	geo_dist	148.81543199394392	Brood pollinator
Anchylorhynchus trapezicollis OTU 1	BdM1014	BdM1240	0.1591727663529685	P2	P3	geo_dist	148.81543199394392	Brood pollinator
Anchylorhynchus trapezicollis OTU 1	BdM1014	BdM1241	0.15696526083420473	P2	P3	geo_dist	148.81543199394392	Brood pollinator
Anchylorhynchus trapezicollis OTU 1	BdM1014	BdM1242	0.15417683281050307	P2	P3	geo_dist	148.81543199394392	Brood pollinator
Anchylorhynchus trapezicollis OTU 1	BdM1014	BdM1243	0.15894039735099338	P2	P3	geo_dist	148.81543199394392	Brood pollinator
Anchylorhynchus trapezicollis OTU 1	BdM1014	BdM1244	0.15719762983617985	P2	P8	geo_dist	330.88586915687887	Brood pollinator
Anchylorhynchus trapezicollis OTU 1	BdM1014	BdM1245	0.15731381433716743	P2	P8	geo_dist	330.88586915687887	Brood pollinator
Anchylorhynchus trapezicollis OTU 1	BdM1014	BdM1797	0.08074822818635993	P2	P7	geo_dist	325.8982406485194	Brood pollinator
Anchylorhynchus trapezicollis OTU 1	BdM1015	BdM1016	0.03903799233182294	P2	P2	geo_dist	0	Brood pollinator
Anchylorhynchus trapezicollis OTU 1	BdM1015	BdM1017	0.03857325432787266	P2	P2	geo_dist	0	Brood pollinator
Anchylorhynchus trapezicollis OTU 1	BdM1015	BdM1018	0.037527593818984545	P2	P2	geo_dist	0	Brood pollinator
Anchylorhynchus trapezicollis OTU 1	BdM1015	BdM1019	0.043569187870338096	P2	P2	geo_dist	0	Brood pollinator
Anchylorhynchus trapezicollis OTU 1	BdM1015	BdM1031	0.0669803648193331	P2	P5	geo_dist	410.42958886443756	Brood pollinator
Anchylorhynchus trapezicollis OTU 1	BdM1015	BdM1034	0.06959451609155339	P2	P6	geo_dist	510.4157966433749	Brood pollinator
Anchylorhynchus trapezicollis OTU 1	BdM1015	BdM1035	0.0790635529220402	P2	P6	geo_dist	510.4157966433749	Brood pollinator
Anchylorhynchus trapezicollis OTU 1	BdM1015	BdM1038	0.06314627628674335	P2	P7	geo_dist	325.8982406485194	Brood pollinator
Anchylorhynchus trapezicollis OTU 1	BdM1015	BdM1041	0.06483095155106308	P2	P7	geo_dist	325.8982406485194	Brood pollinator
Anchylorhynchus trapezicollis OTU 1	BdM1015	BdM1044	0.06395956779365633	P2	P9	geo_dist	289.81352190212345	Brood pollinator
Anchylorhynchus trapezicollis OTU 1	BdM1015	BdM1045	0.07389334262809341	P2	P9	geo_dist	289.81352190212345	Brood pollinator
Anchylorhynchus trapezicollis OTU 1	BdM1015	BdM1046	0.07703032415475776	P2	P9	geo_dist	289.81352190212345	Brood pollinator
Anchylorhynchus trapezicollis OTU 1	BdM1015	BdM1047	0.06750319507377715	P2	P9	geo_dist	289.81352190212345	Brood pollinator
Anchylorhynchus trapezicollis OTU 1	BdM1015	BdM1048	0.07366097362611827	P2	P9	geo_dist	289.81352190212345	Brood pollinator
Anchylorhynchus trapezicollis OTU 1	BdM1015	BdM1239	0.15394446380852794	P2	P3	geo_dist	148.81543199394392	Brood pollinator
Anchylorhynchus trapezicollis OTU 1	BdM1015	BdM1240	0.15586150807482282	P2	P3	geo_dist	148.81543199394392	Brood pollinator
Anchylorhynchus trapezicollis OTU 1	BdM1015	BdM1241	0.15353781805507144	P2	P3	geo_dist	148.81543199394392	Brood pollinator
Anchylorhynchus trapezicollis OTU 1	BdM1015	BdM1242	0.15098175903334496	P2	P3	geo_dist	148.81543199394392	Brood pollinator
Anchylorhynchus trapezicollis OTU 1	BdM1015	BdM1243	0.15545486232136632	P2	P3	geo_dist	148.81543199394392	Brood pollinator
Anchylorhynchus trapezicollis OTU 1	BdM1015	BdM1244	0.1537701870570466	P2	P8	geo_dist	330.88586915687887	Brood pollinator
Anchylorhynchus trapezicollis OTU 1	BdM1015	BdM1245	0.15423492506099687	P2	P8	geo_dist	330.88586915687887	Brood pollinator
Anchylorhynchus trapezicollis OTU 1	BdM1015	BdM1797	0.07888927617055885	P2	P7	geo_dist	325.8982406485194	Brood pollinator
Anchylorhynchus trapezicollis OTU 1	BdM1016	BdM1017	0.03886371558034158	P2	P2	geo_dist	0	Brood pollinator
Anchylorhynchus trapezicollis OTU 1	BdM1016	BdM1018	0.0362495643081213	P2	P2	geo_dist	0	Brood pollinator
Anchylorhynchus trapezicollis OTU 1	BdM1016	BdM1019	0.0439177413733008	P2	P2	geo_dist	0	Brood pollinator
Anchylorhynchus trapezicollis OTU 1	BdM1016	BdM1031	0.0695364238410596	P2	P5	geo_dist	410.42958886443756	Brood pollinator
Anchylorhynchus trapezicollis OTU 1	BdM1016	BdM1034	0.07220866736377367	P2	P6	geo_dist	510.4157966433749	Brood pollinator
Anchylorhynchus trapezicollis OTU 1	BdM1016	BdM1035	0.08167770419426049	P2	P6	geo_dist	510.4157966433749	Brood pollinator
Anchylorhynchus trapezicollis OTU 1	BdM1016	BdM1038	0.06523759730451957	P2	P7	geo_dist	325.8982406485194	Brood pollinator
Anchylorhynchus trapezicollis OTU 1	BdM1016	BdM1041	0.06767747182525852	P2	P7	geo_dist	325.8982406485194	Brood pollinator
Anchylorhynchus trapezicollis OTU 1	BdM1016	BdM1044	0.06651562681538283	P2	P9	geo_dist	289.81352190212345	Brood pollinator
Anchylorhynchus trapezicollis OTU 1	BdM1016	BdM1045	0.07656558615080748	P2	P9	geo_dist	289.81352190212345	Brood pollinator
Anchylorhynchus trapezicollis OTU 1	BdM1016	BdM1046	0.07999302892994074	P2	P9	geo_dist	289.81352190212345	Brood pollinator
Anchylorhynchus trapezicollis OTU 1	BdM1016	BdM1047	0.06982688509352852	P2	P9	geo_dist	289.81352190212345	Brood pollinator
Anchylorhynchus trapezicollis OTU 1	BdM1016	BdM1048	0.0765074939003137	P2	P9	geo_dist	289.81352190212345	Brood pollinator
Anchylorhynchus trapezicollis OTU 1	BdM1016	BdM1239	0.15719762983617985	P2	P3	geo_dist	148.81543199394392	Brood pollinator
Anchylorhynchus trapezicollis OTU 1	BdM1016	BdM1240	0.15905658185198093	P2	P3	geo_dist	148.81543199394392	Brood pollinator
Anchylorhynchus trapezicollis OTU 1	BdM1016	BdM1241	0.15696526083420473	P2	P3	geo_dist	148.81543199394392	Brood pollinator
Anchylorhynchus trapezicollis OTU 1	BdM1016	BdM1242	0.15429301731149064	P2	P3	geo_dist	148.81543199394392	Brood pollinator
Anchylorhynchus trapezicollis OTU 1	BdM1016	BdM1243	0.15864993609852446	P2	P3	geo_dist	148.81543199394392	Brood pollinator
Anchylorhynchus trapezicollis OTU 1	BdM1016	BdM1244	0.15713953758568608	P2	P8	geo_dist	330.88586915687887	Brood pollinator
Anchylorhynchus trapezicollis OTU 1	BdM1016	BdM1245	0.15725572208667363	P2	P8	geo_dist	330.88586915687887	Brood pollinator
Anchylorhynchus trapezicollis OTU 1	BdM1016	BdM1797	0.08191007319623562	P2	P7	geo_dist	325.8982406485194	Brood pollinator
Anchylorhynchus trapezicollis OTU 1	BdM1017	BdM1018	0.03613337980713373	P2	P2	geo_dist	0	Brood pollinator
Anchylorhynchus trapezicollis OTU 1	BdM1017	BdM1019	0.0450214941326827	P2	P2	geo_dist	0	Brood pollinator
Anchylorhynchus trapezicollis OTU 1	BdM1017	BdM1031	0.06645753456488904	P2	P5	geo_dist	410.42958886443756	Brood pollinator
Anchylorhynchus trapezicollis OTU 1	BdM1017	BdM1034	0.06936214708957825	P2	P6	geo_dist	510.4157966433749	Brood pollinator
Anchylorhynchus trapezicollis OTU 1	BdM1017	BdM1035	0.07859881491808993	P2	P6	geo_dist	510.4157966433749	Brood pollinator
Anchylorhynchus trapezicollis OTU 1	BdM1017	BdM1038	0.062971999535262	P2	P7	geo_dist	325.8982406485194	Brood pollinator
Anchylorhynchus trapezicollis OTU 1	BdM1017	BdM1041	0.06436621354711282	P2	P7	geo_dist	325.8982406485194	Brood pollinator
Anchylorhynchus trapezicollis OTU 1	BdM1017	BdM1044	0.0636691065411874	P2	P9	geo_dist	289.81352190212345	Brood pollinator
Anchylorhynchus trapezicollis OTU 1	BdM1017	BdM1045	0.07371906587661206	P2	P9	geo_dist	289.81352190212345	Brood pollinator
Anchylorhynchus trapezicollis OTU 1	BdM1017	BdM1046	0.07714650865574532	P2	P9	geo_dist	289.81352190212345	Brood pollinator
Anchylorhynchus trapezicollis OTU 1	BdM1017	BdM1047	0.0673289183222958	P2	P9	geo_dist	289.81352190212345	Brood pollinator
Anchylorhynchus trapezicollis OTU 1	BdM1017	BdM1048	0.07371906587661206	P2	P9	geo_dist	289.81352190212345	Brood pollinator
Anchylorhynchus trapezicollis OTU 1	BdM1017	BdM1239	0.15208551179272686	P2	P3	geo_dist	148.81543199394392	Brood pollinator
Anchylorhynchus trapezicollis OTU 1	BdM1017	BdM1240	0.15406064830951552	P2	P3	geo_dist	148.81543199394392	Brood pollinator
Anchylorhynchus trapezicollis OTU 1	BdM1017	BdM1241	0.151504589287789	P2	P3	geo_dist	148.81543199394392	Brood pollinator
Anchylorhynchus trapezicollis OTU 1	BdM1017	BdM1242	0.14947136052050655	P2	P3	geo_dist	148.81543199394392	Brood pollinator
Anchylorhynchus trapezicollis OTU 1	BdM1017	BdM1243	0.15388637155803417	P2	P3	geo_dist	148.81543199394392	Brood pollinator
Anchylorhynchus trapezicollis OTU 1	BdM1017	BdM1244	0.1522597885442082	P2	P8	geo_dist	330.88586915687887	Brood pollinator
Anchylorhynchus trapezicollis OTU 1	BdM1017	BdM1245	0.1522597885442082	P2	P8	geo_dist	330.88586915687887	Brood pollinator
Anchylorhynchus trapezicollis OTU 1	BdM1017	BdM1797	0.07923782967352155	P2	P7	geo_dist	325.8982406485194	Brood pollinator
Anchylorhynchus trapezicollis OTU 1	BdM1018	BdM1019	0.0413616823515743	P2	P2	geo_dist	0	Brood pollinator
Anchylorhynchus trapezicollis OTU 1	BdM1018	BdM1031	0.06465667479958173	P2	P5	geo_dist	410.42958886443756	Brood pollinator
Anchylorhynchus trapezicollis OTU 1	BdM1018	BdM1034	0.06802602532822122	P2	P6	geo_dist	510.4157966433749	Brood pollinator
Anchylorhynchus trapezicollis OTU 1	BdM1018	BdM1035	0.07743696990821425	P2	P6	geo_dist	510.4157966433749	Brood pollinator
Anchylorhynchus trapezicollis OTU 1	BdM1018	BdM1038	0.06146160102242361	P2	P7	geo_dist	325.8982406485194	Brood pollinator
Anchylorhynchus trapezicollis OTU 1	BdM1018	BdM1041	0.06349482978970605	P2	P7	geo_dist	325.8982406485194	Brood pollinator
Anchylorhynchus trapezicollis OTU 1	BdM1018	BdM1044	0.06268153828279308	P2	P9	geo_dist	289.81352190212345	Brood pollinator
Anchylorhynchus trapezicollis OTU 1	BdM1018	BdM1045	0.07290577436969908	P2	P9	geo_dist	289.81352190212345	Brood pollinator
Anchylorhynchus trapezicollis OTU 1	BdM1018	BdM1046	0.07563611014290694	P2	P9	geo_dist	289.81352190212345	Brood pollinator
Anchylorhynchus trapezicollis OTU 1	BdM1018	BdM1047	0.06674799581735796	P2	P9	geo_dist	289.81352190212345	Brood pollinator
Anchylorhynchus trapezicollis OTU 1	BdM1018	BdM1048	0.07296386662019287	P2	P9	geo_dist	289.81352190212345	Brood pollinator
Anchylorhynchus trapezicollis OTU 1	BdM1018	BdM1239	0.15347972580457767	P2	P3	geo_dist	148.81543199394392	Brood pollinator
Anchylorhynchus trapezicollis OTU 1	BdM1018	BdM1240	0.15528058556988497	P2	P3	geo_dist	148.81543199394392	Brood pollinator
Anchylorhynchus trapezicollis OTU 1	BdM1018	BdM1241	0.15330544905309632	P2	P3	geo_dist	148.81543199394392	Brood pollinator
Anchylorhynchus trapezicollis OTU 1	BdM1018	BdM1242	0.1507493900313698	P2	P3	geo_dist	148.81543199394392	Brood pollinator
Anchylorhynchus trapezicollis OTU 1	BdM1018	BdM1243	0.15551295457186012	P2	P3	geo_dist	148.81543199394392	Brood pollinator
Anchylorhynchus trapezicollis OTU 1	BdM1018	BdM1244	0.15382827930754037	P2	P8	geo_dist	330.88586915687887	Brood pollinator
Anchylorhynchus trapezicollis OTU 1	BdM1018	BdM1245	0.15353781805507144	P2	P8	geo_dist	330.88586915687887	Brood pollinator
Anchylorhynchus trapezicollis OTU 1	BdM1018	BdM1797	0.07784361566167074	P2	P7	geo_dist	325.8982406485194	Brood pollinator
Anchylorhynchus trapezicollis OTU 1	BdM1019	BdM1031	0.07412571163006855	P2	P5	geo_dist	410.42958886443756	Brood pollinator
Anchylorhynchus trapezicollis OTU 1	BdM1019	BdM1034	0.07691413965377018	P2	P6	geo_dist	510.4157966433749	Brood pollinator
Anchylorhynchus trapezicollis OTU 1	BdM1019	BdM1035	0.08545370047635645	P2	P6	geo_dist	510.4157966433749	Brood pollinator
Anchylorhynchus trapezicollis OTU 1	BdM1019	BdM1038	0.07046589984896015	P2	P7	geo_dist	325.8982406485194	Brood pollinator
Anchylorhynchus trapezicollis OTU 1	BdM1019	BdM1041	0.0724991286162426	P2	P7	geo_dist	325.8982406485194	Brood pollinator
Anchylorhynchus trapezicollis OTU 1	BdM1019	BdM1044	0.07139537585686069	P2	P9	geo_dist	289.81352190212345	Brood pollinator
Anchylorhynchus trapezicollis OTU 1	BdM1019	BdM1045	0.08156151969327292	P2	P9	geo_dist	289.81352190212345	Brood pollinator
Anchylorhynchus trapezicollis OTU 1	BdM1019	BdM1046	0.08452422446845591	P2	P9	geo_dist	289.81352190212345	Brood pollinator
Anchylorhynchus trapezicollis OTU 1	BdM1019	BdM1047	0.07517137213895667	P2	P9	geo_dist	289.81352190212345	Brood pollinator
Anchylorhynchus trapezicollis OTU 1	BdM1019	BdM1048	0.08121296619031021	P2	P9	geo_dist	289.81352190212345	Brood pollinator
Anchylorhynchus trapezicollis OTU 1	BdM1019	BdM1239	0.16172882537469502	P2	P3	geo_dist	148.81543199394392	Brood pollinator
Anchylorhynchus trapezicollis OTU 1	BdM1019	BdM1240	0.16393633089345883	P2	P3	geo_dist	148.81543199394392	Brood pollinator
Anchylorhynchus trapezicollis OTU 1	BdM1019	BdM1241	0.16132217962123852	P2	P3	geo_dist	148.81543199394392	Brood pollinator
Anchylorhynchus trapezicollis OTU 1	BdM1019	BdM1242	0.15911467410247473	P2	P3	geo_dist	148.81543199394392	Brood pollinator
Anchylorhynchus trapezicollis OTU 1	BdM1019	BdM1243	0.16352968514000232	P2	P3	geo_dist	148.81543199394392	Brood pollinator
Anchylorhynchus trapezicollis OTU 1	BdM1019	BdM1244	0.1614383641222261	P2	P8	geo_dist	330.88586915687887	Brood pollinator
Anchylorhynchus trapezicollis OTU 1	BdM1019	BdM1245	0.16201928662716394	P2	P8	geo_dist	330.88586915687887	Brood pollinator
Anchylorhynchus trapezicollis OTU 1	BdM1019	BdM1797	0.08644126873475079	P2	P7	geo_dist	325.8982406485194	Brood pollinator
Anchylorhynchus trapezicollis OTU 1	BdM1031	BdM1034	0.03561054955268967	P5	P6	geo_dist	112.63602759692876	Brood pollinator
Anchylorhynchus trapezicollis OTU 1	BdM1031	BdM1035	0.04537004763564541	P5	P6	geo_dist	112.63602759692876	Brood pollinator
Anchylorhynchus trapezicollis OTU 1	BdM1031	BdM1038	0.03328685953293831	P5	P7	geo_dist	252.5820297103978	Brood pollinator
Anchylorhynchus trapezicollis OTU 1	BdM1031	BdM1041	0.03555245730219589	P5	P7	geo_dist	252.5820297103978	Brood pollinator
Anchylorhynchus trapezicollis OTU 1	BdM1031	BdM1044	0.03444870454281399	P5	P9	geo_dist	406.2489028944088	Brood pollinator
Anchylorhynchus trapezicollis OTU 1	BdM1031	BdM1045	0.04252352736144998	P5	P9	geo_dist	406.2489028944088	Brood pollinator
Anchylorhynchus trapezicollis OTU 1	BdM1031	BdM1046	0.04548623213663297	P5	P9	geo_dist	406.2489028944088	Brood pollinator
Anchylorhynchus trapezicollis OTU 1	BdM1031	BdM1047	0.0391541768328105	P5	P9	geo_dist	406.2489028944088	Brood pollinator
Anchylorhynchus trapezicollis OTU 1	BdM1031	BdM1048	0.04490530963169513	P5	P9	geo_dist	406.2489028944088	Brood pollinator
Anchylorhynchus trapezicollis OTU 1	BdM1031	BdM1244	0.13256651562681537	P5	P8	geo_dist	741.2831358737545	Brood pollinator
Anchylorhynchus trapezicollis OTU 1	BdM1031	BdM1245	0.13268270012780295	P5	P8	geo_dist	741.2831358737545	Brood pollinator
Anchylorhynchus trapezicollis OTU 1	BdM1031	BdM1797	0.047345184152434064	P5	P7	geo_dist	252.5820297103978	Brood pollinator
Anchylorhynchus trapezicollis OTU 1	BdM1034	BdM1035	0.04769373765539677	P6	P6	geo_dist	0	Brood pollinator
Anchylorhynchus trapezicollis OTU 1	BdM1034	BdM1038	0.03613337980713373	P6	P7	geo_dist	288.1371465857199	Brood pollinator
Anchylorhynchus trapezicollis OTU 1	BdM1034	BdM1041	0.03950273033577321	P6	P7	geo_dist	288.1371465857199	Brood pollinator
Anchylorhynchus trapezicollis OTU 1	BdM1034	BdM1044	0.03758568606947833	P6	P9	geo_dist	453.195971157685	Brood pollinator
Anchylorhynchus trapezicollis OTU 1	BdM1034	BdM1045	0.04519577088416405	P6	P9	geo_dist	453.195971157685	Brood pollinator
Anchylorhynchus trapezicollis OTU 1	BdM1034	BdM1046	0.04786801440687812	P6	P9	geo_dist	453.195971157685	Brood pollinator
Anchylorhynchus trapezicollis OTU 1	BdM1034	BdM1047	0.04165214360404322	P6	P9	geo_dist	453.195971157685	Brood pollinator
Anchylorhynchus trapezicollis OTU 1	BdM1034	BdM1048	0.046764261647496225	P6	P9	geo_dist	453.195971157685	Brood pollinator
Anchylorhynchus trapezicollis OTU 1	BdM1034	BdM1244	0.13529685140002323	P6	P8	geo_dist	839.5493715898066	Brood pollinator
Anchylorhynchus trapezicollis OTU 1	BdM1034	BdM1245	0.1350644823980481	P6	P8	geo_dist	839.5493715898066	Brood pollinator
Anchylorhynchus trapezicollis OTU 1	BdM1034	BdM1797	0.050017427675148135	P6	P7	geo_dist	288.1371465857199	Brood pollinator
Anchylorhynchus trapezicollis OTU 1	BdM1035	BdM1038	0.046531892645521086	P6	P7	geo_dist	288.1371465857199	Brood pollinator
Anchylorhynchus trapezicollis OTU 1	BdM1035	BdM1041	0.049901243174160566	P6	P7	geo_dist	288.1371465857199	Brood pollinator
Anchylorhynchus trapezicollis OTU 1	BdM1035	BdM1044	0.0475775531544092	P6	P9	geo_dist	453.195971157685	Brood pollinator
Anchylorhynchus trapezicollis OTU 1	BdM1035	BdM1045	0.0545486232136633	P6	P9	geo_dist	453.195971157685	Brood pollinator
Anchylorhynchus trapezicollis OTU 1	BdM1035	BdM1046	0.05815034274427791	P6	P9	geo_dist	453.195971157685	Brood pollinator
Anchylorhynchus trapezicollis OTU 1	BdM1035	BdM1047	0.05106308818403625	P6	P9	geo_dist	453.195971157685	Brood pollinator
Anchylorhynchus trapezicollis OTU 1	BdM1035	BdM1048	0.05739514348785872	P6	P9	geo_dist	453.195971157685	Brood pollinator
Anchylorhynchus trapezicollis OTU 1	BdM1035	BdM1244	0.1437783199721157	P6	P8	geo_dist	839.5493715898066	Brood pollinator
Anchylorhynchus trapezicollis OTU 1	BdM1035	BdM1245	0.14412687347507844	P6	P8	geo_dist	839.5493715898066	Brood pollinator
Anchylorhynchus trapezicollis OTU 1	BdM1035	BdM1797	0.059660741257116304	P6	P7	geo_dist	288.1371465857199	Brood pollinator
Anchylorhynchus trapezicollis OTU 1	BdM1038	BdM1041	0.034564889043801554	P7	P7	geo_dist	0	Brood pollinator
Anchylorhynchus trapezicollis OTU 1	BdM1038	BdM1044	0.033751597536888577	P7	P9	geo_dist	165.47019975793484	Brood pollinator
Anchylorhynchus trapezicollis OTU 1	BdM1038	BdM1045	0.04112931334959916	P7	P9	geo_dist	165.47019975793484	Brood pollinator
Anchylorhynchus trapezicollis OTU 1	BdM1038	BdM1046	0.043627280120831884	P7	P9	geo_dist	165.47019975793484	Brood pollinator
Anchylorhynchus trapezicollis OTU 1	BdM1038	BdM1047	0.036656210061577786	P7	P9	geo_dist	165.47019975793484	Brood pollinator
Anchylorhynchus trapezicollis OTU 1	BdM1038	BdM1048	0.04217497385848728	P7	P9	geo_dist	165.47019975793484	Brood pollinator
Anchylorhynchus trapezicollis OTU 1	BdM1038	BdM1244	0.13006854885558267	P7	P8	geo_dist	619.0070951028906	Brood pollinator
Anchylorhynchus trapezicollis OTU 1	BdM1038	BdM1245	0.1300104566050889	P7	P8	geo_dist	619.0070951028906	Brood pollinator
Anchylorhynchus trapezicollis OTU 1	BdM1038	BdM1797	0.04542813988613919	P7	P7	geo_dist	0	Brood pollinator
Anchylorhynchus trapezicollis OTU 1	BdM1041	BdM1044	0.03502962704775183	P7	P9	geo_dist	165.47019975793484	Brood pollinator
Anchylorhynchus trapezicollis OTU 1	BdM1041	BdM1045	0.043104449866387826	P7	P9	geo_dist	165.47019975793484	Brood pollinator
Anchylorhynchus trapezicollis OTU 1	BdM1041	BdM1046	0.0457766933891019	P7	P9	geo_dist	165.47019975793484	Brood pollinator
Anchylorhynchus trapezicollis OTU 1	BdM1041	BdM1047	0.04008365284071105	P7	P9	geo_dist	165.47019975793484	Brood pollinator
Anchylorhynchus trapezicollis OTU 1	BdM1041	BdM1048	0.04473103288021378	P7	P9	geo_dist	165.47019975793484	Brood pollinator
Anchylorhynchus trapezicollis OTU 1	BdM1041	BdM1244	0.13262460787730918	P7	P8	geo_dist	619.0070951028906	Brood pollinator
Anchylorhynchus trapezicollis OTU 1	BdM1041	BdM1245	0.13274079237829672	P7	P8	geo_dist	619.0070951028906	Brood pollinator
Anchylorhynchus trapezicollis OTU 1	BdM1041	BdM1797	0.04862321366329732	P7	P7	geo_dist	0	Brood pollinator
Anchylorhynchus trapezicollis OTU 1	BdM1044	BdM1045	0.040374114093179966	P9	P9	geo_dist	0	Brood pollinator
Anchylorhynchus trapezicollis OTU 1	BdM1044	BdM1046	0.04496340188218892	P9	P9	geo_dist	0	Brood pollinator
Anchylorhynchus trapezicollis OTU 1	BdM1044	BdM1047	0.03822470082490996	P9	P9	geo_dist	0	Brood pollinator
Anchylorhynchus trapezicollis OTU 1	BdM1044	BdM1048	0.04211688160799349	P9	P9	geo_dist	0	Brood pollinator
Anchylorhynchus trapezicollis OTU 1	BdM1045	BdM1046	0.049785058673173	P9	P9	geo_dist	0	Brood pollinator
Anchylorhynchus trapezicollis OTU 1	BdM1045	BdM1047	0.04467294062971999	P9	P9	geo_dist	0	Brood pollinator
Anchylorhynchus trapezicollis OTU 1	BdM1045	BdM1048	0.049146043917741376	P9	P9	geo_dist	0	Brood pollinator
Anchylorhynchus trapezicollis OTU 1	BdM1046	BdM1047	0.046880446148483794	P9	P9	geo_dist	0	Brood pollinator
Anchylorhynchus trapezicollis OTU 1	BdM1046	BdM1048	0.05112118043453003	P9	P9	geo_dist	0	Brood pollinator
Anchylorhynchus trapezicollis OTU 1	BdM1047	BdM1048	0.04589287789008946	P9	P9	geo_dist	0	Brood pollinator
Anchylorhynchus trapezicollis OTU 1	BdM1231	BdM1232	0.046880446148483794	P1	P1	geo_dist	0	Brood pollinator
Anchylorhynchus trapezicollis OTU 1	BdM1231	BdM1235	0.043975833623794584	P1	P1	geo_dist	0	Brood pollinator
Anchylorhynchus trapezicollis OTU 1	BdM1231	BdM1236	0.049610781921691646	P1	P1	geo_dist	0	Brood pollinator
Anchylorhynchus trapezicollis OTU 1	BdM1231	BdM1239	0.04537004763564541	P1	P3	geo_dist	353.8445190121486	Brood pollinator
Anchylorhynchus trapezicollis OTU 1	BdM1231	BdM1240	0.046880446148483794	P1	P3	geo_dist	353.8445190121486	Brood pollinator
Anchylorhynchus trapezicollis OTU 1	BdM1231	BdM1241	0.04583478563959568	P1	P3	geo_dist	353.8445190121486	Brood pollinator
Anchylorhynchus trapezicollis OTU 1	BdM1231	BdM1242	0.04444057162774486	P1	P3	geo_dist	353.8445190121486	Brood pollinator
Anchylorhynchus trapezicollis OTU 1	BdM1231	BdM1243	0.04908795166724759	P1	P3	geo_dist	353.8445190121486	Brood pollinator
Anchylorhynchus trapezicollis OTU 1	BdM1231	BdM1244	0.046589984896014874	P1	P8	geo_dist	88.0240930631761	Brood pollinator
Anchylorhynchus trapezicollis OTU 1	BdM1231	BdM1245	0.04548623213663297	P1	P8	geo_dist	88.0240930631761	Brood pollinator
Anchylorhynchus trapezicollis OTU 1	BdM1231	BdM1322	0.1339607296386662	P1	P15	geo_dist	1031.2872103700524	Brood pollinator
Anchylorhynchus trapezicollis OTU 1	BdM1231	BdM1337	0.1376205414197746	P1	P15	geo_dist	1031.2872103700524	Brood pollinator
Anchylorhynchus trapezicollis OTU 1	BdM1231	BdM1420	0.13459974439409783	P1	P13	geo_dist	710.6991679104328	Brood pollinator
Anchylorhynchus trapezicollis OTU 1	BdM1231	BdM1424	0.04107122109910538	P1	P10	geo_dist	158.53978005104122	Brood pollinator
Anchylorhynchus trapezicollis OTU 1	BdM1231	BdM1429	0.04932032066922273	P1	P12	geo_dist	563.463726275941	Brood pollinator
Anchylorhynchus trapezicollis OTU 1	BdM1231	BdM1431	0.14151272220285813	P1	P13	geo_dist	710.6991679104328	Brood pollinator
Anchylorhynchus trapezicollis OTU 1	BdM1231	BdM1466	0.1376205414197746	P1	P13	geo_dist	710.6991679104328	Brood pollinator
Anchylorhynchus trapezicollis OTU 1	BdM1231	BdM1472	0.14412687347507844	P1	P13	geo_dist	710.6991679104328	Brood pollinator
Anchylorhynchus trapezicollis OTU 1	BdM1231	BdM1797	0.14284884396421518	P1	P7	geo_dist	533.6024297969959	Brood pollinator
Anchylorhynchus trapezicollis OTU 1	BdM1231	BdM1802	0.050482165679098405	P1	P12	geo_dist	563.463726275941	Brood pollinator
Anchylorhynchus trapezicollis OTU 1	BdM1231	BdM1803	0.14813523875914952	P1	P13	geo_dist	710.6991679104328	Brood pollinator
Anchylorhynchus trapezicollis OTU 1	BdM1231	BdM1804	0.14406878122458464	P1	P13	geo_dist	710.6991679104328	Brood pollinator
Anchylorhynchus trapezicollis OTU 1	BdM1231	BdM1805	0.1445916114790287	P1	P13	geo_dist	710.6991679104328	Brood pollinator
Anchylorhynchus trapezicollis OTU 1	BdM1231	BdM1806	0.14987800627396305	P1	P13	geo_dist	710.6991679104328	Brood pollinator
Anchylorhynchus trapezicollis OTU 1	BdM1231	BdM1807	0.1461020099918671	P1	P15	geo_dist	1031.2872103700524	Brood pollinator
Anchylorhynchus trapezicollis OTU 1	BdM1231	BdM1808	0.14540490298594166	P1	P15	geo_dist	1031.2872103700524	Brood pollinator
Anchylorhynchus trapezicollis OTU 1	BdM1231	BdM1809	0.14842570001161845	P1	P15	geo_dist	1031.2872103700524	Brood pollinator
Anchylorhynchus trapezicollis OTU 1	BdM1231	BdM1815	0.14395259672359706	P1	P17_cor	geo_dist	1114.2206976719924	Brood pollinator
Anchylorhynchus trapezicollis OTU 1	BdM1232	BdM1235	0.04740327640292785	P1	P1	geo_dist	0	Brood pollinator
Anchylorhynchus trapezicollis OTU 1	BdM1232	BdM1236	0.050424073428604624	P1	P1	geo_dist	0	Brood pollinator
Anchylorhynchus trapezicollis OTU 1	BdM1232	BdM1239	0.049436505170210296	P1	P3	geo_dist	353.8445190121486	Brood pollinator
Anchylorhynchus trapezicollis OTU 1	BdM1232	BdM1240	0.050424073428604624	P1	P3	geo_dist	353.8445190121486	Brood pollinator
Anchylorhynchus trapezicollis OTU 1	BdM1232	BdM1241	0.04873939816428489	P1	P3	geo_dist	353.8445190121486	Brood pollinator
Anchylorhynchus trapezicollis OTU 1	BdM1232	BdM1242	0.046764261647496225	P1	P3	geo_dist	353.8445190121486	Brood pollinator
Anchylorhynchus trapezicollis OTU 1	BdM1232	BdM1243	0.05054025792959219	P1	P3	geo_dist	353.8445190121486	Brood pollinator
Anchylorhynchus trapezicollis OTU 1	BdM1232	BdM1244	0.0486813059137911	P1	P8	geo_dist	88.0240930631761	Brood pollinator
Anchylorhynchus trapezicollis OTU 1	BdM1232	BdM1245	0.04641570814453352	P1	P8	geo_dist	88.0240930631761	Brood pollinator
Anchylorhynchus trapezicollis OTU 1	BdM1232	BdM1322	0.1372719879168119	P1	P15	geo_dist	1031.2872103700524	Brood pollinator
Anchylorhynchus trapezicollis OTU 1	BdM1232	BdM1337	0.14081561519693273	P1	P15	geo_dist	1031.2872103700524	Brood pollinator
Anchylorhynchus trapezicollis OTU 1	BdM1232	BdM1420	0.13785291042174974	P1	P13	geo_dist	710.6991679104328	Brood pollinator
Anchylorhynchus trapezicollis OTU 1	BdM1232	BdM1424	0.04275589636342512	P1	P10	geo_dist	158.53978005104122	Brood pollinator
Anchylorhynchus trapezicollis OTU 1	BdM1232	BdM1429	0.05205065644243058	P1	P12	geo_dist	563.463726275941	Brood pollinator
Anchylorhynchus trapezicollis OTU 1	BdM1232	BdM1431	0.14441733472754734	P1	P13	geo_dist	710.6991679104328	Brood pollinator
Anchylorhynchus trapezicollis OTU 1	BdM1232	BdM1466	0.1405251539444638	P1	P13	geo_dist	710.6991679104328	Brood pollinator
Anchylorhynchus trapezicollis OTU 1	BdM1232	BdM1472	0.1475543162542117	P1	P13	geo_dist	710.6991679104328	Brood pollinator
Anchylorhynchus trapezicollis OTU 1	BdM1232	BdM1797	0.14592773324038574	P1	P7	geo_dist	533.6024297969959	Brood pollinator
Anchylorhynchus trapezicollis OTU 1	BdM1232	BdM1802	0.05373533170675032	P1	P12	geo_dist	563.463726275941	Brood pollinator
Anchylorhynchus trapezicollis OTU 1	BdM1232	BdM1803	0.151504589287789	P1	P13	geo_dist	710.6991679104328	Brood pollinator
Anchylorhynchus trapezicollis OTU 1	BdM1232	BdM1804	0.14738003950273035	P1	P13	geo_dist	710.6991679104328	Brood pollinator
Anchylorhynchus trapezicollis OTU 1	BdM1232	BdM1805	0.1478447775066806	P1	P13	geo_dist	710.6991679104328	Brood pollinator
Anchylorhynchus trapezicollis OTU 1	BdM1232	BdM1806	0.15330544905309632	P1	P13	geo_dist	710.6991679104328	Brood pollinator
Anchylorhynchus trapezicollis OTU 1	BdM1232	BdM1807	0.14923899151853143	P1	P15	geo_dist	1031.2872103700524	Brood pollinator
Anchylorhynchus trapezicollis OTU 1	BdM1232	BdM1808	0.1485999767630998	P1	P15	geo_dist	1031.2872103700524	Brood pollinator
Anchylorhynchus trapezicollis OTU 1	BdM1232	BdM1809	0.15156268153828278	P1	P15	geo_dist	1031.2872103700524	Brood pollinator
Anchylorhynchus trapezicollis OTU 1	BdM1232	BdM1815	0.14720576275124897	P1	P17_cor	geo_dist	1114.2206976719924	Brood pollinator
Anchylorhynchus trapezicollis OTU 1	BdM1235	BdM1236	0.0486813059137911	P1	P1	geo_dist	0	Brood pollinator
Anchylorhynchus trapezicollis OTU 1	BdM1235	BdM1239	0.046183339142558386	P1	P3	geo_dist	353.8445190121486	Brood pollinator
Anchylorhynchus trapezicollis OTU 1	BdM1235	BdM1240	0.047345184152434064	P1	P3	geo_dist	353.8445190121486	Brood pollinator
Anchylorhynchus trapezicollis OTU 1	BdM1235	BdM1241	0.046473800395027305	P1	P3	geo_dist	353.8445190121486	Brood pollinator
Anchylorhynchus trapezicollis OTU 1	BdM1235	BdM1242	0.043685372371325665	P1	P3	geo_dist	353.8445190121486	Brood pollinator
Anchylorhynchus trapezicollis OTU 1	BdM1235	BdM1243	0.04827466016033461	P1	P3	geo_dist	353.8445190121486	Brood pollinator
Anchylorhynchus trapezicollis OTU 1	BdM1235	BdM1244	0.04571860113860811	P1	P8	geo_dist	88.0240930631761	Brood pollinator
Anchylorhynchus trapezicollis OTU 1	BdM1235	BdM1245	0.04415011037527594	P1	P8	geo_dist	88.0240930631761	Brood pollinator
Anchylorhynchus trapezicollis OTU 1	BdM1235	BdM1322	0.13401882188915998	P1	P15	geo_dist	1031.2872103700524	Brood pollinator
Anchylorhynchus trapezicollis OTU 1	BdM1235	BdM1337	0.13773672592076217	P1	P15	geo_dist	1031.2872103700524	Brood pollinator
Anchylorhynchus trapezicollis OTU 1	BdM1235	BdM1420	0.13483211339607296	P1	P13	geo_dist	710.6991679104328	Brood pollinator
Anchylorhynchus trapezicollis OTU 1	BdM1235	BdM1424	0.041013128848611594	P1	P10	geo_dist	158.53978005104122	Brood pollinator
Anchylorhynchus trapezicollis OTU 1	BdM1235	BdM1429	0.04949459742070408	P1	P12	geo_dist	563.463726275941	Brood pollinator
Anchylorhynchus trapezicollis OTU 1	BdM1235	BdM1431	0.14139653770187058	P1	P13	geo_dist	710.6991679104328	Brood pollinator
Anchylorhynchus trapezicollis OTU 1	BdM1235	BdM1466	0.13756244916928081	P1	P13	geo_dist	710.6991679104328	Brood pollinator
Anchylorhynchus trapezicollis OTU 1	BdM1235	BdM1472	0.14424305797606599	P1	P13	geo_dist	710.6991679104328	Brood pollinator
Anchylorhynchus trapezicollis OTU 1	BdM1235	BdM1797	0.1423841059602649	P1	P7	geo_dist	533.6024297969959	Brood pollinator
Anchylorhynchus trapezicollis OTU 1	BdM1235	BdM1802	0.05100499593354246	P1	P12	geo_dist	563.463726275941	Brood pollinator
Anchylorhynchus trapezicollis OTU 1	BdM1235	BdM1803	0.1482514232601371	P1	P13	geo_dist	710.6991679104328	Brood pollinator
Anchylorhynchus trapezicollis OTU 1	BdM1235	BdM1804	0.14395259672359706	P1	P13	geo_dist	710.6991679104328	Brood pollinator
Anchylorhynchus trapezicollis OTU 1	BdM1235	BdM1805	0.1445335192285349	P1	P13	geo_dist	710.6991679104328	Brood pollinator
Anchylorhynchus trapezicollis OTU 1	BdM1235	BdM1806	0.14964563727198793	P1	P13	geo_dist	710.6991679104328	Brood pollinator
Anchylorhynchus trapezicollis OTU 1	BdM1235	BdM1807	0.1464505634948298	P1	P15	geo_dist	1031.2872103700524	Brood pollinator
Anchylorhynchus trapezicollis OTU 1	BdM1235	BdM1808	0.1453468107354479	P1	P15	geo_dist	1031.2872103700524	Brood pollinator
Anchylorhynchus trapezicollis OTU 1	BdM1235	BdM1809	0.1482514232601371	P1	P15	geo_dist	1031.2872103700524	Brood pollinator
Anchylorhynchus trapezicollis OTU 1	BdM1235	BdM1815	0.1437783199721157	P1	P17_cor	geo_dist	1114.2206976719924	Brood pollinator
Anchylorhynchus trapezicollis OTU 1	BdM1236	BdM1239	0.050424073428604624	P1	P3	geo_dist	353.8445190121486	Brood pollinator
Anchylorhynchus trapezicollis OTU 1	BdM1236	BdM1240	0.05187637969094923	P1	P3	geo_dist	353.8445190121486	Brood pollinator
Anchylorhynchus trapezicollis OTU 1	BdM1236	BdM1241	0.050598350180085974	P1	P3	geo_dist	353.8445190121486	Brood pollinator
Anchylorhynchus trapezicollis OTU 1	BdM1236	BdM1242	0.04897176716626002	P1	P3	geo_dist	353.8445190121486	Brood pollinator
Anchylorhynchus trapezicollis OTU 1	BdM1236	BdM1243	0.05257348669687464	P1	P3	geo_dist	353.8445190121486	Brood pollinator
Anchylorhynchus trapezicollis OTU 1	BdM1236	BdM1244	0.049610781921691646	P1	P8	geo_dist	88.0240930631761	Brood pollinator
Anchylorhynchus trapezicollis OTU 1	BdM1236	BdM1245	0.049610781921691646	P1	P8	geo_dist	88.0240930631761	Brood pollinator
Anchylorhynchus trapezicollis OTU 1	BdM1236	BdM1322	0.13796909492273732	P1	P15	geo_dist	1031.2872103700524	Brood pollinator
Anchylorhynchus trapezicollis OTU 1	BdM1236	BdM1337	0.14116416869989543	P1	P15	geo_dist	1031.2872103700524	Brood pollinator
Anchylorhynchus trapezicollis OTU 1	BdM1236	BdM1420	0.13831764842570002	P1	P13	geo_dist	710.6991679104328	Brood pollinator
Anchylorhynchus trapezicollis OTU 1	BdM1236	BdM1424	0.04513767863367027	P1	P10	geo_dist	158.53978005104122	Brood pollinator
Anchylorhynchus trapezicollis OTU 1	BdM1236	BdM1429	0.05472289996514465	P1	P12	geo_dist	563.463726275941	Brood pollinator
Anchylorhynchus trapezicollis OTU 1	BdM1236	BdM1431	0.14494016498199142	P1	P13	geo_dist	710.6991679104328	Brood pollinator
Anchylorhynchus trapezicollis OTU 1	BdM1236	BdM1466	0.14133844545137678	P1	P13	geo_dist	710.6991679104328	Brood pollinator
Anchylorhynchus trapezicollis OTU 1	BdM1236	BdM1472	0.1475543162542117	P1	P13	geo_dist	710.6991679104328	Brood pollinator
Anchylorhynchus trapezicollis OTU 1	BdM1236	BdM1797	0.1461020099918671	P1	P7	geo_dist	533.6024297969959	Brood pollinator
Anchylorhynchus trapezicollis OTU 1	BdM1236	BdM1802	0.05431625421168816	P1	P12	geo_dist	563.463726275941	Brood pollinator
Anchylorhynchus trapezicollis OTU 1	BdM1236	BdM1803	0.15179505054025794	P1	P13	geo_dist	710.6991679104328	Brood pollinator
Anchylorhynchus trapezicollis OTU 1	BdM1236	BdM1804	0.1478447775066806	P1	P13	geo_dist	710.6991679104328	Brood pollinator
Anchylorhynchus trapezicollis OTU 1	BdM1236	BdM1805	0.14813523875914952	P1	P13	geo_dist	710.6991679104328	Brood pollinator
Anchylorhynchus trapezicollis OTU 1	BdM1236	BdM1806	0.1534216335540839	P1	P13	geo_dist	710.6991679104328	Brood pollinator
Anchylorhynchus trapezicollis OTU 1	BdM1236	BdM1807	0.14947136052050655	P1	P15	geo_dist	1031.2872103700524	Brood pollinator
Anchylorhynchus trapezicollis OTU 1	BdM1236	BdM1808	0.1489485302660625	P1	P15	geo_dist	1031.2872103700524	Brood pollinator
Anchylorhynchus trapezicollis OTU 1	BdM1236	BdM1809	0.15208551179272686	P1	P15	geo_dist	1031.2872103700524	Brood pollinator
Anchylorhynchus trapezicollis OTU 1	BdM1236	BdM1815	0.14767050075519925	P1	P17_cor	geo_dist	1114.2206976719924	Brood pollinator
Anchylorhynchus trapezicollis OTU 1	BdM1239	BdM1240	0.04862321366329732	P3	P3	geo_dist	0	Brood pollinator
Anchylorhynchus trapezicollis OTU 1	BdM1239	BdM1241	0.04862321366329732	P3	P3	geo_dist	0	Brood pollinator
Anchylorhynchus trapezicollis OTU 1	BdM1239	BdM1242	0.04490530963169513	P3	P3	geo_dist	0	Brood pollinator
Anchylorhynchus trapezicollis OTU 1	BdM1239	BdM1243	0.04897176716626002	P3	P3	geo_dist	0	Brood pollinator
Anchylorhynchus trapezicollis OTU 1	BdM1239	BdM1244	0.04798419890786569	P3	P8	geo_dist	433.3672599647592	Brood pollinator
Anchylorhynchus trapezicollis OTU 1	BdM1239	BdM1245	0.046357615894039736	P3	P8	geo_dist	433.3672599647592	Brood pollinator
Anchylorhynchus trapezicollis OTU 1	BdM1239	BdM1797	0.1438364122226095	P3	P7	geo_dist	368.22414530781975	Brood pollinator
Anchylorhynchus trapezicollis OTU 1	BdM1240	BdM1241	0.0483327524108284	P3	P3	geo_dist	0	Brood pollinator
Anchylorhynchus trapezicollis OTU 1	BdM1240	BdM1242	0.04542813988613919	P3	P3	geo_dist	0	Brood pollinator
Anchylorhynchus trapezicollis OTU 1	BdM1240	BdM1243	0.050249796677123273	P3	P3	geo_dist	0	Brood pollinator
Anchylorhynchus trapezicollis OTU 1	BdM1240	BdM1244	0.04775182990589055	P3	P8	geo_dist	433.3672599647592	Brood pollinator
Anchylorhynchus trapezicollis OTU 1	BdM1240	BdM1245	0.046764261647496225	P3	P8	geo_dist	433.3672599647592	Brood pollinator
Anchylorhynchus trapezicollis OTU 1	BdM1240	BdM1797	0.14616010224236087	P3	P7	geo_dist	368.22414530781975	Brood pollinator
Anchylorhynchus trapezicollis OTU 1	BdM1241	BdM1242	0.04525386313465784	P3	P3	geo_dist	0	Brood pollinator
Anchylorhynchus trapezicollis OTU 1	BdM1241	BdM1243	0.04879749041477867	P3	P3	geo_dist	0	Brood pollinator
Anchylorhynchus trapezicollis OTU 1	BdM1241	BdM1244	0.04821656790984083	P3	P8	geo_dist	433.3672599647592	Brood pollinator
Anchylorhynchus trapezicollis OTU 1	BdM1241	BdM1245	0.04728709190194028	P3	P8	geo_dist	433.3672599647592	Brood pollinator
Anchylorhynchus trapezicollis OTU 1	BdM1241	BdM1797	0.1437783199721157	P3	P7	geo_dist	368.22414530781975	Brood pollinator
Anchylorhynchus trapezicollis OTU 1	BdM1242	BdM1243	0.046531892645521086	P3	P3	geo_dist	0	Brood pollinator
Anchylorhynchus trapezicollis OTU 1	BdM1242	BdM1244	0.04629952364354595	P3	P8	geo_dist	433.3672599647592	Brood pollinator
Anchylorhynchus trapezicollis OTU 1	BdM1242	BdM1245	0.04519577088416405	P3	P8	geo_dist	433.3672599647592	Brood pollinator
Anchylorhynchus trapezicollis OTU 1	BdM1242	BdM1797	0.14098989194841408	P3	P7	geo_dist	368.22414530781975	Brood pollinator
Anchylorhynchus trapezicollis OTU 1	BdM1243	BdM1244	0.04891367491576624	P3	P8	geo_dist	433.3672599647592	Brood pollinator
Anchylorhynchus trapezicollis OTU 1	BdM1243	BdM1245	0.04775182990589055	P3	P8	geo_dist	433.3672599647592	Brood pollinator
Anchylorhynchus trapezicollis OTU 1	BdM1243	BdM1797	0.14546299523643547	P3	P7	geo_dist	368.22414530781975	Brood pollinator
Anchylorhynchus trapezicollis OTU 1	BdM1244	BdM1245	0.04130359010108051	P8	P8	geo_dist	0	Brood pollinator
Anchylorhynchus trapezicollis OTU 1	BdM1322	BdM1337	0.03799233182293482	P15	P15	geo_dist	0	Brood pollinator
Anchylorhynchus trapezicollis OTU 1	BdM1322	BdM1797	0.05094690368304868	P15	P7	geo_dist	784.6370784114621	Brood pollinator
Anchylorhynchus trapezicollis OTU 1	BdM1322	BdM1807	0.04583478563959568	P15	P15	geo_dist	0	Brood pollinator
Anchylorhynchus trapezicollis OTU 1	BdM1322	BdM1808	0.04728709190194028	P15	P15	geo_dist	0	Brood pollinator
Anchylorhynchus trapezicollis OTU 1	BdM1322	BdM1809	0.0483327524108284	P15	P15	geo_dist	0	Brood pollinator
Anchylorhynchus trapezicollis OTU 1	BdM1322	BdM1815	0.04490530963169513	P15	P17_cor	geo_dist	88.343246251268	Brood pollinator
Anchylorhynchus trapezicollis OTU 1	BdM1337	BdM1797	0.05402579295921924	P15	P7	geo_dist	784.6370784114621	Brood pollinator
Anchylorhynchus trapezicollis OTU 1	BdM1337	BdM1807	0.04821656790984083	P15	P15	geo_dist	0	Brood pollinator
Anchylorhynchus trapezicollis OTU 1	BdM1337	BdM1808	0.04879749041477867	P15	P15	geo_dist	0	Brood pollinator
Anchylorhynchus trapezicollis OTU 1	BdM1337	BdM1809	0.05129545718601139	P15	P15	geo_dist	0	Brood pollinator
Anchylorhynchus trapezicollis OTU 1	BdM1337	BdM1815	0.0461252468920646	P15	P17_cor	geo_dist	88.343246251268	Brood pollinator
Anchylorhynchus trapezicollis OTU 1	BdM1420	BdM1431	0.04484721738120135	P13	P13	geo_dist	0	Brood pollinator
Anchylorhynchus trapezicollis OTU 1	BdM1420	BdM1466	0.04112931334959916	P13	P13	geo_dist	0	Brood pollinator
Anchylorhynchus trapezicollis OTU 1	BdM1420	BdM1472	0.046938538398977575	P13	P13	geo_dist	0	Brood pollinator
Anchylorhynchus trapezicollis OTU 1	BdM1420	BdM1797	0.05181828744045544	P13	P7	geo_dist	459.2437940236876	Brood pollinator
Anchylorhynchus trapezicollis OTU 1	BdM1420	BdM1803	0.05135354943650517	P13	P13	geo_dist	0	Brood pollinator
Anchylorhynchus trapezicollis OTU 1	BdM1420	BdM1804	0.046822353897990006	P13	P13	geo_dist	0	Brood pollinator
Anchylorhynchus trapezicollis OTU 1	BdM1420	BdM1805	0.04839084466132218	P13	P13	geo_dist	0	Brood pollinator
Anchylorhynchus trapezicollis OTU 1	BdM1420	BdM1806	0.05176019518996166	P13	P13	geo_dist	0	Brood pollinator
Anchylorhynchus trapezicollis OTU 1	BdM1420	BdM1807	0.050307888927617055	P13	P15	geo_dist	342.22338513187896	Brood pollinator
Anchylorhynchus trapezicollis OTU 1	BdM1420	BdM1808	0.05071453468107354	P13	P15	geo_dist	342.22338513187896	Brood pollinator
Anchylorhynchus trapezicollis OTU 1	BdM1420	BdM1809	0.05205065644243058	P13	P15	geo_dist	342.22338513187896	Brood pollinator
Anchylorhynchus trapezicollis OTU 1	BdM1420	BdM1815	0.0486813059137911	P13	P17_cor	geo_dist	415.5486380914326	Brood pollinator
Anchylorhynchus trapezicollis OTU 1	BdM1424	BdM1429	0.04629952364354595	P10	P12	geo_dist	418.58024157074516	Brood pollinator
Anchylorhynchus trapezicollis OTU 1	BdM1424	BdM1431	0.13721389566631811	P10	P13	geo_dist	560.2313839083648	Brood pollinator
Anchylorhynchus trapezicollis OTU 1	BdM1424	BdM1466	0.13308934588125945	P10	P13	geo_dist	560.2313839083648	Brood pollinator
Anchylorhynchus trapezicollis OTU 1	BdM1424	BdM1472	0.13971186243755082	P10	P13	geo_dist	560.2313839083648	Brood pollinator
Anchylorhynchus trapezicollis OTU 1	BdM1424	BdM1797	0.13843383292668757	P10	P7	geo_dist	465.20792129373336	Brood pollinator
Anchylorhynchus trapezicollis OTU 1	BdM1424	BdM1802	0.046357615894039736	P10	P12	geo_dist	418.58024157074516	Brood pollinator
Anchylorhynchus trapezicollis OTU 1	BdM1424	BdM1803	0.1441849657255722	P10	P13	geo_dist	560.2313839083648	Brood pollinator
Anchylorhynchus trapezicollis OTU 1	BdM1424	BdM1804	0.13988613918903217	P10	P13	geo_dist	560.2313839083648	Brood pollinator
Anchylorhynchus trapezicollis OTU 1	BdM1424	BdM1805	0.1402346926919949	P10	P13	geo_dist	560.2313839083648	Brood pollinator
Anchylorhynchus trapezicollis OTU 1	BdM1424	BdM1806	0.14546299523643547	P10	P13	geo_dist	560.2313839083648	Brood pollinator
Anchylorhynchus trapezicollis OTU 1	BdM1424	BdM1807	0.1416289067038457	P10	P15	geo_dist	874.6642724047572	Brood pollinator
Anchylorhynchus trapezicollis OTU 1	BdM1424	BdM1808	0.14075752294643895	P10	P15	geo_dist	874.6642724047572	Brood pollinator
Anchylorhynchus trapezicollis OTU 1	BdM1424	BdM1809	0.14389450447310329	P10	P15	geo_dist	874.6642724047572	Brood pollinator
Anchylorhynchus trapezicollis OTU 1	BdM1424	BdM1815	0.13942140118508192	P10	P17_cor	geo_dist	958.3934349025017	Brood pollinator
Anchylorhynchus trapezicollis OTU 1	BdM1429	BdM1431	0.14563727198791682	P12	P13	geo_dist	154.39574501745687	Brood pollinator
Anchylorhynchus trapezicollis OTU 1	BdM1429	BdM1466	0.1416289067038457	P12	P13	geo_dist	154.39574501745687	Brood pollinator
Anchylorhynchus trapezicollis OTU 1	BdM1429	BdM1472	0.14796096200766817	P12	P13	geo_dist	154.39574501745687	Brood pollinator
Anchylorhynchus trapezicollis OTU 1	BdM1429	BdM1797	0.14650865574532357	P12	P7	geo_dist	340.5342506922436	Brood pollinator
Anchylorhynchus trapezicollis OTU 1	BdM1429	BdM1802	0.053212501452306264	P12	P12	geo_dist	0	Brood pollinator
Anchylorhynchus trapezicollis OTU 1	BdM1429	BdM1803	0.1519693272917393	P12	P13	geo_dist	154.39574501745687	Brood pollinator
Anchylorhynchus trapezicollis OTU 1	BdM1429	BdM1804	0.14772859300569305	P12	P13	geo_dist	154.39574501745687	Brood pollinator
Anchylorhynchus trapezicollis OTU 1	BdM1429	BdM1805	0.14854188451260603	P12	P13	geo_dist	154.39574501745687	Brood pollinator
Anchylorhynchus trapezicollis OTU 1	BdM1429	BdM1806	0.15406064830951552	P12	P13	geo_dist	154.39574501745687	Brood pollinator
Anchylorhynchus trapezicollis OTU 1	BdM1429	BdM1807	0.15011037527593818	P12	P15	geo_dist	495.20970793069637	Brood pollinator
Anchylorhynchus trapezicollis OTU 1	BdM1429	BdM1808	0.14918089926803765	P12	P15	geo_dist	495.20970793069637	Brood pollinator
Anchylorhynchus trapezicollis OTU 1	BdM1429	BdM1809	0.1519693272917393	P12	P15	geo_dist	495.20970793069637	Brood pollinator
Anchylorhynchus trapezicollis OTU 1	BdM1429	BdM1815	0.14778668525618682	P12	P17_cor	geo_dist	569.8864667707171	Brood pollinator
Anchylorhynchus trapezicollis OTU 1	BdM1431	BdM1466	0.04804229115835947	P13	P13	geo_dist	0	Brood pollinator
Anchylorhynchus trapezicollis OTU 1	BdM1431	BdM1472	0.05286394794934356	P13	P13	geo_dist	0	Brood pollinator
Anchylorhynchus trapezicollis OTU 1	BdM1431	BdM1797	0.05832461949575927	P13	P7	geo_dist	459.2437940236876	Brood pollinator
Anchylorhynchus trapezicollis OTU 1	BdM1431	BdM1803	0.05739514348785872	P13	P13	geo_dist	0	Brood pollinator
Anchylorhynchus trapezicollis OTU 1	BdM1431	BdM1804	0.052689671197862206	P13	P13	geo_dist	0	Brood pollinator
Anchylorhynchus trapezicollis OTU 1	BdM1431	BdM1805	0.0537934239572441	P13	P13	geo_dist	0	Brood pollinator
Anchylorhynchus trapezicollis OTU 1	BdM1431	BdM1806	0.05838271174625305	P13	P13	geo_dist	0	Brood pollinator
Anchylorhynchus trapezicollis OTU 1	BdM1431	BdM1807	0.05727895898687115	P13	P15	geo_dist	342.22338513187896	Brood pollinator
Anchylorhynchus trapezicollis OTU 1	BdM1431	BdM1808	0.05751132798884629	P13	P15	geo_dist	342.22338513187896	Brood pollinator
Anchylorhynchus trapezicollis OTU 1	BdM1431	BdM1809	0.059312187754153596	P13	P15	geo_dist	342.22338513187896	Brood pollinator
Anchylorhynchus trapezicollis OTU 1	BdM1431	BdM1815	0.055884744975020335	P13	P17_cor	geo_dist	415.5486380914326	Brood pollinator
Anchylorhynchus trapezicollis OTU 1	BdM1466	BdM1472	0.04932032066922273	P13	P13	geo_dist	0	Brood pollinator
Anchylorhynchus trapezicollis OTU 1	BdM1466	BdM1797	0.05524573021958871	P13	P7	geo_dist	459.2437940236876	Brood pollinator
Anchylorhynchus trapezicollis OTU 1	BdM1466	BdM1803	0.0556523759730452	P13	P13	geo_dist	0	Brood pollinator
Anchylorhynchus trapezicollis OTU 1	BdM1466	BdM1804	0.050307888927617055	P13	P13	geo_dist	0	Brood pollinator
Anchylorhynchus trapezicollis OTU 1	BdM1466	BdM1805	0.05152782618798652	P13	P13	geo_dist	0	Brood pollinator
Anchylorhynchus trapezicollis OTU 1	BdM1466	BdM1806	0.05507145346810736	P13	P13	geo_dist	0	Brood pollinator
Anchylorhynchus trapezicollis OTU 1	BdM1466	BdM1807	0.053967700708725454	P13	P15	geo_dist	342.22338513187896	Brood pollinator
Anchylorhynchus trapezicollis OTU 1	BdM1466	BdM1808	0.05460671546415708	P13	P15	geo_dist	342.22338513187896	Brood pollinator
Anchylorhynchus trapezicollis OTU 1	BdM1466	BdM1809	0.055768560474032766	P13	P15	geo_dist	342.22338513187896	Brood pollinator
Anchylorhynchus trapezicollis OTU 1	BdM1466	BdM1815	0.05239920994539329	P13	P17_cor	geo_dist	415.5486380914326	Brood pollinator
Anchylorhynchus trapezicollis OTU 1	BdM1472	BdM1797	0.06047403276402928	P13	P7	geo_dist	459.2437940236876	Brood pollinator
Anchylorhynchus trapezicollis OTU 1	BdM1472	BdM1803	0.059254095503659815	P13	P13	geo_dist	0	Brood pollinator
Anchylorhynchus trapezicollis OTU 1	BdM1472	BdM1804	0.05512954571860114	P13	P13	geo_dist	0	Brood pollinator
Anchylorhynchus trapezicollis OTU 1	BdM1472	BdM1805	0.054897176716626	P13	P13	geo_dist	0	Brood pollinator
Anchylorhynchus trapezicollis OTU 1	BdM1472	BdM1806	0.06064830951551063	P13	P13	geo_dist	0	Brood pollinator
Anchylorhynchus trapezicollis OTU 1	BdM1472	BdM1807	0.05878935749970954	P13	P15	geo_dist	342.22338513187896	Brood pollinator
Anchylorhynchus trapezicollis OTU 1	BdM1472	BdM1808	0.059254095503659815	P13	P15	geo_dist	342.22338513187896	Brood pollinator
Anchylorhynchus trapezicollis OTU 1	BdM1472	BdM1809	0.05995120250958522	P13	P15	geo_dist	342.22338513187896	Brood pollinator
Anchylorhynchus trapezicollis OTU 1	BdM1472	BdM1815	0.05611711397699547	P13	P17_cor	geo_dist	415.5486380914326	Brood pollinator
Anchylorhynchus trapezicollis OTU 1	BdM1802	BdM1803	0.15359591030556524	P12	P13	geo_dist	154.39574501745687	Brood pollinator
Anchylorhynchus trapezicollis OTU 1	BdM1802	BdM1804	0.14987800627396305	P12	P13	geo_dist	154.39574501745687	Brood pollinator
Anchylorhynchus trapezicollis OTU 1	BdM1802	BdM1805	0.15016846752643198	P12	P13	geo_dist	154.39574501745687	Brood pollinator
Anchylorhynchus trapezicollis OTU 1	BdM1802	BdM1806	0.15539677007087255	P12	P13	geo_dist	154.39574501745687	Brood pollinator
Anchylorhynchus trapezicollis OTU 1	BdM1802	BdM1807	0.151504589287789	P12	P15	geo_dist	495.20970793069637	Brood pollinator
Anchylorhynchus trapezicollis OTU 1	BdM1802	BdM1808	0.15103985128383873	P12	P15	geo_dist	495.20970793069637	Brood pollinator
Anchylorhynchus trapezicollis OTU 1	BdM1802	BdM1809	0.15347972580457767	P12	P15	geo_dist	495.20970793069637	Brood pollinator
Anchylorhynchus trapezicollis OTU 1	BdM1802	BdM1815	0.14918089926803765	P12	P17_cor	geo_dist	569.8864667707171	Brood pollinator
Anchylorhynchus trapezicollis OTU 1	BdM1803	BdM1804	0.05995120250958522	P13	P13	geo_dist	0	Brood pollinator
Anchylorhynchus trapezicollis OTU 1	BdM1803	BdM1805	0.060009294760079004	P13	P13	geo_dist	0	Brood pollinator
Anchylorhynchus trapezicollis OTU 1	BdM1803	BdM1806	0.06343673753921227	P13	P13	geo_dist	0	Brood pollinator
Anchylorhynchus trapezicollis OTU 1	BdM1803	BdM1807	0.06488904380155687	P13	P15	geo_dist	342.22338513187896	Brood pollinator
Anchylorhynchus trapezicollis OTU 1	BdM1803	BdM1808	0.06541187405600093	P13	P15	geo_dist	342.22338513187896	Brood pollinator
Anchylorhynchus trapezicollis OTU 1	BdM1803	BdM1809	0.06674799581735796	P13	P15	geo_dist	342.22338513187896	Brood pollinator
Anchylorhynchus trapezicollis OTU 1	BdM1803	BdM1815	0.06343673753921227	P13	P17_cor	geo_dist	415.5486380914326	Brood pollinator
Anchylorhynchus trapezicollis OTU 1	BdM1804	BdM1805	0.05536191472057628	P13	P13	geo_dist	0	Brood pollinator
Anchylorhynchus trapezicollis OTU 1	BdM1804	BdM1806	0.060590217265016844	P13	P13	geo_dist	0	Brood pollinator
Anchylorhynchus trapezicollis OTU 1	BdM1804	BdM1807	0.05907981875217846	P13	P15	geo_dist	342.22338513187896	Brood pollinator
Anchylorhynchus trapezicollis OTU 1	BdM1804	BdM1808	0.059718833507610085	P13	P15	geo_dist	342.22338513187896	Brood pollinator
Anchylorhynchus trapezicollis OTU 1	BdM1804	BdM1809	0.06070640176600441	P13	P15	geo_dist	342.22338513187896	Brood pollinator
Anchylorhynchus trapezicollis OTU 1	BdM1804	BdM1815	0.05791797374230278	P13	P17_cor	geo_dist	415.5486380914326	Brood pollinator
Anchylorhynchus trapezicollis OTU 1	BdM1805	BdM1806	0.0618682467758801	P13	P13	geo_dist	0	Brood pollinator
Anchylorhynchus trapezicollis OTU 1	BdM1805	BdM1807	0.06053212501452306	P13	P15	geo_dist	342.22338513187896	Brood pollinator
Anchylorhynchus trapezicollis OTU 1	BdM1805	BdM1808	0.060183571511560355	P13	P15	geo_dist	342.22338513187896	Brood pollinator
Anchylorhynchus trapezicollis OTU 1	BdM1805	BdM1809	0.06291390728476821	P13	P15	geo_dist	342.22338513187896	Brood pollinator
Anchylorhynchus trapezicollis OTU 1	BdM1805	BdM1815	0.059428372255141165	P13	P17_cor	geo_dist	415.5486380914326	Brood pollinator
Anchylorhynchus trapezicollis OTU 1	BdM1806	BdM1807	0.06465667479958173	P13	P15	geo_dist	342.22338513187896	Brood pollinator
Anchylorhynchus trapezicollis OTU 1	BdM1806	BdM1808	0.06483095155106308	P13	P15	geo_dist	342.22338513187896	Brood pollinator
Anchylorhynchus trapezicollis OTU 1	BdM1806	BdM1809	0.06686418031834553	P13	P15	geo_dist	342.22338513187896	Brood pollinator
Anchylorhynchus trapezicollis OTU 1	BdM1806	BdM1815	0.06320436853723713	P13	P17_cor	geo_dist	415.5486380914326	Brood pollinator
Anchylorhynchus trapezicollis OTU 1	BdM1807	BdM1808	0.05472289996514465	P15	P15	geo_dist	0	Brood pollinator
Anchylorhynchus trapezicollis OTU 1	BdM1807	BdM1809	0.057046589984896014	P15	P15	geo_dist	0	Brood pollinator
Anchylorhynchus trapezicollis OTU 1	BdM1807	BdM1815	0.05216684094341815	P15	P17_cor	geo_dist	88.343246251268	Brood pollinator
Anchylorhynchus trapezicollis OTU 1	BdM1808	BdM1809	0.05733705123736493	P15	P15	geo_dist	0	Brood pollinator
Anchylorhynchus trapezicollis OTU 1	BdM1808	BdM1815	0.0512373649355176	P15	P17_cor	geo_dist	88.343246251268	Brood pollinator
Anchylorhynchus trapezicollis OTU 1	BdM1809	BdM1815	0.05483908446613222	P15	P17_cor	geo_dist	88.343246251268	Brood pollinator
Anchylorhynchus trapezicollis OTU 2	BdM1020	BdM1021	0.0932511737089202	P4	P4	geo_dist	0	Brood pollinator
Anchylorhynchus trapezicollis OTU 2	BdM1020	BdM1023	0.09154929577464789	P4	P4	geo_dist	0	Brood pollinator
Anchylorhynchus trapezicollis OTU 2	BdM1020	BdM1025	0.09401408450704225	P4	P4	geo_dist	0	Brood pollinator
Anchylorhynchus trapezicollis OTU 2	BdM1020	BdM1026	0.08544600938967137	P4	P5	geo_dist	83.9636884605057	Brood pollinator
Anchylorhynchus trapezicollis OTU 2	BdM1020	BdM1027	0.09647887323943662	P4	P5	geo_dist	83.9636884605057	Brood pollinator
Anchylorhynchus trapezicollis OTU 2	BdM1020	BdM1028	0.10633802816901408	P4	P5	geo_dist	83.9636884605057	Brood pollinator
Anchylorhynchus trapezicollis OTU 2	BdM1020	BdM1029	0.1039319248826291	P4	P5	geo_dist	83.9636884605057	Brood pollinator
Anchylorhynchus trapezicollis OTU 2	BdM1020	BdM1030	0.08474178403755868	P4	P5	geo_dist	83.9636884605057	Brood pollinator
Anchylorhynchus trapezicollis OTU 2	BdM1020	BdM1036	0.11161971830985916	P4	P6	geo_dist	192.25482473025676	Brood pollinator
Anchylorhynchus trapezicollis OTU 2	BdM1020	BdM1037	0.09730046948356808	P4	P6	geo_dist	192.25482473025676	Brood pollinator
Anchylorhynchus trapezicollis OTU 2	BdM1020	BdM1039	0.13051643192488263	P4	P7	geo_dist	289.5091252508649	Brood pollinator
Anchylorhynchus trapezicollis OTU 2	BdM1020	BdM1042	0.09465962441314554	P4	P7	geo_dist	289.5091252508649	Brood pollinator
Anchylorhynchus trapezicollis OTU 2	BdM1020	BdM1043	0.13421361502347418	P4	P7	geo_dist	289.5091252508649	Brood pollinator
Anchylorhynchus trapezicollis OTU 2	BdM1020	BdM1795	0.12230046948356807	P4	P6	geo_dist	192.25482473025676	Brood pollinator
Anchylorhynchus trapezicollis OTU 2	BdM1020	BdM1796	0.12799295774647887	P4	P6	geo_dist	192.25482473025676	Brood pollinator
Anchylorhynchus trapezicollis OTU 2	BdM1020	BdM1798	0.11279342723004694	P4	P5	geo_dist	83.9636884605057	Brood pollinator
Anchylorhynchus trapezicollis OTU 2	BdM1020	BdM1799	0.10322769953051643	P4	P5	geo_dist	83.9636884605057	Brood pollinator
Anchylorhynchus trapezicollis OTU 2	BdM1020	BdM1800	0.11584507042253521	P4	P5	geo_dist	83.9636884605057	Brood pollinator
Anchylorhynchus trapezicollis OTU 2	BdM1020	BdM1801	0.10862676056338028	P4	P5	geo_dist	83.9636884605057	Brood pollinator
Anchylorhynchus trapezicollis OTU 2	BdM1021	BdM1023	0.09806338028169014	P4	P4	geo_dist	0	Brood pollinator
Anchylorhynchus trapezicollis OTU 2	BdM1021	BdM1025	0.10046948356807511	P4	P4	geo_dist	0	Brood pollinator
Anchylorhynchus trapezicollis OTU 2	BdM1021	BdM1026	0.09254694835680752	P4	P5	geo_dist	83.9636884605057	Brood pollinator
Anchylorhynchus trapezicollis OTU 2	BdM1021	BdM1027	0.10446009389671361	P4	P5	geo_dist	83.9636884605057	Brood pollinator
Anchylorhynchus trapezicollis OTU 2	BdM1021	BdM1028	0.11549295774647887	P4	P5	geo_dist	83.9636884605057	Brood pollinator
Anchylorhynchus trapezicollis OTU 2	BdM1021	BdM1029	0.11343896713615023	P4	P5	geo_dist	83.9636884605057	Brood pollinator
Anchylorhynchus trapezicollis OTU 2	BdM1021	BdM1030	0.09342723004694836	P4	P5	geo_dist	83.9636884605057	Brood pollinator
Anchylorhynchus trapezicollis OTU 2	BdM1021	BdM1036	0.11889671361502348	P4	P6	geo_dist	192.25482473025676	Brood pollinator
Anchylorhynchus trapezicollis OTU 2	BdM1021	BdM1037	0.10334507042253521	P4	P6	geo_dist	192.25482473025676	Brood pollinator
Anchylorhynchus trapezicollis OTU 2	BdM1021	BdM1039	0.13773474178403755	P4	P7	geo_dist	289.5091252508649	Brood pollinator
Anchylorhynchus trapezicollis OTU 2	BdM1021	BdM1042	0.10328638497652583	P4	P7	geo_dist	289.5091252508649	Brood pollinator
Anchylorhynchus trapezicollis OTU 2	BdM1021	BdM1043	0.14524647887323944	P4	P7	geo_dist	289.5091252508649	Brood pollinator
Anchylorhynchus trapezicollis OTU 2	BdM1021	BdM1795	0.12822769953051644	P4	P6	geo_dist	192.25482473025676	Brood pollinator
Anchylorhynchus trapezicollis OTU 2	BdM1021	BdM1796	0.1359154929577465	P4	P6	geo_dist	192.25482473025676	Brood pollinator
Anchylorhynchus trapezicollis OTU 2	BdM1021	BdM1798	0.11960093896713615	P4	P5	geo_dist	83.9636884605057	Brood pollinator
Anchylorhynchus trapezicollis OTU 2	BdM1021	BdM1799	0.10997652582159624	P4	P5	geo_dist	83.9636884605057	Brood pollinator
Anchylorhynchus trapezicollis OTU 2	BdM1021	BdM1800	0.1244718309859155	P4	P5	geo_dist	83.9636884605057	Brood pollinator
Anchylorhynchus trapezicollis OTU 2	BdM1021	BdM1801	0.11537558685446009	P4	P5	geo_dist	83.9636884605057	Brood pollinator
Anchylorhynchus trapezicollis OTU 2	BdM1023	BdM1025	0.09600938967136151	P4	P4	geo_dist	0	Brood pollinator
Anchylorhynchus trapezicollis OTU 2	BdM1023	BdM1026	0.09055164319248826	P4	P5	geo_dist	83.9636884605057	Brood pollinator
Anchylorhynchus trapezicollis OTU 2	BdM1023	BdM1027	0.09900234741784038	P4	P5	geo_dist	83.9636884605057	Brood pollinator
Anchylorhynchus trapezicollis OTU 2	BdM1023	BdM1028	0.11068075117370892	P4	P5	geo_dist	83.9636884605057	Brood pollinator
Anchylorhynchus trapezicollis OTU 2	BdM1023	BdM1029	0.10586854460093896	P4	P5	geo_dist	83.9636884605057	Brood pollinator
Anchylorhynchus trapezicollis OTU 2	BdM1023	BdM1030	0.0886150234741784	P4	P5	geo_dist	83.9636884605057	Brood pollinator
Anchylorhynchus trapezicollis OTU 2	BdM1023	BdM1036	0.11355633802816902	P4	P6	geo_dist	192.25482473025676	Brood pollinator
Anchylorhynchus trapezicollis OTU 2	BdM1023	BdM1037	0.09688967136150235	P4	P6	geo_dist	192.25482473025676	Brood pollinator
Anchylorhynchus trapezicollis OTU 2	BdM1023	BdM1039	0.13485915492957745	P4	P7	geo_dist	289.5091252508649	Brood pollinator
Anchylorhynchus trapezicollis OTU 2	BdM1023	BdM1042	0.09735915492957746	P4	P7	geo_dist	289.5091252508649	Brood pollinator
Anchylorhynchus trapezicollis OTU 2	BdM1023	BdM1043	0.13896713615023473	P4	P7	geo_dist	289.5091252508649	Brood pollinator
Anchylorhynchus trapezicollis OTU 2	BdM1023	BdM1795	0.12130281690140846	P4	P6	geo_dist	192.25482473025676	Brood pollinator
Anchylorhynchus trapezicollis OTU 2	BdM1023	BdM1796	0.12987089201877935	P4	P6	geo_dist	192.25482473025676	Brood pollinator
Anchylorhynchus trapezicollis OTU 2	BdM1023	BdM1798	0.11654929577464788	P4	P5	geo_dist	83.9636884605057	Brood pollinator
Anchylorhynchus trapezicollis OTU 2	BdM1023	BdM1799	0.10639671361502348	P4	P5	geo_dist	83.9636884605057	Brood pollinator
Anchylorhynchus trapezicollis OTU 2	BdM1023	BdM1800	0.11954225352112675	P4	P5	geo_dist	83.9636884605057	Brood pollinator
Anchylorhynchus trapezicollis OTU 2	BdM1023	BdM1801	0.11068075117370892	P4	P5	geo_dist	83.9636884605057	Brood pollinator
Anchylorhynchus trapezicollis OTU 2	BdM1025	BdM1026	0.0914319248826291	P4	P5	geo_dist	83.9636884605057	Brood pollinator
Anchylorhynchus trapezicollis OTU 2	BdM1025	BdM1027	0.10199530516431925	P4	P5	geo_dist	83.9636884605057	Brood pollinator
Anchylorhynchus trapezicollis OTU 2	BdM1025	BdM1028	0.11232394366197183	P4	P5	geo_dist	83.9636884605057	Brood pollinator
Anchylorhynchus trapezicollis OTU 2	BdM1025	BdM1029	0.10933098591549295	P4	P5	geo_dist	83.9636884605057	Brood pollinator
Anchylorhynchus trapezicollis OTU 2	BdM1025	BdM1030	0.09131455399061032	P4	P5	geo_dist	83.9636884605057	Brood pollinator
Anchylorhynchus trapezicollis OTU 2	BdM1025	BdM1036	0.11707746478873239	P4	P6	geo_dist	192.25482473025676	Brood pollinator
Anchylorhynchus trapezicollis OTU 2	BdM1025	BdM1037	0.10234741784037558	P4	P6	geo_dist	192.25482473025676	Brood pollinator
Anchylorhynchus trapezicollis OTU 2	BdM1025	BdM1039	0.1353286384976526	P4	P7	geo_dist	289.5091252508649	Brood pollinator
Anchylorhynchus trapezicollis OTU 2	BdM1025	BdM1042	0.09917840375586855	P4	P7	geo_dist	289.5091252508649	Brood pollinator
Anchylorhynchus trapezicollis OTU 2	BdM1025	BdM1043	0.14131455399061033	P4	P7	geo_dist	289.5091252508649	Brood pollinator
Anchylorhynchus trapezicollis OTU 2	BdM1025	BdM1795	0.1261150234741784	P4	P6	geo_dist	192.25482473025676	Brood pollinator
Anchylorhynchus trapezicollis OTU 2	BdM1025	BdM1796	0.13157276995305164	P4	P6	geo_dist	192.25482473025676	Brood pollinator
Anchylorhynchus trapezicollis OTU 2	BdM1025	BdM1798	0.1176643192488263	P4	P5	geo_dist	83.9636884605057	Brood pollinator
Anchylorhynchus trapezicollis OTU 2	BdM1025	BdM1799	0.10880281690140844	P4	P5	geo_dist	83.9636884605057	Brood pollinator
Anchylorhynchus trapezicollis OTU 2	BdM1025	BdM1800	0.11995305164319249	P4	P5	geo_dist	83.9636884605057	Brood pollinator
Anchylorhynchus trapezicollis OTU 2	BdM1025	BdM1801	0.11402582159624414	P4	P5	geo_dist	83.9636884605057	Brood pollinator
Anchylorhynchus trapezicollis OTU 2	BdM1026	BdM1027	0.08509389671361503	P5	P5	geo_dist	0	Brood pollinator
Anchylorhynchus trapezicollis OTU 2	BdM1026	BdM1028	0.10352112676056338	P5	P5	geo_dist	0	Brood pollinator
Anchylorhynchus trapezicollis OTU 2	BdM1026	BdM1029	0.0982981220657277	P5	P5	geo_dist	0	Brood pollinator
Anchylorhynchus trapezicollis OTU 2	BdM1026	BdM1030	0.07746478873239436	P5	P5	geo_dist	0	Brood pollinator
Anchylorhynchus trapezicollis OTU 2	BdM1026	BdM1036	0.10827464788732394	P5	P6	geo_dist	112.63602759692876	Brood pollinator
Anchylorhynchus trapezicollis OTU 2	BdM1026	BdM1037	0.08879107981220657	P5	P6	geo_dist	112.63602759692876	Brood pollinator
Anchylorhynchus trapezicollis OTU 2	BdM1026	BdM1039	0.126056338028169	P5	P7	geo_dist	252.5820297103978	Brood pollinator
Anchylorhynchus trapezicollis OTU 2	BdM1026	BdM1042	0.08908450704225353	P5	P7	geo_dist	252.5820297103978	Brood pollinator
Anchylorhynchus trapezicollis OTU 2	BdM1026	BdM1043	0.1324530516431925	P5	P7	geo_dist	252.5820297103978	Brood pollinator
Anchylorhynchus trapezicollis OTU 2	BdM1026	BdM1795	0.1176056338028169	P5	P6	geo_dist	112.63602759692876	Brood pollinator
Anchylorhynchus trapezicollis OTU 2	BdM1026	BdM1796	0.12323943661971831	P5	P6	geo_dist	112.63602759692876	Brood pollinator
Anchylorhynchus trapezicollis OTU 2	BdM1026	BdM1798	0.10363849765258216	P5	P5	geo_dist	0	Brood pollinator
Anchylorhynchus trapezicollis OTU 2	BdM1026	BdM1799	0.09788732394366197	P5	P5	geo_dist	0	Brood pollinator
Anchylorhynchus trapezicollis OTU 2	BdM1026	BdM1800	0.10780516431924883	P5	P5	geo_dist	0	Brood pollinator
Anchylorhynchus trapezicollis OTU 2	BdM1026	BdM1801	0.10152582159624413	P5	P5	geo_dist	0	Brood pollinator
Anchylorhynchus trapezicollis OTU 2	BdM1027	BdM1028	0.1130868544600939	P5	P5	geo_dist	0	Brood pollinator
Anchylorhynchus trapezicollis OTU 2	BdM1027	BdM1029	0.10639671361502348	P5	P5	geo_dist	0	Brood pollinator
Anchylorhynchus trapezicollis OTU 2	BdM1027	BdM1030	0.08896713615023474	P5	P5	geo_dist	0	Brood pollinator
Anchylorhynchus trapezicollis OTU 2	BdM1027	BdM1036	0.11807511737089202	P5	P6	geo_dist	112.63602759692876	Brood pollinator
Anchylorhynchus trapezicollis OTU 2	BdM1027	BdM1037	0.10258215962441315	P5	P6	geo_dist	112.63602759692876	Brood pollinator
Anchylorhynchus trapezicollis OTU 2	BdM1027	BdM1039	0.1363849765258216	P5	P7	geo_dist	252.5820297103978	Brood pollinator
Anchylorhynchus trapezicollis OTU 2	BdM1027	BdM1042	0.09900234741784038	P5	P7	geo_dist	252.5820297103978	Brood pollinator
Anchylorhynchus trapezicollis OTU 2	BdM1027	BdM1043	0.1426643192488263	P5	P7	geo_dist	252.5820297103978	Brood pollinator
Anchylorhynchus trapezicollis OTU 2	BdM1027	BdM1795	0.1289906103286385	P5	P6	geo_dist	112.63602759692876	Brood pollinator
Anchylorhynchus trapezicollis OTU 2	BdM1027	BdM1796	0.1324530516431925	P5	P6	geo_dist	112.63602759692876	Brood pollinator
Anchylorhynchus trapezicollis OTU 2	BdM1027	BdM1798	0.11519953051643192	P5	P5	geo_dist	0	Brood pollinator
Anchylorhynchus trapezicollis OTU 2	BdM1027	BdM1799	0.10686619718309859	P5	P5	geo_dist	0	Brood pollinator
Anchylorhynchus trapezicollis OTU 2	BdM1027	BdM1800	0.1210093896713615	P5	P5	geo_dist	0	Brood pollinator
Anchylorhynchus trapezicollis OTU 2	BdM1027	BdM1801	0.11126760563380282	P5	P5	geo_dist	0	Brood pollinator
Anchylorhynchus trapezicollis OTU 2	BdM1028	BdM1029	0.11807511737089202	P5	P5	geo_dist	0	Brood pollinator
Anchylorhynchus trapezicollis OTU 2	BdM1028	BdM1030	0.10035211267605634	P5	P5	geo_dist	0	Brood pollinator
Anchylorhynchus trapezicollis OTU 2	BdM1028	BdM1036	0.12969483568075119	P5	P6	geo_dist	112.63602759692876	Brood pollinator
Anchylorhynchus trapezicollis OTU 2	BdM1028	BdM1037	0.11431924882629108	P5	P6	geo_dist	112.63602759692876	Brood pollinator
Anchylorhynchus trapezicollis OTU 2	BdM1028	BdM1039	0.15023474178403756	P5	P7	geo_dist	252.5820297103978	Brood pollinator
Anchylorhynchus trapezicollis OTU 2	BdM1028	BdM1042	0.11203051643192488	P5	P7	geo_dist	252.5820297103978	Brood pollinator
Anchylorhynchus trapezicollis OTU 2	BdM1028	BdM1043	0.1556924882629108	P5	P7	geo_dist	252.5820297103978	Brood pollinator
Anchylorhynchus trapezicollis OTU 2	BdM1028	BdM1795	0.13902582159624413	P5	P6	geo_dist	112.63602759692876	Brood pollinator
Anchylorhynchus trapezicollis OTU 2	BdM1028	BdM1796	0.14530516431924884	P5	P6	geo_dist	112.63602759692876	Brood pollinator
Anchylorhynchus trapezicollis OTU 2	BdM1028	BdM1798	0.1267018779342723	P5	P5	geo_dist	0	Brood pollinator
Anchylorhynchus trapezicollis OTU 2	BdM1028	BdM1799	0.11672535211267605	P5	P5	geo_dist	0	Brood pollinator
Anchylorhynchus trapezicollis OTU 2	BdM1028	BdM1800	0.12869718309859154	P5	P5	geo_dist	0	Brood pollinator
Anchylorhynchus trapezicollis OTU 2	BdM1028	BdM1801	0.1232981220657277	P5	P5	geo_dist	0	Brood pollinator
Anchylorhynchus trapezicollis OTU 2	BdM1029	BdM1030	0.09782863849765258	P5	P5	geo_dist	0	Brood pollinator
Anchylorhynchus trapezicollis OTU 2	BdM1029	BdM1036	0.12693661971830986	P5	P6	geo_dist	112.63602759692876	Brood pollinator
Anchylorhynchus trapezicollis OTU 2	BdM1029	BdM1037	0.11473004694835681	P5	P6	geo_dist	112.63602759692876	Brood pollinator
Anchylorhynchus trapezicollis OTU 2	BdM1029	BdM1039	0.14735915492957746	P5	P7	geo_dist	252.5820297103978	Brood pollinator
Anchylorhynchus trapezicollis OTU 2	BdM1029	BdM1042	0.10780516431924883	P5	P7	geo_dist	252.5820297103978	Brood pollinator
Anchylorhynchus trapezicollis OTU 2	BdM1029	BdM1043	0.1533450704225352	P5	P7	geo_dist	252.5820297103978	Brood pollinator
Anchylorhynchus trapezicollis OTU 2	BdM1029	BdM1795	0.13538732394366196	P5	P6	geo_dist	112.63602759692876	Brood pollinator
Anchylorhynchus trapezicollis OTU 2	BdM1029	BdM1796	0.1410211267605634	P5	P6	geo_dist	112.63602759692876	Brood pollinator
Anchylorhynchus trapezicollis OTU 2	BdM1029	BdM1798	0.12464788732394366	P5	P5	geo_dist	0	Brood pollinator
Anchylorhynchus trapezicollis OTU 2	BdM1029	BdM1799	0.11719483568075117	P5	P5	geo_dist	0	Brood pollinator
Anchylorhynchus trapezicollis OTU 2	BdM1029	BdM1800	0.12523474178403757	P5	P5	geo_dist	0	Brood pollinator
Anchylorhynchus trapezicollis OTU 2	BdM1029	BdM1801	0.12124413145539906	P5	P5	geo_dist	0	Brood pollinator
Anchylorhynchus trapezicollis OTU 2	BdM1030	BdM1036	0.10604460093896714	P5	P6	geo_dist	112.63602759692876	Brood pollinator
Anchylorhynchus trapezicollis OTU 2	BdM1030	BdM1037	0.09025821596244131	P5	P6	geo_dist	112.63602759692876	Brood pollinator
Anchylorhynchus trapezicollis OTU 2	BdM1030	BdM1039	0.12593896713615024	P5	P7	geo_dist	252.5820297103978	Brood pollinator
Anchylorhynchus trapezicollis OTU 2	BdM1030	BdM1042	0.08843896713615024	P5	P7	geo_dist	252.5820297103978	Brood pollinator
Anchylorhynchus trapezicollis OTU 2	BdM1030	BdM1043	0.13204225352112675	P5	P7	geo_dist	252.5820297103978	Brood pollinator
Anchylorhynchus trapezicollis OTU 2	BdM1030	BdM1795	0.11572769953051643	P5	P6	geo_dist	112.63602759692876	Brood pollinator
Anchylorhynchus trapezicollis OTU 2	BdM1030	BdM1796	0.12394366197183099	P5	P6	geo_dist	112.63602759692876	Brood pollinator
Anchylorhynchus trapezicollis OTU 2	BdM1030	BdM1798	0.10622065727699531	P5	P5	geo_dist	0	Brood pollinator
Anchylorhynchus trapezicollis OTU 2	BdM1030	BdM1799	0.09724178403755869	P5	P5	geo_dist	0	Brood pollinator
Anchylorhynchus trapezicollis OTU 2	BdM1030	BdM1800	0.10892018779342723	P5	P5	geo_dist	0	Brood pollinator
Anchylorhynchus trapezicollis OTU 2	BdM1030	BdM1801	0.10076291079812207	P5	P5	geo_dist	0	Brood pollinator
Anchylorhynchus trapezicollis OTU 2	BdM1036	BdM1037	0.10498826291079812	P6	P6	geo_dist	0	Brood pollinator
Anchylorhynchus trapezicollis OTU 2	BdM1036	BdM1039	0.14917840375586855	P6	P7	geo_dist	288.1371465857199	Brood pollinator
Anchylorhynchus trapezicollis OTU 2	BdM1036	BdM1042	0.11302816901408451	P6	P7	geo_dist	288.1371465857199	Brood pollinator
Anchylorhynchus trapezicollis OTU 2	BdM1036	BdM1043	0.1563380281690141	P6	P7	geo_dist	288.1371465857199	Brood pollinator
Anchylorhynchus trapezicollis OTU 2	BdM1036	BdM1795	0.12593896713615024	P6	P6	geo_dist	0	Brood pollinator
Anchylorhynchus trapezicollis OTU 2	BdM1036	BdM1796	0.13386150234741784	P6	P6	geo_dist	0	Brood pollinator
Anchylorhynchus trapezicollis OTU 2	BdM1037	BdM1039	0.13386150234741784	P6	P7	geo_dist	288.1371465857199	Brood pollinator
Anchylorhynchus trapezicollis OTU 2	BdM1037	BdM1042	0.09448356807511737	P6	P7	geo_dist	288.1371465857199	Brood pollinator
Anchylorhynchus trapezicollis OTU 2	BdM1037	BdM1043	0.13990610328638498	P6	P7	geo_dist	288.1371465857199	Brood pollinator
Anchylorhynchus trapezicollis OTU 2	BdM1037	BdM1795	0.11167840375586854	P6	P6	geo_dist	0	Brood pollinator
Anchylorhynchus trapezicollis OTU 2	BdM1037	BdM1796	0.1215962441314554	P6	P6	geo_dist	0	Brood pollinator
Anchylorhynchus trapezicollis OTU 2	BdM1039	BdM1042	0.12171361502347418	P7	P7	geo_dist	0	Brood pollinator
Anchylorhynchus trapezicollis OTU 2	BdM1039	BdM1043	0.15586854460093896	P7	P7	geo_dist	0	Brood pollinator
Anchylorhynchus trapezicollis OTU 2	BdM1042	BdM1043	0.12517605633802817	P7	P7	geo_dist	0	Brood pollinator
Anchylorhynchus trapezicollis OTU 2	BdM1300	BdM1360	0.08286384976525822	P19	P20	geo_dist	152.6121436531662	Brood pollinator
Anchylorhynchus trapezicollis OTU 2	BdM1300	BdM1445	0.07728873239436619	P19	P20	geo_dist	152.6121436531662	Brood pollinator
Anchylorhynchus trapezicollis OTU 2	BdM1300	BdM1795	0.14248826291079814	P19	P6	geo_dist	381.0571037322956	Brood pollinator
Anchylorhynchus trapezicollis OTU 2	BdM1300	BdM1796	0.15046948356807513	P19	P6	geo_dist	381.0571037322956	Brood pollinator
Anchylorhynchus trapezicollis OTU 2	BdM1300	BdM1798	0.17353286384976527	P19	P5	geo_dist	391.96463187387155	Brood pollinator
Anchylorhynchus trapezicollis OTU 2	BdM1300	BdM1799	0.1618544600938967	P19	P5	geo_dist	391.96463187387155	Brood pollinator
Anchylorhynchus trapezicollis OTU 2	BdM1300	BdM1800	0.17981220657276994	P19	P5	geo_dist	391.96463187387155	Brood pollinator
Anchylorhynchus trapezicollis OTU 2	BdM1300	BdM1801	0.1653169014084507	P19	P5	geo_dist	391.96463187387155	Brood pollinator
Anchylorhynchus trapezicollis OTU 2	BdM1300	BdM1811	0.10193661971830986	P19	P20	geo_dist	152.6121436531662	Brood pollinator
Anchylorhynchus trapezicollis OTU 2	BdM1300	BdM1812	0.09096244131455399	P19	P20	geo_dist	152.6121436531662	Brood pollinator
Anchylorhynchus trapezicollis OTU 2	BdM1300	BdM1813	0.10005868544600939	P19	P20	geo_dist	152.6121436531662	Brood pollinator
Anchylorhynchus trapezicollis OTU 2	BdM1303	BdM1305	0.1324530516431925	P11	P11	geo_dist	0	Brood pollinator
Anchylorhynchus trapezicollis OTU 2	BdM1303	BdM1336	0.13321596244131456	P11	P11	geo_dist	0	Brood pollinator
Anchylorhynchus trapezicollis OTU 2	BdM1303	BdM1360	0.13802816901408452	P11	P20	geo_dist	381.35697133371815	Brood pollinator
Anchylorhynchus trapezicollis OTU 2	BdM1303	BdM1375	0.17112676056338028	P11	P17_cor	geo_dist	672.8636938607856	Brood pollinator
Anchylorhynchus trapezicollis OTU 2	BdM1303	BdM1437	0.15504694835680752	P11	P15	geo_dist	601.1037610596574	Brood pollinator
Anchylorhynchus trapezicollis OTU 2	BdM1303	BdM1439	0.17523474178403756	P11	P17_cor	geo_dist	672.8636938607856	Brood pollinator
Anchylorhynchus trapezicollis OTU 2	BdM1303	BdM1445	0.13339201877934273	P11	P20	geo_dist	381.35697133371815	Brood pollinator
Anchylorhynchus trapezicollis OTU 2	BdM1303	BdM1463	0.16255868544600938	P11	P17_hyb	geo_dist	667.4990438818529	Brood pollinator
Anchylorhynchus trapezicollis OTU 2	BdM1303	BdM1795	0.14507042253521127	P11	P6	geo_dist	282.520126428773	Brood pollinator
Anchylorhynchus trapezicollis OTU 2	BdM1303	BdM1796	0.15199530516431925	P11	P6	geo_dist	282.520126428773	Brood pollinator
Anchylorhynchus trapezicollis OTU 2	BdM1303	BdM1798	0.13855633802816902	P11	P5	geo_dist	172.70014915100555	Brood pollinator
Anchylorhynchus trapezicollis OTU 2	BdM1303	BdM1799	0.13086854460093897	P11	P5	geo_dist	172.70014915100555	Brood pollinator
Anchylorhynchus trapezicollis OTU 2	BdM1303	BdM1800	0.14008215962441314	P11	P5	geo_dist	172.70014915100555	Brood pollinator
Anchylorhynchus trapezicollis OTU 2	BdM1303	BdM1801	0.1339788732394366	P11	P5	geo_dist	172.70014915100555	Brood pollinator
Anchylorhynchus trapezicollis OTU 2	BdM1303	BdM1810	0.1572769953051643	P11	P15	geo_dist	601.1037610596574	Brood pollinator
Anchylorhynchus trapezicollis OTU 2	BdM1303	BdM1811	0.1591549295774648	P11	P20	geo_dist	381.35697133371815	Brood pollinator
Anchylorhynchus trapezicollis OTU 2	BdM1303	BdM1812	0.1487676056338028	P11	P20	geo_dist	381.35697133371815	Brood pollinator
Anchylorhynchus trapezicollis OTU 2	BdM1303	BdM1813	0.15610328638497653	P11	P20	geo_dist	381.35697133371815	Brood pollinator
Anchylorhynchus trapezicollis OTU 2	BdM1303	BdM1814	0.17834507042253522	P11	P17_hyb	geo_dist	667.4990438818529	Brood pollinator
Anchylorhynchus trapezicollis OTU 2	BdM1303	BdM1816	0.17165492957746478	P11	P17_cor	geo_dist	672.8636938607856	Brood pollinator
Anchylorhynchus trapezicollis OTU 2	BdM1305	BdM1336	0.1374413145539906	P11	P11	geo_dist	0	Brood pollinator
Anchylorhynchus trapezicollis OTU 2	BdM1305	BdM1360	0.14477699530516433	P11	P20	geo_dist	381.35697133371815	Brood pollinator
Anchylorhynchus trapezicollis OTU 2	BdM1305	BdM1375	0.17494131455399062	P11	P17_cor	geo_dist	672.8636938607856	Brood pollinator
Anchylorhynchus trapezicollis OTU 2	BdM1305	BdM1437	0.16050469483568075	P11	P15	geo_dist	601.1037610596574	Brood pollinator
Anchylorhynchus trapezicollis OTU 2	BdM1305	BdM1439	0.18016431924882628	P11	P17_cor	geo_dist	672.8636938607856	Brood pollinator
Anchylorhynchus trapezicollis OTU 2	BdM1305	BdM1445	0.14066901408450705	P11	P20	geo_dist	381.35697133371815	Brood pollinator
Anchylorhynchus trapezicollis OTU 2	BdM1305	BdM1463	0.16607981220657278	P11	P17_hyb	geo_dist	667.4990438818529	Brood pollinator
Anchylorhynchus trapezicollis OTU 2	BdM1305	BdM1795	0.14759389671361503	P11	P6	geo_dist	282.520126428773	Brood pollinator
Anchylorhynchus trapezicollis OTU 2	BdM1305	BdM1796	0.15457746478873238	P11	P6	geo_dist	282.520126428773	Brood pollinator
Anchylorhynchus trapezicollis OTU 2	BdM1305	BdM1798	0.14424882629107982	P11	P5	geo_dist	172.70014915100555	Brood pollinator
Anchylorhynchus trapezicollis OTU 2	BdM1305	BdM1799	0.13673708920187794	P11	P5	geo_dist	172.70014915100555	Brood pollinator
Anchylorhynchus trapezicollis OTU 2	BdM1305	BdM1800	0.14941314553990612	P11	P5	geo_dist	172.70014915100555	Brood pollinator
Anchylorhynchus trapezicollis OTU 2	BdM1305	BdM1801	0.140962441314554	P11	P5	geo_dist	172.70014915100555	Brood pollinator
Anchylorhynchus trapezicollis OTU 2	BdM1305	BdM1810	0.16273474178403755	P11	P15	geo_dist	601.1037610596574	Brood pollinator
Anchylorhynchus trapezicollis OTU 2	BdM1305	BdM1811	0.16390845070422536	P11	P20	geo_dist	381.35697133371815	Brood pollinator
Anchylorhynchus trapezicollis OTU 2	BdM1305	BdM1812	0.1561619718309859	P11	P20	geo_dist	381.35697133371815	Brood pollinator
Anchylorhynchus trapezicollis OTU 2	BdM1305	BdM1813	0.16161971830985916	P11	P20	geo_dist	381.35697133371815	Brood pollinator
Anchylorhynchus trapezicollis OTU 2	BdM1305	BdM1814	0.1818075117370892	P11	P17_hyb	geo_dist	667.4990438818529	Brood pollinator
Anchylorhynchus trapezicollis OTU 2	BdM1305	BdM1816	0.17447183098591548	P11	P17_cor	geo_dist	672.8636938607856	Brood pollinator
Anchylorhynchus trapezicollis OTU 2	BdM1336	BdM1360	0.1495305164319249	P11	P20	geo_dist	381.35697133371815	Brood pollinator
Anchylorhynchus trapezicollis OTU 2	BdM1336	BdM1375	0.18345070422535212	P11	P17_cor	geo_dist	672.8636938607856	Brood pollinator
Anchylorhynchus trapezicollis OTU 2	BdM1336	BdM1437	0.16860328638497651	P11	P15	geo_dist	601.1037610596574	Brood pollinator
Anchylorhynchus trapezicollis OTU 2	BdM1336	BdM1439	0.18779342723004694	P11	P17_cor	geo_dist	672.8636938607856	Brood pollinator
Anchylorhynchus trapezicollis OTU 2	BdM1336	BdM1445	0.14642018779342722	P11	P20	geo_dist	381.35697133371815	Brood pollinator
Anchylorhynchus trapezicollis OTU 2	BdM1336	BdM1463	0.17370892018779344	P11	P17_hyb	geo_dist	667.4990438818529	Brood pollinator
Anchylorhynchus trapezicollis OTU 2	BdM1336	BdM1795	0.152406103286385	P11	P6	geo_dist	282.520126428773	Brood pollinator
Anchylorhynchus trapezicollis OTU 2	BdM1336	BdM1796	0.15897887323943663	P11	P6	geo_dist	282.520126428773	Brood pollinator
Anchylorhynchus trapezicollis OTU 2	BdM1336	BdM1798	0.14788732394366197	P11	P5	geo_dist	172.70014915100555	Brood pollinator
Anchylorhynchus trapezicollis OTU 2	BdM1336	BdM1799	0.13796948356807512	P11	P5	geo_dist	172.70014915100555	Brood pollinator
Anchylorhynchus trapezicollis OTU 2	BdM1336	BdM1800	0.1505281690140845	P11	P5	geo_dist	172.70014915100555	Brood pollinator
Anchylorhynchus trapezicollis OTU 2	BdM1336	BdM1801	0.142018779342723	P11	P5	geo_dist	172.70014915100555	Brood pollinator
Anchylorhynchus trapezicollis OTU 2	BdM1336	BdM1810	0.17206572769953052	P11	P15	geo_dist	601.1037610596574	Brood pollinator
Anchylorhynchus trapezicollis OTU 2	BdM1336	BdM1811	0.171537558685446	P11	P20	geo_dist	381.35697133371815	Brood pollinator
Anchylorhynchus trapezicollis OTU 2	BdM1336	BdM1812	0.1595657276995305	P11	P20	geo_dist	381.35697133371815	Brood pollinator
Anchylorhynchus trapezicollis OTU 2	BdM1336	BdM1813	0.16643192488262912	P11	P20	geo_dist	381.35697133371815	Brood pollinator
Anchylorhynchus trapezicollis OTU 2	BdM1336	BdM1814	0.19002347417840376	P11	P17_hyb	geo_dist	667.4990438818529	Brood pollinator
Anchylorhynchus trapezicollis OTU 2	BdM1336	BdM1816	0.18309859154929578	P11	P17_cor	geo_dist	672.8636938607856	Brood pollinator
Anchylorhynchus trapezicollis OTU 2	BdM1360	BdM1445	0.0744131455399061	P20	P20	geo_dist	0	Brood pollinator
Anchylorhynchus trapezicollis OTU 2	BdM1360	BdM1795	0.12793427230046947	P20	P6	geo_dist	228.57127128071747	Brood pollinator
Anchylorhynchus trapezicollis OTU 2	BdM1360	BdM1796	0.13626760563380283	P20	P6	geo_dist	228.57127128071747	Brood pollinator
Anchylorhynchus trapezicollis OTU 2	BdM1360	BdM1798	0.152406103286385	P20	P5	geo_dist	247.58473534060795	Brood pollinator
Anchylorhynchus trapezicollis OTU 2	BdM1360	BdM1799	0.14219483568075117	P20	P5	geo_dist	247.58473534060795	Brood pollinator
Anchylorhynchus trapezicollis OTU 2	BdM1360	BdM1800	0.15698356807511737	P20	P5	geo_dist	247.58473534060795	Brood pollinator
Anchylorhynchus trapezicollis OTU 2	BdM1360	BdM1801	0.1443661971830986	P20	P5	geo_dist	247.58473534060795	Brood pollinator
Anchylorhynchus trapezicollis OTU 2	BdM1360	BdM1811	0.09512910798122065	P20	P20	geo_dist	0	Brood pollinator
Anchylorhynchus trapezicollis OTU 2	BdM1360	BdM1812	0.08568075117370892	P20	P20	geo_dist	0	Brood pollinator
Anchylorhynchus trapezicollis OTU 2	BdM1360	BdM1813	0.09330985915492958	P20	P20	geo_dist	0	Brood pollinator
Anchylorhynchus trapezicollis OTU 2	BdM1375	BdM1439	0.10205399061032863	P17_cor	P17_cor	geo_dist	0	Brood pollinator
Anchylorhynchus trapezicollis OTU 2	BdM1375	BdM1445	0.09900234741784038	P17_cor	P20	geo_dist	362.4034995060764	Brood pollinator
Anchylorhynchus trapezicollis OTU 2	BdM1375	BdM1463	0.09559859154929577	P17_cor	P17_hyb	geo_dist	5.473508511905251	Brood pollinator
Anchylorhynchus trapezicollis OTU 2	BdM1375	BdM1795	0.1609154929577465	P17_cor	P6	geo_dist	590.7834054377594	Brood pollinator
Anchylorhynchus trapezicollis OTU 2	BdM1375	BdM1796	0.16924882629107982	P17_cor	P6	geo_dist	590.7834054377594	Brood pollinator
Anchylorhynchus trapezicollis OTU 2	BdM1375	BdM1798	0.1897300469483568	P17_cor	P5	geo_dist	589.9760169686233	Brood pollinator
Anchylorhynchus trapezicollis OTU 2	BdM1375	BdM1799	0.17681924882629108	P17_cor	P5	geo_dist	589.9760169686233	Brood pollinator
Anchylorhynchus trapezicollis OTU 2	BdM1375	BdM1800	0.19395539906103287	P17_cor	P5	geo_dist	589.9760169686233	Brood pollinator
Anchylorhynchus trapezicollis OTU 2	BdM1375	BdM1801	0.18086854460093896	P17_cor	P5	geo_dist	589.9760169686233	Brood pollinator
Anchylorhynchus trapezicollis OTU 2	BdM1375	BdM1811	0.1255868544600939	P17_cor	P20	geo_dist	362.4034995060764	Brood pollinator
Anchylorhynchus trapezicollis OTU 2	BdM1375	BdM1812	0.11502347417840375	P17_cor	P20	geo_dist	362.4034995060764	Brood pollinator
Anchylorhynchus trapezicollis OTU 2	BdM1375	BdM1813	0.12206572769953052	P17_cor	P20	geo_dist	362.4034995060764	Brood pollinator
Anchylorhynchus trapezicollis OTU 2	BdM1375	BdM1814	0.10803990610328638	P17_cor	P17_hyb	geo_dist	5.473508511905251	Brood pollinator
Anchylorhynchus trapezicollis OTU 2	BdM1375	BdM1816	0.10158450704225352	P17_cor	P17_cor	geo_dist	0	Brood pollinator
Anchylorhynchus trapezicollis OTU 2	BdM1437	BdM1439	0.09688967136150235	P15	P17_cor	geo_dist	88.343246251268	Brood pollinator
Anchylorhynchus trapezicollis OTU 2	BdM1437	BdM1445	0.08309859154929577	P15	P20	geo_dist	326.32640078285385	Brood pollinator
Anchylorhynchus trapezicollis OTU 2	BdM1437	BdM1463	0.08838028169014084	P15	P17_hyb	geo_dist	83.2944545580854	Brood pollinator
Anchylorhynchus trapezicollis OTU 2	BdM1437	BdM1795	0.14612676056338028	P15	P6	geo_dist	549.3608477001261	Brood pollinator
Anchylorhynchus trapezicollis OTU 2	BdM1437	BdM1796	0.1552230046948357	P15	P6	geo_dist	549.3608477001261	Brood pollinator
Anchylorhynchus trapezicollis OTU 2	BdM1437	BdM1798	0.17734741784037558	P15	P5	geo_dist	533.9453540882942	Brood pollinator
Anchylorhynchus trapezicollis OTU 2	BdM1437	BdM1799	0.16443661971830986	P15	P5	geo_dist	533.9453540882942	Brood pollinator
Anchylorhynchus trapezicollis OTU 2	BdM1437	BdM1800	0.18151408450704226	P15	P5	geo_dist	533.9453540882942	Brood pollinator
Anchylorhynchus trapezicollis OTU 2	BdM1437	BdM1801	0.16613849765258215	P15	P5	geo_dist	533.9453540882942	Brood pollinator
Anchylorhynchus trapezicollis OTU 2	BdM1437	BdM1810	0.06860328638497652	P15	P15	geo_dist	0	Brood pollinator
Anchylorhynchus trapezicollis OTU 2	BdM1437	BdM1811	0.10809859154929577	P15	P20	geo_dist	326.32640078285385	Brood pollinator
Anchylorhynchus trapezicollis OTU 2	BdM1437	BdM1812	0.09741784037558686	P15	P20	geo_dist	326.32640078285385	Brood pollinator
Anchylorhynchus trapezicollis OTU 2	BdM1437	BdM1813	0.10704225352112676	P15	P20	geo_dist	326.32640078285385	Brood pollinator
Anchylorhynchus trapezicollis OTU 2	BdM1437	BdM1814	0.10428403755868544	P15	P17_hyb	geo_dist	83.2944545580854	Brood pollinator
Anchylorhynchus trapezicollis OTU 2	BdM1437	BdM1816	0.0994718309859155	P15	P17_cor	geo_dist	88.343246251268	Brood pollinator
Anchylorhynchus trapezicollis OTU 2	BdM1439	BdM1445	0.10123239436619719	P17_cor	P20	geo_dist	362.4034995060764	Brood pollinator
Anchylorhynchus trapezicollis OTU 2	BdM1439	BdM1463	0.09512910798122065	P17_cor	P17_hyb	geo_dist	5.473508511905251	Brood pollinator
Anchylorhynchus trapezicollis OTU 2	BdM1439	BdM1795	0.1653755868544601	P17_cor	P6	geo_dist	590.7834054377594	Brood pollinator
Anchylorhynchus trapezicollis OTU 2	BdM1439	BdM1796	0.17541079812206573	P17_cor	P6	geo_dist	590.7834054377594	Brood pollinator
Anchylorhynchus trapezicollis OTU 2	BdM1439	BdM1798	0.19524647887323943	P17_cor	P5	geo_dist	589.9760169686233	Brood pollinator
Anchylorhynchus trapezicollis OTU 2	BdM1439	BdM1799	0.18315727699530515	P17_cor	P5	geo_dist	589.9760169686233	Brood pollinator
Anchylorhynchus trapezicollis OTU 2	BdM1439	BdM1800	0.20076291079812206	P17_cor	P5	geo_dist	589.9760169686233	Brood pollinator
Anchylorhynchus trapezicollis OTU 2	BdM1439	BdM1801	0.1852699530516432	P17_cor	P5	geo_dist	589.9760169686233	Brood pollinator
Anchylorhynchus trapezicollis OTU 2	BdM1439	BdM1811	0.12646713615023475	P17_cor	P20	geo_dist	362.4034995060764	Brood pollinator
Anchylorhynchus trapezicollis OTU 2	BdM1439	BdM1812	0.11561032863849766	P17_cor	P20	geo_dist	362.4034995060764	Brood pollinator
Anchylorhynchus trapezicollis OTU 2	BdM1439	BdM1813	0.1255281690140845	P17_cor	P20	geo_dist	362.4034995060764	Brood pollinator
Anchylorhynchus trapezicollis OTU 2	BdM1439	BdM1814	0.10950704225352113	P17_cor	P17_hyb	geo_dist	5.473508511905251	Brood pollinator
Anchylorhynchus trapezicollis OTU 2	BdM1439	BdM1816	0.10005868544600939	P17_cor	P17_cor	geo_dist	0	Brood pollinator
Anchylorhynchus trapezicollis OTU 2	BdM1445	BdM1795	0.12640845070422535	P20	P6	geo_dist	228.57127128071747	Brood pollinator
Anchylorhynchus trapezicollis OTU 2	BdM1445	BdM1796	0.13386150234741784	P20	P6	geo_dist	228.57127128071747	Brood pollinator
Anchylorhynchus trapezicollis OTU 2	BdM1445	BdM1798	0.14788732394366197	P20	P5	geo_dist	247.58473534060795	Brood pollinator
Anchylorhynchus trapezicollis OTU 2	BdM1445	BdM1799	0.1373826291079812	P20	P5	geo_dist	247.58473534060795	Brood pollinator
Anchylorhynchus trapezicollis OTU 2	BdM1445	BdM1800	0.15404929577464788	P20	P5	geo_dist	247.58473534060795	Brood pollinator
Anchylorhynchus trapezicollis OTU 2	BdM1445	BdM1801	0.14125586854460093	P20	P5	geo_dist	247.58473534060795	Brood pollinator
Anchylorhynchus trapezicollis OTU 2	BdM1445	BdM1811	0.09049295774647888	P20	P20	geo_dist	0	Brood pollinator
Anchylorhynchus trapezicollis OTU 2	BdM1445	BdM1812	0.08438967136150234	P20	P20	geo_dist	0	Brood pollinator
Anchylorhynchus trapezicollis OTU 2	BdM1445	BdM1813	0.08937793427230047	P20	P20	geo_dist	0	Brood pollinator
Anchylorhynchus trapezicollis OTU 2	BdM1463	BdM1795	0.1516431924882629	P17_hyb	P6	geo_dist	586.3730598159592	Brood pollinator
Anchylorhynchus trapezicollis OTU 2	BdM1463	BdM1796	0.1609154929577465	P17_hyb	P6	geo_dist	586.3730598159592	Brood pollinator
Anchylorhynchus trapezicollis OTU 2	BdM1463	BdM1798	0.18098591549295776	P17_hyb	P5	geo_dist	585.0285320668454	Brood pollinator
Anchylorhynchus trapezicollis OTU 2	BdM1463	BdM1799	0.1699530516431925	P17_hyb	P5	geo_dist	585.0285320668454	Brood pollinator
Anchylorhynchus trapezicollis OTU 2	BdM1463	BdM1800	0.18714788732394366	P17_hyb	P5	geo_dist	585.0285320668454	Brood pollinator
Anchylorhynchus trapezicollis OTU 2	BdM1463	BdM1801	0.17194835680751175	P17_hyb	P5	geo_dist	585.0285320668454	Brood pollinator
Anchylorhynchus trapezicollis OTU 2	BdM1463	BdM1811	0.11578638497652582	P17_hyb	P20	geo_dist	358.06580080772284	Brood pollinator
Anchylorhynchus trapezicollis OTU 2	BdM1463	BdM1812	0.10440140845070423	P17_hyb	P20	geo_dist	358.06580080772284	Brood pollinator
Anchylorhynchus trapezicollis OTU 2	BdM1463	BdM1813	0.11296948356807512	P17_hyb	P20	geo_dist	358.06580080772284	Brood pollinator
Anchylorhynchus trapezicollis OTU 2	BdM1463	BdM1814	0.10099765258215962	P17_hyb	P17_hyb	geo_dist	0	Brood pollinator
Anchylorhynchus trapezicollis OTU 2	BdM1795	BdM1796	0.1392018779342723	P6	P6	geo_dist	0	Brood pollinator
Anchylorhynchus trapezicollis OTU 2	BdM1798	BdM1799	0.1221244131455399	P5	P5	geo_dist	0	Brood pollinator
Anchylorhynchus trapezicollis OTU 2	BdM1798	BdM1800	0.13133802816901408	P5	P5	geo_dist	0	Brood pollinator
Anchylorhynchus trapezicollis OTU 2	BdM1798	BdM1801	0.12441314553990611	P5	P5	geo_dist	0	Brood pollinator
Anchylorhynchus trapezicollis OTU 2	BdM1799	BdM1800	0.12705399061032863	P5	P5	geo_dist	0	Brood pollinator
Anchylorhynchus trapezicollis OTU 2	BdM1799	BdM1801	0.11789906103286385	P5	P5	geo_dist	0	Brood pollinator
Anchylorhynchus trapezicollis OTU 2	BdM1800	BdM1801	0.1288732394366197	P5	P5	geo_dist	0	Brood pollinator
Anchylorhynchus trapezicollis OTU 2	BdM1810	BdM1811	0.10862676056338028	P15	P20	geo_dist	326.32640078285385	Brood pollinator
Anchylorhynchus trapezicollis OTU 2	BdM1810	BdM1812	0.0988849765258216	P15	P20	geo_dist	326.32640078285385	Brood pollinator
Anchylorhynchus trapezicollis OTU 2	BdM1810	BdM1813	0.10598591549295774	P15	P20	geo_dist	326.32640078285385	Brood pollinator
Anchylorhynchus trapezicollis OTU 2	BdM1810	BdM1814	0.10269953051643192	P15	P17_hyb	geo_dist	83.2944545580854	Brood pollinator
Anchylorhynchus trapezicollis OTU 2	BdM1810	BdM1816	0.09835680751173709	P15	P17_cor	geo_dist	88.343246251268	Brood pollinator
Anchylorhynchus trapezicollis OTU 2	BdM1811	BdM1812	0.10088028169014085	P20	P20	geo_dist	0	Brood pollinator
Anchylorhynchus trapezicollis OTU 2	BdM1811	BdM1813	0.10657276995305165	P20	P20	geo_dist	0	Brood pollinator
Anchylorhynchus trapezicollis OTU 2	BdM1812	BdM1813	0.09677230046948357	P20	P20	geo_dist	0	Brood pollinator
Anchylorhynchus trapezicollis OTU 3	BdM1237	BdM1238	0.3718417553191489	P1	P1	geo_dist	0	Brood pollinator
Anchylorhynchus trapezicollis OTU 3	BdM1237	BdM1246	0.42137632978723405	P1	P8	geo_dist	88.0240930631761	Brood pollinator
Anchylorhynchus trapezicollis OTU 3	BdM1237	BdM1247	0.47523271276595747	P1	P8	geo_dist	88.0240930631761	Brood pollinator
Anchylorhynchus trapezicollis OTU 3	BdM1237	BdM1314	0.3648603723404255	P1	P10	geo_dist	158.53978005104122	Brood pollinator
Anchylorhynchus trapezicollis OTU 3	BdM1238	BdM1246	0.4251994680851064	P1	P8	geo_dist	88.0240930631761	Brood pollinator
Anchylorhynchus trapezicollis OTU 3	BdM1238	BdM1247	0.4931848404255319	P1	P8	geo_dist	88.0240930631761	Brood pollinator
Anchylorhynchus trapezicollis OTU 3	BdM1238	BdM1314	0.34956781914893614	P1	P10	geo_dist	158.53978005104122	Brood pollinator
Anchylorhynchus trapezicollis OTU 3	BdM1246	BdM1247	0.4097406914893617	P8	P8	geo_dist	0	Brood pollinator
Andranthobius bondari OTU 1	BdM1076	BdM1077	0.05270389096504726	P2	P2	geo_dist	0	Dead tissue breeder
Andranthobius bondari OTU 1	BdM1076	BdM1078	0.07655528687623654	P2	P2	geo_dist	0	Dead tissue breeder
Andranthobius bondari OTU 1	BdM1076	BdM1079	0.06688283139151462	P2	P2	geo_dist	0	Dead tissue breeder
Andranthobius bondari OTU 1	BdM1076	BdM1080	0.05512200483622774	P2	P2	geo_dist	0	Dead tissue breeder
Andranthobius bondari OTU 1	BdM1076	BdM1082	0.05649593317212574	P2	P4	geo_dist	369.06355616043396	Dead tissue breeder
Andranthobius bondari OTU 1	BdM1076	BdM1085	0.07941305781490438	P2	P4	geo_dist	369.06355616043396	Dead tissue breeder
Andranthobius bondari OTU 1	BdM1076	BdM1089	0.06759727412618158	P2	P5	geo_dist	410.42958886443756	Dead tissue breeder
Andranthobius bondari OTU 1	BdM1076	BdM1090	0.05132996262914926	P2	P5	geo_dist	410.42958886443756	Dead tissue breeder
Andranthobius bondari OTU 1	BdM1076	BdM1091	0.05193449109694438	P2	P5	geo_dist	410.42958886443756	Dead tissue breeder
Andranthobius bondari OTU 1	BdM1076	BdM1092	0.07924818641459662	P2	P5	geo_dist	410.42958886443756	Dead tissue breeder
Andranthobius bondari OTU 1	BdM1076	BdM1094	0.06391514618597494	P2	P6	geo_dist	510.4157966433749	Dead tissue breeder
Andranthobius bondari OTU 1	BdM1076	BdM1095	0.0723235876016707	P2	P6	geo_dist	510.4157966433749	Dead tissue breeder
Andranthobius bondari OTU 1	BdM1076	BdM1096	0.05468234776874038	P2	P6	geo_dist	510.4157966433749	Dead tissue breeder
Andranthobius bondari OTU 1	BdM1076	BdM1097	0.05633106177181798	P2	P6	geo_dist	510.4157966433749	Dead tissue breeder
Andranthobius bondari OTU 1	BdM1076	BdM1098	0.057100461639920864	P2	P6	geo_dist	510.4157966433749	Dead tissue breeder
Andranthobius bondari OTU 1	BdM1076	BdM1099	0.052868762365355024	P2	P6	geo_dist	510.4157966433749	Dead tissue breeder
Andranthobius bondari OTU 1	BdM1076	BdM1101	0.07595075840844141	P2	P7	geo_dist	325.8982406485194	Dead tissue breeder
Andranthobius bondari OTU 1	BdM1076	BdM1103	0.049131677291712465	P2	P7	geo_dist	325.8982406485194	Dead tissue breeder
Andranthobius bondari OTU 1	BdM1076	BdM1104	0.055946361837766544	P2	P7	geo_dist	325.8982406485194	Dead tissue breeder
Andranthobius bondari OTU 1	BdM1076	BdM1306	0.0684765882611563	P2	P20	geo_dist	627.4649432693201	Dead tissue breeder
Andranthobius bondari OTU 1	BdM1076	BdM1320	0.055286876236535505	P2	P20	geo_dist	627.4649432693201	Dead tissue breeder
Andranthobius bondari OTU 1	BdM1076	BdM1379	0.04825236315673775	P2	P20	geo_dist	627.4649432693201	Dead tissue breeder
Andranthobius bondari OTU 1	BdM1076	BdM1490	0.048801934491096946	P2	P20	geo_dist	627.4649432693201	Dead tissue breeder
Andranthobius bondari OTU 1	BdM1077	BdM1078	0.07276324466915805	P2	P2	geo_dist	0	Dead tissue breeder
Andranthobius bondari OTU 1	BdM1077	BdM1079	0.06309078918443614	P2	P2	geo_dist	0	Dead tissue breeder
Andranthobius bondari OTU 1	BdM1077	BdM1080	0.05012090569355902	P2	P2	geo_dist	0	Dead tissue breeder
Andranthobius bondari OTU 1	BdM1077	BdM1082	0.05154979116289295	P2	P4	geo_dist	369.06355616043396	Dead tissue breeder
Andranthobius bondari OTU 1	BdM1077	BdM1085	0.07501648714003077	P2	P4	geo_dist	369.06355616043396	Dead tissue breeder
Andranthobius bondari OTU 1	BdM1077	BdM1089	0.06254121785007694	P2	P5	geo_dist	410.42958886443756	Dead tissue breeder
Andranthobius bondari OTU 1	BdM1077	BdM1090	0.0470433062211475	P2	P5	geo_dist	410.42958886443756	Dead tissue breeder
Andranthobius bondari OTU 1	BdM1077	BdM1091	0.04726313475489118	P2	P5	geo_dist	410.42958886443756	Dead tissue breeder
Andranthobius bondari OTU 1	BdM1077	BdM1092	0.07391734447131237	P2	P5	geo_dist	410.42958886443756	Dead tissue breeder
Andranthobius bondari OTU 1	BdM1077	BdM1094	0.0583095185755111	P2	P6	geo_dist	510.4157966433749	Dead tissue breeder
Andranthobius bondari OTU 1	BdM1077	BdM1095	0.06803693119366894	P2	P6	geo_dist	510.4157966433749	Dead tissue breeder
Andranthobius bondari OTU 1	BdM1077	BdM1096	0.050835348428225985	P2	P6	geo_dist	510.4157966433749	Dead tissue breeder
Andranthobius bondari OTU 1	BdM1077	BdM1097	0.05160474829632886	P2	P6	geo_dist	510.4157966433749	Dead tissue breeder
Andranthobius bondari OTU 1	BdM1077	BdM1098	0.05270389096504726	P2	P6	geo_dist	510.4157966433749	Dead tissue breeder
Andranthobius bondari OTU 1	BdM1077	BdM1099	0.04792262035612223	P2	P6	geo_dist	510.4157966433749	Dead tissue breeder
Andranthobius bondari OTU 1	BdM1077	BdM1101	0.07127940206638822	P2	P7	geo_dist	325.8982406485194	Dead tissue breeder
Andranthobius bondari OTU 1	BdM1077	BdM1103	0.044790063750274785	P2	P7	geo_dist	325.8982406485194	Dead tissue breeder
Andranthobius bondari OTU 1	BdM1077	BdM1104	0.05132996262914926	P2	P7	geo_dist	325.8982406485194	Dead tissue breeder
Andranthobius bondari OTU 1	BdM1077	BdM1306	0.06336557485161574	P2	P20	geo_dist	627.4649432693201	Dead tissue breeder
Andranthobius bondari OTU 1	BdM1077	BdM1320	0.05160474829632886	P2	P20	geo_dist	627.4649432693201	Dead tissue breeder
Andranthobius bondari OTU 1	BdM1077	BdM1379	0.04418553528247966	P2	P20	geo_dist	627.4649432693201	Dead tissue breeder
Andranthobius bondari OTU 1	BdM1077	BdM1490	0.044899978017146625	P2	P20	geo_dist	627.4649432693201	Dead tissue breeder
Andranthobius bondari OTU 1	BdM1078	BdM1079	0.0846889426247527	P2	P2	geo_dist	0	Dead tissue breeder
Andranthobius bondari OTU 1	BdM1078	BdM1080	0.07479665860628709	P2	P2	geo_dist	0	Dead tissue breeder
Andranthobius bondari OTU 1	BdM1078	BdM1082	0.07693998681028798	P2	P4	geo_dist	369.06355616043396	Dead tissue breeder
Andranthobius bondari OTU 1	BdM1078	BdM1085	0.09441635524291053	P2	P4	geo_dist	369.06355616043396	Dead tissue breeder
Andranthobius bondari OTU 1	BdM1078	BdM1089	0.08611782809408661	P2	P5	geo_dist	410.42958886443756	Dead tissue breeder
Andranthobius bondari OTU 1	BdM1078	BdM1090	0.07237854473510662	P2	P5	geo_dist	410.42958886443756	Dead tissue breeder
Andranthobius bondari OTU 1	BdM1078	BdM1091	0.07166410200043966	P2	P5	geo_dist	410.42958886443756	Dead tissue breeder
Andranthobius bondari OTU 1	BdM1078	BdM1092	0.09568036931193669	P2	P5	geo_dist	410.42958886443756	Dead tissue breeder
Andranthobius bondari OTU 1	BdM1078	BdM1094	0.0816663002857771	P2	P6	geo_dist	510.4157966433749	Dead tissue breeder
Andranthobius bondari OTU 1	BdM1078	BdM1095	0.09111892723675533	P2	P6	geo_dist	510.4157966433749	Dead tissue breeder
Andranthobius bondari OTU 1	BdM1078	BdM1096	0.07474170147285118	P2	P6	geo_dist	510.4157966433749	Dead tissue breeder
Andranthobius bondari OTU 1	BdM1078	BdM1097	0.07512640140690262	P2	P6	geo_dist	510.4157966433749	Dead tissue breeder
Andranthobius bondari OTU 1	BdM1078	BdM1098	0.07710485821059573	P2	P6	geo_dist	510.4157966433749	Dead tissue breeder
Andranthobius bondari OTU 1	BdM1078	BdM1099	0.07347768740382501	P2	P6	geo_dist	510.4157966433749	Dead tissue breeder
Andranthobius bondari OTU 1	BdM1078	BdM1101	0.095460540778193	P2	P7	geo_dist	325.8982406485194	Dead tissue breeder
Andranthobius bondari OTU 1	BdM1078	BdM1103	0.07034513079797758	P2	P7	geo_dist	325.8982406485194	Dead tissue breeder
Andranthobius bondari OTU 1	BdM1078	BdM1104	0.07578588700813366	P2	P7	geo_dist	325.8982406485194	Dead tissue breeder
Andranthobius bondari OTU 1	BdM1078	BdM1306	0.08595295669377885	P2	P20	geo_dist	627.4649432693201	Dead tissue breeder
Andranthobius bondari OTU 1	BdM1078	BdM1320	0.07358760167069686	P2	P20	geo_dist	627.4649432693201	Dead tissue breeder
Andranthobius bondari OTU 1	BdM1078	BdM1379	0.06913607386238733	P2	P20	geo_dist	627.4649432693201	Dead tissue breeder
Andranthobius bondari OTU 1	BdM1078	BdM1490	0.06880633106177182	P2	P20	geo_dist	627.4649432693201	Dead tissue breeder
Andranthobius bondari OTU 1	BdM1079	BdM1080	0.06512420312156518	P2	P2	geo_dist	0	Dead tissue breeder
Andranthobius bondari OTU 1	BdM1079	BdM1082	0.06622334579028358	P2	P4	geo_dist	369.06355616043396	Dead tissue breeder
Andranthobius bondari OTU 1	BdM1079	BdM1085	0.08705209936249725	P2	P4	geo_dist	369.06355616043396	Dead tissue breeder
Andranthobius bondari OTU 1	BdM1079	BdM1089	0.07468674433941526	P2	P5	geo_dist	410.42958886443756	Dead tissue breeder
Andranthobius bondari OTU 1	BdM1079	BdM1090	0.06149703231479446	P2	P5	geo_dist	410.42958886443756	Dead tissue breeder
Andranthobius bondari OTU 1	BdM1079	BdM1091	0.06138711804792262	P2	P5	geo_dist	410.42958886443756	Dead tissue breeder
Andranthobius bondari OTU 1	BdM1079	BdM1092	0.08556825675972742	P2	P5	geo_dist	410.42958886443756	Dead tissue breeder
Andranthobius bondari OTU 1	BdM1079	BdM1094	0.07100461639920862	P2	P6	geo_dist	510.4157966433749	Dead tissue breeder
Andranthobius bondari OTU 1	BdM1079	BdM1095	0.0805671576170587	P2	P6	geo_dist	510.4157966433749	Dead tissue breeder
Andranthobius bondari OTU 1	BdM1079	BdM1096	0.06457463178720597	P2	P6	geo_dist	510.4157966433749	Dead tissue breeder
Andranthobius bondari OTU 1	BdM1079	BdM1097	0.06440976038689822	P2	P6	geo_dist	510.4157966433749	Dead tissue breeder
Andranthobius bondari OTU 1	BdM1079	BdM1098	0.06688283139151462	P2	P6	geo_dist	510.4157966433749	Dead tissue breeder
Andranthobius bondari OTU 1	BdM1079	BdM1099	0.0632556605847439	P2	P6	geo_dist	510.4157966433749	Dead tissue breeder
Andranthobius bondari OTU 1	BdM1079	BdM1101	0.08573312816003517	P2	P7	geo_dist	325.8982406485194	Dead tissue breeder
Andranthobius bondari OTU 1	BdM1079	BdM1103	0.05979336117828094	P2	P7	geo_dist	325.8982406485194	Dead tissue breeder
Andranthobius bondari OTU 1	BdM1079	BdM1104	0.06594856012310397	P2	P7	geo_dist	325.8982406485194	Dead tissue breeder
Andranthobius bondari OTU 1	BdM1079	BdM1306	0.0756210156078259	P2	P20	geo_dist	627.4649432693201	Dead tissue breeder
Andranthobius bondari OTU 1	BdM1079	BdM1320	0.06369531765223126	P2	P20	geo_dist	627.4649432693201	Dead tissue breeder
Andranthobius bondari OTU 1	BdM1079	BdM1379	0.058804132776434384	P2	P20	geo_dist	627.4649432693201	Dead tissue breeder
Andranthobius bondari OTU 1	BdM1079	BdM1490	0.05984831831171686	P2	P20	geo_dist	627.4649432693201	Dead tissue breeder
Andranthobius bondari OTU 1	BdM1080	BdM1082	0.05495713343591998	P2	P4	geo_dist	369.06355616043396	Dead tissue breeder
Andranthobius bondari OTU 1	BdM1080	BdM1085	0.07666520114310837	P2	P4	geo_dist	369.06355616043396	Dead tissue breeder
Andranthobius bondari OTU 1	BdM1080	BdM1089	0.06578368872279622	P2	P5	geo_dist	410.42958886443756	Dead tissue breeder
Andranthobius bondari OTU 1	BdM1080	BdM1090	0.04863706309078918	P2	P5	geo_dist	410.42958886443756	Dead tissue breeder
Andranthobius bondari OTU 1	BdM1080	BdM1091	0.049241591558584305	P2	P5	geo_dist	410.42958886443756	Dead tissue breeder
Andranthobius bondari OTU 1	BdM1080	BdM1092	0.07622554407562102	P2	P5	geo_dist	410.42958886443756	Dead tissue breeder
Andranthobius bondari OTU 1	BdM1080	BdM1094	0.06138711804792262	P2	P6	geo_dist	510.4157966433749	Dead tissue breeder
Andranthobius bondari OTU 1	BdM1080	BdM1095	0.07089470213233677	P2	P6	geo_dist	510.4157966433749	Dead tissue breeder
Andranthobius bondari OTU 1	BdM1080	BdM1096	0.05352824796658606	P2	P6	geo_dist	510.4157966433749	Dead tissue breeder
Andranthobius bondari OTU 1	BdM1080	BdM1097	0.05451747636843262	P2	P6	geo_dist	510.4157966433749	Dead tissue breeder
Andranthobius bondari OTU 1	BdM1080	BdM1098	0.05385799076720158	P2	P6	geo_dist	510.4157966433749	Dead tissue breeder
Andranthobius bondari OTU 1	BdM1080	BdM1099	0.050175862826994946	P2	P6	geo_dist	510.4157966433749	Dead tissue breeder
Andranthobius bondari OTU 1	BdM1080	BdM1101	0.07320290173664541	P2	P7	geo_dist	325.8982406485194	Dead tissue breeder
Andranthobius bondari OTU 1	BdM1080	BdM1103	0.047318091888327106	P2	P7	geo_dist	325.8982406485194	Dead tissue breeder
Andranthobius bondari OTU 1	BdM1080	BdM1104	0.05330841943284238	P2	P7	geo_dist	325.8982406485194	Dead tissue breeder
Andranthobius bondari OTU 1	BdM1080	BdM1306	0.06589360298966807	P2	P20	geo_dist	627.4649432693201	Dead tissue breeder
Andranthobius bondari OTU 1	BdM1080	BdM1320	0.05314354803253462	P2	P20	geo_dist	627.4649432693201	Dead tissue breeder
Andranthobius bondari OTU 1	BdM1080	BdM1379	0.04588920641899318	P2	P20	geo_dist	627.4649432693201	Dead tissue breeder
Andranthobius bondari OTU 1	BdM1080	BdM1490	0.04665860628709607	P2	P20	geo_dist	627.4649432693201	Dead tissue breeder
Andranthobius bondari OTU 1	BdM1082	BdM1085	0.07825895801275005	P4	P4	geo_dist	0	Dead tissue breeder
Andranthobius bondari OTU 1	BdM1082	BdM1089	0.06589360298966807	P4	P5	geo_dist	83.9636884605057	Dead tissue breeder
Andranthobius bondari OTU 1	BdM1082	BdM1090	0.04973620575950759	P4	P5	geo_dist	83.9636884605057	Dead tissue breeder
Andranthobius bondari OTU 1	BdM1082	BdM1091	0.050615519894482305	P4	P5	geo_dist	83.9636884605057	Dead tissue breeder
Andranthobius bondari OTU 1	BdM1082	BdM1092	0.0764453726093647	P4	P5	geo_dist	83.9636884605057	Dead tissue breeder
Andranthobius bondari OTU 1	BdM1082	BdM1094	0.06111233238074302	P4	P6	geo_dist	192.25482473025676	Dead tissue breeder
Andranthobius bondari OTU 1	BdM1082	BdM1095	0.07023521653110573	P4	P6	geo_dist	192.25482473025676	Dead tissue breeder
Andranthobius bondari OTU 1	BdM1082	BdM1096	0.052978676632226863	P4	P6	geo_dist	192.25482473025676	Dead tissue breeder
Andranthobius bondari OTU 1	BdM1082	BdM1097	0.05534183336997142	P4	P6	geo_dist	192.25482473025676	Dead tissue breeder
Andranthobius bondari OTU 1	BdM1082	BdM1098	0.05495713343591998	P4	P6	geo_dist	192.25482473025676	Dead tissue breeder
Andranthobius bondari OTU 1	BdM1082	BdM1099	0.05122004836227742	P4	P6	geo_dist	192.25482473025676	Dead tissue breeder
Andranthobius bondari OTU 1	BdM1082	BdM1101	0.07364255880413277	P4	P7	geo_dist	289.5091252508649	Dead tissue breeder
Andranthobius bondari OTU 1	BdM1082	BdM1103	0.04737304902176302	P4	P7	geo_dist	289.5091252508649	Dead tissue breeder
Andranthobius bondari OTU 1	BdM1082	BdM1104	0.054022862167509345	P4	P7	geo_dist	289.5091252508649	Dead tissue breeder
Andranthobius bondari OTU 1	BdM1085	BdM1089	0.08413937129039349	P4	P5	geo_dist	83.9636884605057	Dead tissue breeder
Andranthobius bondari OTU 1	BdM1085	BdM1090	0.07375247307100462	P4	P5	geo_dist	83.9636884605057	Dead tissue breeder
Andranthobius bondari OTU 1	BdM1085	BdM1091	0.07265333040228622	P4	P5	geo_dist	83.9636884605057	Dead tissue breeder
Andranthobius bondari OTU 1	BdM1085	BdM1092	0.09584524071224446	P4	P5	geo_dist	83.9636884605057	Dead tissue breeder
Andranthobius bondari OTU 1	BdM1085	BdM1094	0.08095185755111013	P4	P6	geo_dist	192.25482473025676	Dead tissue breeder
Andranthobius bondari OTU 1	BdM1085	BdM1095	0.09073422730270389	P4	P6	geo_dist	192.25482473025676	Dead tissue breeder
Andranthobius bondari OTU 1	BdM1085	BdM1096	0.07606067267531326	P4	P6	geo_dist	192.25482473025676	Dead tissue breeder
Andranthobius bondari OTU 1	BdM1085	BdM1097	0.07391734447131237	P4	P6	geo_dist	192.25482473025676	Dead tissue breeder
Andranthobius bondari OTU 1	BdM1085	BdM1098	0.07897340074741702	P4	P6	geo_dist	192.25482473025676	Dead tissue breeder
Andranthobius bondari OTU 1	BdM1085	BdM1099	0.07435700153879973	P4	P6	geo_dist	192.25482473025676	Dead tissue breeder
Andranthobius bondari OTU 1	BdM1085	BdM1101	0.09721916904814244	P4	P7	geo_dist	289.5091252508649	Dead tissue breeder
Andranthobius bondari OTU 1	BdM1085	BdM1103	0.07182897340074741	P4	P7	geo_dist	289.5091252508649	Dead tissue breeder
Andranthobius bondari OTU 1	BdM1085	BdM1104	0.07759947241151902	P4	P7	geo_dist	289.5091252508649	Dead tissue breeder
Andranthobius bondari OTU 1	BdM1089	BdM1090	0.06072763244669158	P5	P5	geo_dist	0	Dead tissue breeder
Andranthobius bondari OTU 1	BdM1089	BdM1091	0.06061771817981974	P5	P5	geo_dist	0	Dead tissue breeder
Andranthobius bondari OTU 1	BdM1089	BdM1092	0.08457902835788085	P5	P5	geo_dist	0	Dead tissue breeder
Andranthobius bondari OTU 1	BdM1089	BdM1094	0.06924598812925918	P5	P6	geo_dist	112.63602759692876	Dead tissue breeder
Andranthobius bondari OTU 1	BdM1089	BdM1095	0.07814904374587822	P5	P6	geo_dist	112.63602759692876	Dead tissue breeder
Andranthobius bondari OTU 1	BdM1089	BdM1096	0.06391514618597494	P5	P6	geo_dist	112.63602759692876	Dead tissue breeder
Andranthobius bondari OTU 1	BdM1089	BdM1097	0.045614420751813586	P5	P6	geo_dist	112.63602759692876	Dead tissue breeder
Andranthobius bondari OTU 1	BdM1089	BdM1098	0.06644317432402726	P5	P6	geo_dist	112.63602759692876	Dead tissue breeder
Andranthobius bondari OTU 1	BdM1089	BdM1099	0.06166190371510222	P5	P6	geo_dist	112.63602759692876	Dead tissue breeder
Andranthobius bondari OTU 1	BdM1089	BdM1101	0.08238074302044406	P5	P7	geo_dist	252.5820297103978	Dead tissue breeder
Andranthobius bondari OTU 1	BdM1089	BdM1103	0.0591338755770499	P5	P7	geo_dist	252.5820297103978	Dead tissue breeder
Andranthobius bondari OTU 1	BdM1089	BdM1104	0.06468454605407782	P5	P7	geo_dist	252.5820297103978	Dead tissue breeder
Andranthobius bondari OTU 1	BdM1090	BdM1091	0.04528467795119807	P5	P5	geo_dist	0	Dead tissue breeder
Andranthobius bondari OTU 1	BdM1090	BdM1092	0.07292811606946582	P5	P5	geo_dist	0	Dead tissue breeder
Andranthobius bondari OTU 1	BdM1090	BdM1094	0.057210375906792704	P5	P6	geo_dist	112.63602759692876	Dead tissue breeder
Andranthobius bondari OTU 1	BdM1090	BdM1095	0.06495933172125742	P5	P6	geo_dist	112.63602759692876	Dead tissue breeder
Andranthobius bondari OTU 1	BdM1090	BdM1096	0.0484172345570455	P5	P6	geo_dist	112.63602759692876	Dead tissue breeder
Andranthobius bondari OTU 1	BdM1090	BdM1097	0.050285777093866786	P5	P6	geo_dist	112.63602759692876	Dead tissue breeder
Andranthobius bondari OTU 1	BdM1090	BdM1098	0.04973620575950759	P5	P6	geo_dist	112.63602759692876	Dead tissue breeder
Andranthobius bondari OTU 1	BdM1090	BdM1099	0.04539459221806991	P5	P6	geo_dist	112.63602759692876	Dead tissue breeder
Andranthobius bondari OTU 1	BdM1090	BdM1101	0.0684765882611563	P5	P7	geo_dist	252.5820297103978	Dead tissue breeder
Andranthobius bondari OTU 1	BdM1090	BdM1103	0.042756649813145746	P5	P7	geo_dist	252.5820297103978	Dead tissue breeder
Andranthobius bondari OTU 1	BdM1090	BdM1104	0.04825236315673775	P5	P7	geo_dist	252.5820297103978	Dead tissue breeder
Andranthobius bondari OTU 1	BdM1091	BdM1092	0.07243350186854254	P5	P5	geo_dist	0	Dead tissue breeder
Andranthobius bondari OTU 1	BdM1091	BdM1094	0.056880633106177185	P5	P6	geo_dist	112.63602759692876	Dead tissue breeder
Andranthobius bondari OTU 1	BdM1091	BdM1095	0.06616838865684765	P5	P6	geo_dist	112.63602759692876	Dead tissue breeder
Andranthobius bondari OTU 1	BdM1091	BdM1096	0.04918663442514838	P5	P6	geo_dist	112.63602759692876	Dead tissue breeder
Andranthobius bondari OTU 1	BdM1091	BdM1097	0.049571334359199824	P5	P6	geo_dist	112.63602759692876	Dead tissue breeder
Andranthobius bondari OTU 1	BdM1091	BdM1098	0.05006594856012311	P5	P6	geo_dist	112.63602759692876	Dead tissue breeder
Andranthobius bondari OTU 1	BdM1091	BdM1099	0.046054077819300945	P5	P6	geo_dist	112.63602759692876	Dead tissue breeder
Andranthobius bondari OTU 1	BdM1091	BdM1101	0.0693009452626951	P5	P7	geo_dist	252.5820297103978	Dead tissue breeder
Andranthobius bondari OTU 1	BdM1091	BdM1103	0.043635963948120464	P5	P7	geo_dist	252.5820297103978	Dead tissue breeder
Andranthobius bondari OTU 1	BdM1091	BdM1104	0.05006594856012311	P5	P7	geo_dist	252.5820297103978	Dead tissue breeder
Andranthobius bondari OTU 1	BdM1092	BdM1094	0.08045724335018685	P5	P6	geo_dist	112.63602759692876	Dead tissue breeder
Andranthobius bondari OTU 1	BdM1092	BdM1095	0.0910090129698835	P5	P6	geo_dist	112.63602759692876	Dead tissue breeder
Andranthobius bondari OTU 1	BdM1092	BdM1096	0.07622554407562102	P5	P6	geo_dist	112.63602759692876	Dead tissue breeder
Andranthobius bondari OTU 1	BdM1092	BdM1097	0.07479665860628709	P5	P6	geo_dist	112.63602759692876	Dead tissue breeder
Andranthobius bondari OTU 1	BdM1092	BdM1098	0.0769949439437239	P5	P6	geo_dist	112.63602759692876	Dead tissue breeder
Andranthobius bondari OTU 1	BdM1092	BdM1099	0.07435700153879973	P5	P6	geo_dist	112.63602759692876	Dead tissue breeder
Andranthobius bondari OTU 1	BdM1092	BdM1101	0.09606506924598814	P5	P7	geo_dist	252.5820297103978	Dead tissue breeder
Andranthobius bondari OTU 1	BdM1092	BdM1103	0.0701253022642339	P5	P7	geo_dist	252.5820297103978	Dead tissue breeder
Andranthobius bondari OTU 1	BdM1092	BdM1104	0.07688502967685205	P5	P7	geo_dist	252.5820297103978	Dead tissue breeder
Andranthobius bondari OTU 1	BdM1094	BdM1095	0.07578588700813366	P6	P6	geo_dist	0	Dead tissue breeder
Andranthobius bondari OTU 1	BdM1094	BdM1096	0.06056276104638382	P6	P6	geo_dist	0	Dead tissue breeder
Andranthobius bondari OTU 1	BdM1094	BdM1097	0.05907891844361398	P6	P6	geo_dist	0	Dead tissue breeder
Andranthobius bondari OTU 1	BdM1094	BdM1098	0.062101560782589584	P6	P6	geo_dist	0	Dead tissue breeder
Andranthobius bondari OTU 1	BdM1094	BdM1099	0.05836447570894702	P6	P6	geo_dist	0	Dead tissue breeder
Andranthobius bondari OTU 1	BdM1094	BdM1101	0.0805671576170587	P6	P7	geo_dist	288.1371465857199	Dead tissue breeder
Andranthobius bondari OTU 1	BdM1094	BdM1103	0.05490217630248406	P6	P7	geo_dist	288.1371465857199	Dead tissue breeder
Andranthobius bondari OTU 1	BdM1094	BdM1104	0.06067267531325566	P6	P7	geo_dist	288.1371465857199	Dead tissue breeder
Andranthobius bondari OTU 1	BdM1095	BdM1096	0.0682018025939767	P6	P6	geo_dist	0	Dead tissue breeder
Andranthobius bondari OTU 1	BdM1095	BdM1097	0.06814684546054078	P6	P6	geo_dist	0	Dead tissue breeder
Andranthobius bondari OTU 1	BdM1095	BdM1098	0.07116948779951637	P6	P6	geo_dist	0	Dead tissue breeder
Andranthobius bondari OTU 1	BdM1095	BdM1099	0.06699274565838646	P6	P6	geo_dist	0	Dead tissue breeder
Andranthobius bondari OTU 1	BdM1095	BdM1101	0.08804132776434381	P6	P7	geo_dist	288.1371465857199	Dead tissue breeder
Andranthobius bondari OTU 1	BdM1095	BdM1103	0.0635304462519235	P6	P7	geo_dist	288.1371465857199	Dead tissue breeder
Andranthobius bondari OTU 1	BdM1095	BdM1104	0.06897120246207958	P6	P7	geo_dist	288.1371465857199	Dead tissue breeder
Andranthobius bondari OTU 1	BdM1096	BdM1097	0.05314354803253462	P6	P6	geo_dist	0	Dead tissue breeder
Andranthobius bondari OTU 1	BdM1096	BdM1098	0.05314354803253462	P6	P6	geo_dist	0	Dead tissue breeder
Andranthobius bondari OTU 1	BdM1096	BdM1099	0.049021763024840626	P6	P6	geo_dist	0	Dead tissue breeder
Andranthobius bondari OTU 1	BdM1096	BdM1101	0.0712244449329523	P6	P7	geo_dist	288.1371465857199	Dead tissue breeder
Andranthobius bondari OTU 1	BdM1096	BdM1103	0.046493734886788304	P6	P7	geo_dist	288.1371465857199	Dead tissue breeder
Andranthobius bondari OTU 1	BdM1096	BdM1104	0.051989448230380306	P6	P7	geo_dist	288.1371465857199	Dead tissue breeder
Andranthobius bondari OTU 1	BdM1097	BdM1098	0.055396790503407345	P6	P6	geo_dist	0	Dead tissue breeder
Andranthobius bondari OTU 1	BdM1097	BdM1099	0.050725434161354145	P6	P6	geo_dist	0	Dead tissue breeder
Andranthobius bondari OTU 1	BdM1097	BdM1101	0.07171905913387558	P6	P7	geo_dist	288.1371465857199	Dead tissue breeder
Andranthobius bondari OTU 1	BdM1097	BdM1103	0.047647834688942625	P6	P7	geo_dist	288.1371465857199	Dead tissue breeder
Andranthobius bondari OTU 1	BdM1097	BdM1104	0.053473290833150146	P6	P7	geo_dist	288.1371465857199	Dead tissue breeder
Andranthobius bondari OTU 1	BdM1098	BdM1099	0.051659705429764786	P6	P6	geo_dist	0	Dead tissue breeder
Andranthobius bondari OTU 1	BdM1098	BdM1101	0.07479665860628709	P6	P7	geo_dist	288.1371465857199	Dead tissue breeder
Andranthobius bondari OTU 1	BdM1098	BdM1103	0.04852714882391734	P6	P7	geo_dist	288.1371465857199	Dead tissue breeder
Andranthobius bondari OTU 1	BdM1098	BdM1104	0.054352604968124864	P6	P7	geo_dist	288.1371465857199	Dead tissue breeder
Andranthobius bondari OTU 1	BdM1099	BdM1101	0.06825675972741262	P6	P7	geo_dist	288.1371465857199	Dead tissue breeder
Andranthobius bondari OTU 1	BdM1099	BdM1103	0.04347109254781271	P6	P7	geo_dist	288.1371465857199	Dead tissue breeder
Andranthobius bondari OTU 1	BdM1099	BdM1104	0.0495163772257639	P6	P7	geo_dist	288.1371465857199	Dead tissue breeder
Andranthobius bondari OTU 1	BdM1101	BdM1103	0.06605847438997582	P7	P7	geo_dist	0	Dead tissue breeder
Andranthobius bondari OTU 1	BdM1101	BdM1104	0.07111453066608046	P7	P7	geo_dist	0	Dead tissue breeder
Andranthobius bondari OTU 1	BdM1103	BdM1104	0.04588920641899318	P7	P7	geo_dist	0	Dead tissue breeder
Andranthobius bondari OTU 1	BdM1306	BdM1320	0.06111233238074302	P20	P20	geo_dist	0	Dead tissue breeder
Andranthobius bondari OTU 1	BdM1306	BdM1379	0.057320290173664544	P20	P20	geo_dist	0	Dead tissue breeder
Andranthobius bondari OTU 1	BdM1306	BdM1490	0.0577599472411519	P20	P20	geo_dist	0	Dead tissue breeder
Andranthobius bondari OTU 1	BdM1320	BdM1379	0.04555946361837766	P20	P20	geo_dist	0	Dead tissue breeder
Andranthobius bondari OTU 1	BdM1320	BdM1490	0.045724335018685426	P20	P20	geo_dist	0	Dead tissue breeder
Andranthobius bondari OTU 1	BdM1333	BdM1356	0.048197406023301824	P13	P17_cor	geo_dist	415.5486380914326	Dead tissue breeder
Andranthobius bondari OTU 1	BdM1333	BdM1373	0.049901077159815344	P13	P15	geo_dist	342.22338513187896	Dead tissue breeder
Andranthobius bondari OTU 1	BdM1333	BdM1379	0.045119806550890304	P13	P20	geo_dist	201.48983521810777	Dead tissue breeder
Andranthobius bondari OTU 1	BdM1333	BdM1382	0.03962409320729831	P13	P15	geo_dist	342.22338513187896	Dead tissue breeder
Andranthobius bondari OTU 1	BdM1333	BdM1407	0.046163992086172785	P13	P15	geo_dist	342.22338513187896	Dead tissue breeder
Andranthobius bondari OTU 1	BdM1333	BdM1410	0.040118707408221585	P13	P13	geo_dist	0	Dead tissue breeder
Andranthobius bondari OTU 1	BdM1333	BdM1432	0.06578368872279622	P13	P17_hyb	geo_dist	410.13339699601414	Dead tissue breeder
Andranthobius bondari OTU 1	BdM1333	BdM1444	0.04962629149263574	P13	P17_cor	geo_dist	415.5486380914326	Dead tissue breeder
Andranthobius bondari OTU 1	BdM1333	BdM1453	0.0574851615739723	P13	P13	geo_dist	0	Dead tissue breeder
Andranthobius bondari OTU 1	BdM1333	BdM1459	0.047208177621455266	P13	P17_hyb	geo_dist	410.13339699601414	Dead tissue breeder
Andranthobius bondari OTU 1	BdM1333	BdM1478	0.04737304902176302	P13	P19	geo_dist	265.77123608988694	Dead tissue breeder
Andranthobius bondari OTU 1	BdM1333	BdM1479	0.051879533963508466	P13	P19	geo_dist	265.77123608988694	Dead tissue breeder
Andranthobius bondari OTU 1	BdM1333	BdM1490	0.045944163552429106	P13	P20	geo_dist	201.48983521810777	Dead tissue breeder
Andranthobius bondari OTU 1	BdM1333	BdM1494	0.05193449109694438	P13	P13	geo_dist	0	Dead tissue breeder
Andranthobius bondari OTU 1	BdM1356	BdM1379	0.04176742141129919	P17_cor	P20	geo_dist	362.4034995060764	Dead tissue breeder
Andranthobius bondari OTU 1	BdM1356	BdM1432	0.0613321609144867	P17_cor	P17_hyb	geo_dist	5.473508511905251	Dead tissue breeder
Andranthobius bondari OTU 1	BdM1356	BdM1444	0.044020663882171907	P17_cor	P17_cor	geo_dist	0	Dead tissue breeder
Andranthobius bondari OTU 1	BdM1356	BdM1459	0.04242690701253023	P17_cor	P17_hyb	geo_dist	5.473508511905251	Dead tissue breeder
Andranthobius bondari OTU 1	BdM1356	BdM1478	0.044790063750274785	P17_cor	P19	geo_dist	211.23277439186194	Dead tissue breeder
Andranthobius bondari OTU 1	BdM1356	BdM1479	0.04803253462299407	P17_cor	P19	geo_dist	211.23277439186194	Dead tissue breeder
Andranthobius bondari OTU 1	BdM1356	BdM1490	0.042866564080017586	P17_cor	P20	geo_dist	362.4034995060764	Dead tissue breeder
Andranthobius bondari OTU 1	BdM1373	BdM1379	0.04325126401406903	P15	P20	geo_dist	326.32640078285385	Dead tissue breeder
Andranthobius bondari OTU 1	BdM1373	BdM1382	0.03731589360298967	P15	P15	geo_dist	0	Dead tissue breeder
Andranthobius bondari OTU 1	BdM1373	BdM1407	0.04325126401406903	P15	P15	geo_dist	0	Dead tissue breeder
Andranthobius bondari OTU 1	BdM1373	BdM1432	0.06369531765223126	P15	P17_hyb	geo_dist	83.2944545580854	Dead tissue breeder
Andranthobius bondari OTU 1	BdM1373	BdM1444	0.04676852055396791	P15	P17_cor	geo_dist	88.343246251268	Dead tissue breeder
Andranthobius bondari OTU 1	BdM1373	BdM1459	0.044790063750274785	P15	P17_hyb	geo_dist	83.2944545580854	Dead tissue breeder
Andranthobius bondari OTU 1	BdM1373	BdM1478	0.04654869202022423	P15	P19	geo_dist	189.40153087365638	Dead tissue breeder
Andranthobius bondari OTU 1	BdM1373	BdM1479	0.050505605627610466	P15	P19	geo_dist	189.40153087365638	Dead tissue breeder
Andranthobius bondari OTU 1	BdM1373	BdM1490	0.04391074961530007	P15	P20	geo_dist	326.32640078285385	Dead tissue breeder
Andranthobius bondari OTU 1	BdM1379	BdM1490	0.03907452187293911	P20	P20	geo_dist	0	Dead tissue breeder
Andranthobius bondari OTU 1	BdM1382	BdM1407	0.03412837986370631	P15	P15	geo_dist	0	Dead tissue breeder
Andranthobius bondari OTU 1	BdM1382	BdM1432	0.05396790503407342	P15	P17_hyb	geo_dist	83.2944545580854	Dead tissue breeder
Andranthobius bondari OTU 1	BdM1382	BdM1444	0.03737085073642559	P15	P17_cor	geo_dist	88.343246251268	Dead tissue breeder
Andranthobius bondari OTU 1	BdM1382	BdM1459	0.03528247966586063	P15	P17_hyb	geo_dist	83.2944545580854	Dead tissue breeder
Andranthobius bondari OTU 1	BdM1382	BdM1478	0.037151022202681905	P15	P19	geo_dist	189.40153087365638	Dead tissue breeder
Andranthobius bondari OTU 1	BdM1382	BdM1479	0.041382721477247746	P15	P19	geo_dist	189.40153087365638	Dead tissue breeder
Andranthobius bondari OTU 1	BdM1382	BdM1490	0.03517256539898879	P15	P20	geo_dist	326.32640078285385	Dead tissue breeder
Andranthobius bondari OTU 1	BdM1407	BdM1432	0.06089250384699934	P15	P17_hyb	geo_dist	83.2944545580854	Dead tissue breeder
Andranthobius bondari OTU 1	BdM1407	BdM1444	0.04418553528247966	P15	P17_cor	geo_dist	88.343246251268	Dead tissue breeder
Andranthobius bondari OTU 1	BdM1407	BdM1459	0.041602550010991425	P15	P17_hyb	geo_dist	83.2944545580854	Dead tissue breeder
Andranthobius bondari OTU 1	BdM1407	BdM1478	0.043306221147504945	P15	P19	geo_dist	189.40153087365638	Dead tissue breeder
Andranthobius bondari OTU 1	BdM1407	BdM1479	0.04665860628709607	P15	P19	geo_dist	189.40153087365638	Dead tissue breeder
Andranthobius bondari OTU 1	BdM1407	BdM1490	0.040448450208837104	P15	P20	geo_dist	326.32640078285385	Dead tissue breeder
Andranthobius bondari OTU 1	BdM1410	BdM1432	0.05512200483622774	P13	P17_hyb	geo_dist	410.13339699601414	Dead tissue breeder
Andranthobius bondari OTU 1	BdM1410	BdM1444	0.038524950538579905	P13	P17_cor	geo_dist	415.5486380914326	Dead tissue breeder
Andranthobius bondari OTU 1	BdM1410	BdM1453	0.045339635084633984	P13	P13	geo_dist	0	Dead tissue breeder
Andranthobius bondari OTU 1	BdM1410	BdM1459	0.036491536601450866	P13	P17_hyb	geo_dist	410.13339699601414	Dead tissue breeder
Andranthobius bondari OTU 1	BdM1410	BdM1478	0.03753572213673335	P13	P19	geo_dist	265.77123608988694	Dead tissue breeder
Andranthobius bondari OTU 1	BdM1410	BdM1479	0.04110793581006815	P13	P19	geo_dist	265.77123608988694	Dead tissue breeder
Andranthobius bondari OTU 1	BdM1410	BdM1490	0.03451307979775775	P13	P20	geo_dist	201.48983521810777	Dead tissue breeder
Andranthobius bondari OTU 1	BdM1410	BdM1494	0.04462519234996703	P13	P13	geo_dist	0	Dead tissue breeder
Andranthobius bondari OTU 1	BdM1414	BdM1432	0.06748735985930975	P11	P17_hyb	geo_dist	667.4990438818529	Dead tissue breeder
Andranthobius bondari OTU 1	BdM1414	BdM1444	0.0495163772257639	P11	P17_cor	geo_dist	672.8636938607856	Dead tissue breeder
Andranthobius bondari OTU 1	BdM1414	BdM1453	0.05726533304022862	P11	P13	geo_dist	258.8872818122639	Dead tissue breeder
Andranthobius bondari OTU 1	BdM1414	BdM1459	0.04781270608925038	P11	P17_hyb	geo_dist	667.4990438818529	Dead tissue breeder
Andranthobius bondari OTU 1	BdM1414	BdM1478	0.048801934491096946	P11	P19	geo_dist	501.80899624477314	Dead tissue breeder
Andranthobius bondari OTU 1	BdM1414	BdM1479	0.05204440536381622	P11	P19	geo_dist	501.80899624477314	Dead tissue breeder
Andranthobius bondari OTU 1	BdM1414	BdM1490	0.04643877775335239	P11	P20	geo_dist	381.35697133371815	Dead tissue breeder
Andranthobius bondari OTU 1	BdM1414	BdM1494	0.05704550450648494	P11	P13	geo_dist	258.8872818122639	Dead tissue breeder
Andranthobius bondari OTU 1	BdM1432	BdM1459	0.0602330182457683	P17_hyb	P17_hyb	geo_dist	0	Dead tissue breeder
Andranthobius bondari OTU 1	BdM1432	BdM1478	0.06259617498351286	P17_hyb	P19	geo_dist	207.174863494669	Dead tissue breeder
Andranthobius bondari OTU 1	BdM1432	BdM1479	0.06721257419213014	P17_hyb	P19	geo_dist	207.174863494669	Dead tissue breeder
Andranthobius bondari OTU 1	BdM1432	BdM1490	0.060507803912947904	P17_hyb	P20	geo_dist	358.06580080772284	Dead tissue breeder
Andranthobius bondari OTU 1	BdM1444	BdM1459	0.04396570674873598	P17_cor	P17_hyb	geo_dist	5.473508511905251	Dead tissue breeder
Andranthobius bondari OTU 1	BdM1444	BdM1478	0.04698834908771159	P17_cor	P19	geo_dist	211.23277439186194	Dead tissue breeder
Andranthobius bondari OTU 1	BdM1444	BdM1479	0.05001099142668718	P17_cor	P19	geo_dist	211.23277439186194	Dead tissue breeder
Andranthobius bondari OTU 1	BdM1444	BdM1490	0.042976478346889425	P17_cor	P20	geo_dist	362.4034995060764	Dead tissue breeder
Andranthobius bondari OTU 1	BdM1453	BdM1459	0.0528138052319191	P13	P17_hyb	geo_dist	410.13339699601414	Dead tissue breeder
Andranthobius bondari OTU 1	BdM1453	BdM1478	0.054352604968124864	P13	P19	geo_dist	265.77123608988694	Dead tissue breeder
Andranthobius bondari OTU 1	BdM1453	BdM1479	0.0577599472411519	P13	P19	geo_dist	265.77123608988694	Dead tissue breeder
Andranthobius bondari OTU 1	BdM1453	BdM1490	0.0517146625632007	P13	P20	geo_dist	201.48983521810777	Dead tissue breeder
Andranthobius bondari OTU 1	BdM1453	BdM1494	0.06144207518135854	P13	P13	geo_dist	0	Dead tissue breeder
Andranthobius bondari OTU 1	BdM1459	BdM1478	0.043745878214992304	P17_hyb	P19	geo_dist	207.174863494669	Dead tissue breeder
Andranthobius bondari OTU 1	BdM1459	BdM1479	0.04825236315673775	P17_hyb	P19	geo_dist	207.174863494669	Dead tissue breeder
Andranthobius bondari OTU 1	BdM1459	BdM1490	0.041492635744119585	P17_hyb	P20	geo_dist	358.06580080772284	Dead tissue breeder
Andranthobius bondari OTU 1	BdM1478	BdM1479	0.048582105957353267	P19	P19	geo_dist	0	Dead tissue breeder
Andranthobius bondari OTU 1	BdM1478	BdM1490	0.04187733567817103	P19	P20	geo_dist	152.6121436531662	Dead tissue breeder
Andranthobius bondari OTU 1	BdM1479	BdM1490	0.04632886348648055	P19	P20	geo_dist	152.6121436531662	Dead tissue breeder
Andranthobius bondari OTU 2	BdM1249	BdM1250	0.14980677426687883	P1	P1	geo_dist	0	Dead tissue breeder
Andranthobius bondari OTU 2	BdM1249	BdM1251	0.13878154125937714	P1	P1	geo_dist	0	Dead tissue breeder
Andranthobius bondari OTU 2	BdM1249	BdM1252	0.1421914071379859	P1	P1	geo_dist	0	Dead tissue breeder
Andranthobius bondari OTU 2	BdM1249	BdM1255	0.13020004546487837	P1	P1	geo_dist	0	Dead tissue breeder
Andranthobius bondari OTU 2	BdM1249	BdM1256	0.14497613093884973	P1	P3	geo_dist	353.8445190121486	Dead tissue breeder
Andranthobius bondari OTU 2	BdM1249	BdM1257	0.1492384632871107	P1	P3	geo_dist	353.8445190121486	Dead tissue breeder
Andranthobius bondari OTU 2	BdM1249	BdM1258	0.15475107979086156	P1	P3	geo_dist	353.8445190121486	Dead tissue breeder
Andranthobius bondari OTU 2	BdM1249	BdM1259	0.13571266196862924	P1	P3	geo_dist	353.8445190121486	Dead tissue breeder
Andranthobius bondari OTU 2	BdM1249	BdM1260	0.15463741759490793	P1	P3	geo_dist	353.8445190121486	Dead tissue breeder
Andranthobius bondari OTU 2	BdM1249	BdM1261	0.12508524664696521	P1	P3	geo_dist	353.8445190121486	Dead tissue breeder
Andranthobius bondari OTU 2	BdM1249	BdM1262	0.16253694021368492	P1	P8	geo_dist	88.0240930631761	Dead tissue breeder
Andranthobius bondari OTU 2	BdM1249	BdM1263	0.1536144578313253	P1	P8	geo_dist	88.0240930631761	Dead tissue breeder
Andranthobius bondari OTU 2	BdM1249	BdM1264	0.1469652193680382	P1	P8	geo_dist	88.0240930631761	Dead tissue breeder
Andranthobius bondari OTU 2	BdM1249	BdM1266	0.12434644237326666	P1	P8	geo_dist	88.0240930631761	Dead tissue breeder
Andranthobius bondari OTU 2	BdM1249	BdM1275	0.15401227551716298	P1	P8	geo_dist	88.0240930631761	Dead tissue breeder
Andranthobius bondari OTU 2	BdM1249	BdM1307	0.1681063878154126	P1	P10	geo_dist	158.53978005104122	Dead tissue breeder
Andranthobius bondari OTU 2	BdM1249	BdM1338	0.1579904523755399	P1	P10	geo_dist	158.53978005104122	Dead tissue breeder
Andranthobius bondari OTU 2	BdM1249	BdM1342	0.14622641509433962	P1	P12	geo_dist	563.463726275941	Dead tissue breeder
Andranthobius bondari OTU 2	BdM1249	BdM1369	0.11434416912934758	P1	P12	geo_dist	563.463726275941	Dead tissue breeder
Andranthobius bondari OTU 2	BdM1249	BdM1385	0.10547851784496476	P1	P12	geo_dist	563.463726275941	Dead tissue breeder
Andranthobius bondari OTU 2	BdM1249	BdM1397	0.1272448283700841	P1	P12	geo_dist	563.463726275941	Dead tissue breeder
Andranthobius bondari OTU 2	BdM1250	BdM1251	0.1527051602636963	P1	P1	geo_dist	0	Dead tissue breeder
Andranthobius bondari OTU 2	BdM1250	BdM1252	0.15310297794953398	P1	P1	geo_dist	0	Dead tissue breeder
Andranthobius bondari OTU 2	BdM1250	BdM1255	0.14230506933393952	P1	P1	geo_dist	0	Dead tissue breeder
Andranthobius bondari OTU 2	BdM1250	BdM1256	0.1557172084564674	P1	P3	geo_dist	353.8445190121486	Dead tissue breeder
Andranthobius bondari OTU 2	BdM1250	BdM1257	0.16833371220731985	P1	P3	geo_dist	353.8445190121486	Dead tissue breeder
Andranthobius bondari OTU 2	BdM1250	BdM1258	0.17191407137985906	P1	P3	geo_dist	353.8445190121486	Dead tissue breeder
Andranthobius bondari OTU 2	BdM1250	BdM1259	0.14957944987497157	P1	P3	geo_dist	353.8445190121486	Dead tissue breeder
Andranthobius bondari OTU 2	BdM1250	BdM1260	0.17060695612639237	P1	P3	geo_dist	353.8445190121486	Dead tissue breeder
Andranthobius bondari OTU 2	BdM1250	BdM1261	0.13946351443509888	P1	P3	geo_dist	353.8445190121486	Dead tissue breeder
Andranthobius bondari OTU 2	BdM1250	BdM1262	0.1778245055694476	P1	P8	geo_dist	88.0240930631761	Dead tissue breeder
Andranthobius bondari OTU 2	BdM1250	BdM1263	0.1695271652648329	P1	P8	geo_dist	88.0240930631761	Dead tissue breeder
Andranthobius bondari OTU 2	BdM1250	BdM1264	0.15952489202091386	P1	P8	geo_dist	88.0240930631761	Dead tissue breeder
Andranthobius bondari OTU 2	BdM1250	BdM1266	0.13736076380995682	P1	P8	geo_dist	88.0240930631761	Dead tissue breeder
Andranthobius bondari OTU 2	BdM1250	BdM1275	0.16878836099113434	P1	P8	geo_dist	88.0240930631761	Dead tissue breeder
Andranthobius bondari OTU 2	BdM1250	BdM1307	0.1782791543532621	P1	P10	geo_dist	158.53978005104122	Dead tissue breeder
Andranthobius bondari OTU 2	BdM1250	BdM1338	0.16668561036599228	P1	P10	geo_dist	158.53978005104122	Dead tissue breeder
Andranthobius bondari OTU 2	BdM1250	BdM1342	0.1553762218686065	P1	P12	geo_dist	563.463726275941	Dead tissue breeder
Andranthobius bondari OTU 2	BdM1250	BdM1369	0.12696067288020005	P1	P12	geo_dist	563.463726275941	Dead tissue breeder
Andranthobius bondari OTU 2	BdM1250	BdM1385	0.11803819049784042	P1	P12	geo_dist	563.463726275941	Dead tissue breeder
Andranthobius bondari OTU 2	BdM1250	BdM1397	0.13582632416458287	P1	P12	geo_dist	563.463726275941	Dead tissue breeder
Andranthobius bondari OTU 2	BdM1251	BdM1252	0.13832689247556262	P1	P1	geo_dist	0	Dead tissue breeder
Andranthobius bondari OTU 2	BdM1251	BdM1255	0.12536940213684927	P1	P1	geo_dist	0	Dead tissue breeder
Andranthobius bondari OTU 2	BdM1251	BdM1256	0.1315639918163219	P1	P3	geo_dist	353.8445190121486	Dead tissue breeder
Andranthobius bondari OTU 2	BdM1251	BdM1257	0.13258695157990452	P1	P3	geo_dist	353.8445190121486	Dead tissue breeder
Andranthobius bondari OTU 2	BdM1251	BdM1258	0.14116844737440326	P1	P3	geo_dist	353.8445190121486	Dead tissue breeder
Andranthobius bondari OTU 2	BdM1251	BdM1259	0.12122073198454195	P1	P3	geo_dist	353.8445190121486	Dead tissue breeder
Andranthobius bondari OTU 2	BdM1251	BdM1260	0.14150943396226415	P1	P3	geo_dist	353.8445190121486	Dead tissue breeder
Andranthobius bondari OTU 2	BdM1251	BdM1261	0.11059331666287793	P1	P3	geo_dist	353.8445190121486	Dead tissue breeder
Andranthobius bondari OTU 2	BdM1251	BdM1262	0.14855649011138894	P1	P8	geo_dist	88.0240930631761	Dead tissue breeder
Andranthobius bondari OTU 2	BdM1251	BdM1263	0.13969083882700614	P1	P8	geo_dist	88.0240930631761	Dead tissue breeder
Andranthobius bondari OTU 2	BdM1251	BdM1264	0.13309843146169584	P1	P8	geo_dist	88.0240930631761	Dead tissue breeder
Andranthobius bondari OTU 2	BdM1251	BdM1266	0.11644691975448966	P1	P8	geo_dist	88.0240930631761	Dead tissue breeder
Andranthobius bondari OTU 2	BdM1251	BdM1275	0.14060013639463514	P1	P8	geo_dist	88.0240930631761	Dead tissue breeder
Andranthobius bondari OTU 2	BdM1251	BdM1307	0.17998408729256649	P1	P10	geo_dist	158.53978005104122	Dead tissue breeder
Andranthobius bondari OTU 2	BdM1251	BdM1338	0.16304842009547624	P1	P10	geo_dist	158.53978005104122	Dead tissue breeder
Andranthobius bondari OTU 2	BdM1251	BdM1342	0.15151170720618323	P1	P12	geo_dist	563.463726275941	Dead tissue breeder
Andranthobius bondari OTU 2	BdM1251	BdM1369	0.12531257103887247	P1	P12	geo_dist	563.463726275941	Dead tissue breeder
Andranthobius bondari OTU 2	BdM1251	BdM1385	0.10286428733803137	P1	P12	geo_dist	563.463726275941	Dead tissue breeder
Andranthobius bondari OTU 2	BdM1251	BdM1397	0.13059786315071606	P1	P12	geo_dist	563.463726275941	Dead tissue breeder
Andranthobius bondari OTU 2	BdM1252	BdM1255	0.13537167538076836	P1	P1	geo_dist	0	Dead tissue breeder
Andranthobius bondari OTU 2	BdM1252	BdM1256	0.14588542850647873	P1	P3	geo_dist	353.8445190121486	Dead tissue breeder
Andranthobius bondari OTU 2	BdM1252	BdM1257	0.14895430779722665	P1	P3	geo_dist	353.8445190121486	Dead tissue breeder
Andranthobius bondari OTU 2	BdM1252	BdM1258	0.1554330529665833	P1	P3	geo_dist	353.8445190121486	Dead tissue breeder
Andranthobius bondari OTU 2	BdM1252	BdM1259	0.13719027051602636	P1	P3	geo_dist	353.8445190121486	Dead tissue breeder
Andranthobius bondari OTU 2	BdM1252	BdM1260	0.15583087065242102	P1	P3	geo_dist	353.8445190121486	Dead tissue breeder
Andranthobius bondari OTU 2	BdM1252	BdM1261	0.12400545578540577	P1	P3	geo_dist	353.8445190121486	Dead tissue breeder
Andranthobius bondari OTU 2	BdM1252	BdM1262	0.16265060240963855	P1	P8	geo_dist	88.0240930631761	Dead tissue breeder
Andranthobius bondari OTU 2	BdM1252	BdM1263	0.15105705842236872	P1	P8	geo_dist	88.0240930631761	Dead tissue breeder
Andranthobius bondari OTU 2	BdM1252	BdM1264	0.1469083882700614	P1	P8	geo_dist	88.0240930631761	Dead tissue breeder
Andranthobius bondari OTU 2	BdM1252	BdM1266	0.12622186860650147	P1	P8	geo_dist	88.0240930631761	Dead tissue breeder
Andranthobius bondari OTU 2	BdM1252	BdM1275	0.1540691066151398	P1	P8	geo_dist	88.0240930631761	Dead tissue breeder
Andranthobius bondari OTU 2	BdM1252	BdM1307	0.17270970675153444	P1	P10	geo_dist	158.53978005104122	Dead tissue breeder
Andranthobius bondari OTU 2	BdM1252	BdM1338	0.16248010911570812	P1	P10	geo_dist	158.53978005104122	Dead tissue breeder
Andranthobius bondari OTU 2	BdM1252	BdM1342	0.14713571266196862	P1	P12	geo_dist	563.463726275941	Dead tissue breeder
Andranthobius bondari OTU 2	BdM1252	BdM1369	0.12213002955217095	P1	P12	geo_dist	563.463726275941	Dead tissue breeder
Andranthobius bondari OTU 2	BdM1252	BdM1385	0.1104796544669243	P1	P12	geo_dist	563.463726275941	Dead tissue breeder
Andranthobius bondari OTU 2	BdM1252	BdM1397	0.13076835644464652	P1	P12	geo_dist	563.463726275941	Dead tissue breeder
Andranthobius bondari OTU 2	BdM1255	BdM1256	0.13315526255967267	P1	P3	geo_dist	353.8445190121486	Dead tissue breeder
Andranthobius bondari OTU 2	BdM1255	BdM1257	0.13747442600591042	P1	P3	geo_dist	353.8445190121486	Dead tissue breeder
Andranthobius bondari OTU 2	BdM1255	BdM1258	0.14281654921573084	P1	P3	geo_dist	353.8445190121486	Dead tissue breeder
Andranthobius bondari OTU 2	BdM1255	BdM1259	0.12326665151170721	P1	P3	geo_dist	353.8445190121486	Dead tissue breeder
Andranthobius bondari OTU 2	BdM1255	BdM1260	0.1430438736076381	P1	P3	geo_dist	353.8445190121486	Dead tissue breeder
Andranthobius bondari OTU 2	BdM1255	BdM1261	0.1126392361900432	P1	P3	geo_dist	353.8445190121486	Dead tissue breeder
Andranthobius bondari OTU 2	BdM1255	BdM1262	0.14952261877699477	P1	P8	geo_dist	88.0240930631761	Dead tissue breeder
Andranthobius bondari OTU 2	BdM1255	BdM1263	0.14003182541486703	P1	P8	geo_dist	88.0240930631761	Dead tissue breeder
Andranthobius bondari OTU 2	BdM1255	BdM1264	0.13486019549897704	P1	P8	geo_dist	88.0240930631761	Dead tissue breeder
Andranthobius bondari OTU 2	BdM1255	BdM1266	0.11593543987269835	P1	P8	geo_dist	88.0240930631761	Dead tissue breeder
Andranthobius bondari OTU 2	BdM1255	BdM1275	0.1421345760400091	P1	P8	geo_dist	88.0240930631761	Dead tissue breeder
Andranthobius bondari OTU 2	BdM1255	BdM1307	0.1575358035917254	P1	P10	geo_dist	158.53978005104122	Dead tissue breeder
Andranthobius bondari OTU 2	BdM1255	BdM1338	0.14707888156399182	P1	P10	geo_dist	158.53978005104122	Dead tissue breeder
Andranthobius bondari OTU 2	BdM1255	BdM1342	0.13719027051602636	P1	P12	geo_dist	563.463726275941	Dead tissue breeder
Andranthobius bondari OTU 2	BdM1255	BdM1369	0.10866105933166628	P1	P12	geo_dist	563.463726275941	Dead tissue breeder
Andranthobius bondari OTU 2	BdM1255	BdM1385	0.0989997726756081	P1	P12	geo_dist	563.463726275941	Dead tissue breeder
Andranthobius bondari OTU 2	BdM1255	BdM1397	0.1192884746533303	P1	P12	geo_dist	563.463726275941	Dead tissue breeder
Andranthobius bondari OTU 2	BdM1256	BdM1257	0.1448056376449193	P3	P3	geo_dist	0	Dead tissue breeder
Andranthobius bondari OTU 2	BdM1256	BdM1258	0.1509433962264151	P3	P3	geo_dist	0	Dead tissue breeder
Andranthobius bondari OTU 2	BdM1256	BdM1259	0.1324732893839509	P3	P3	geo_dist	0	Dead tissue breeder
Andranthobius bondari OTU 2	BdM1256	BdM1260	0.15287565355762672	P3	P3	geo_dist	0	Dead tissue breeder
Andranthobius bondari OTU 2	BdM1256	BdM1261	0.12122073198454195	P3	P3	geo_dist	0	Dead tissue breeder
Andranthobius bondari OTU 2	BdM1256	BdM1262	0.16009320300068197	P3	P8	geo_dist	433.3672599647592	Dead tissue breeder
Andranthobius bondari OTU 2	BdM1256	BdM1263	0.14986360536485566	P3	P8	geo_dist	433.3672599647592	Dead tissue breeder
Andranthobius bondari OTU 2	BdM1256	BdM1264	0.14327119799954535	P3	P8	geo_dist	433.3672599647592	Dead tissue breeder
Andranthobius bondari OTU 2	BdM1256	BdM1266	0.1241191179813594	P3	P8	geo_dist	433.3672599647592	Dead tissue breeder
Andranthobius bondari OTU 2	BdM1256	BdM1275	0.1505455785405774	P3	P8	geo_dist	433.3672599647592	Dead tissue breeder
Andranthobius bondari OTU 2	BdM1257	BdM1258	0.1487269834053194	P3	P3	geo_dist	0	Dead tissue breeder
Andranthobius bondari OTU 2	BdM1257	BdM1259	0.1346897022050466	P3	P3	geo_dist	0	Dead tissue breeder
Andranthobius bondari OTU 2	BdM1257	BdM1260	0.15100022732439192	P3	P3	geo_dist	0	Dead tissue breeder
Andranthobius bondari OTU 2	BdM1257	BdM1261	0.12139122527847238	P3	P3	geo_dist	0	Dead tissue breeder
Andranthobius bondari OTU 2	BdM1257	BdM1262	0.16083200727438055	P3	P8	geo_dist	433.3672599647592	Dead tissue breeder
Andranthobius bondari OTU 2	BdM1257	BdM1263	0.1509433962264151	P3	P8	geo_dist	433.3672599647592	Dead tissue breeder
Andranthobius bondari OTU 2	BdM1257	BdM1264	0.1434985223914526	P3	P8	geo_dist	433.3672599647592	Dead tissue breeder
Andranthobius bondari OTU 2	BdM1257	BdM1266	0.12792680154580585	P3	P8	geo_dist	433.3672599647592	Dead tissue breeder
Andranthobius bondari OTU 2	BdM1257	BdM1275	0.15111388952034555	P3	P8	geo_dist	433.3672599647592	Dead tissue breeder
Andranthobius bondari OTU 2	BdM1258	BdM1259	0.14202091384405546	P3	P3	geo_dist	0	Dead tissue breeder
Andranthobius bondari OTU 2	BdM1258	BdM1260	0.15827460786542397	P3	P3	geo_dist	0	Dead tissue breeder
Andranthobius bondari OTU 2	BdM1258	BdM1261	0.12974539668106388	P3	P3	geo_dist	0	Dead tissue breeder
Andranthobius bondari OTU 2	BdM1258	BdM1262	0.1677654012275517	P3	P8	geo_dist	433.3672599647592	Dead tissue breeder
Andranthobius bondari OTU 2	BdM1258	BdM1263	0.15514889747669924	P3	P8	geo_dist	433.3672599647592	Dead tissue breeder
Andranthobius bondari OTU 2	BdM1258	BdM1264	0.15003409865878609	P3	P8	geo_dist	433.3672599647592	Dead tissue breeder
Andranthobius bondari OTU 2	BdM1258	BdM1266	0.13360991134348715	P3	P8	geo_dist	433.3672599647592	Dead tissue breeder
Andranthobius bondari OTU 2	BdM1258	BdM1275	0.15674016822005002	P3	P8	geo_dist	433.3672599647592	Dead tissue breeder
Andranthobius bondari OTU 2	BdM1259	BdM1260	0.14202091384405546	P3	P3	geo_dist	0	Dead tissue breeder
Andranthobius bondari OTU 2	BdM1259	BdM1261	0.10883155262559673	P3	P3	geo_dist	0	Dead tissue breeder
Andranthobius bondari OTU 2	BdM1259	BdM1262	0.1492384632871107	P3	P8	geo_dist	433.3672599647592	Dead tissue breeder
Andranthobius bondari OTU 2	BdM1259	BdM1263	0.138213230279609	P3	P8	geo_dist	433.3672599647592	Dead tissue breeder
Andranthobius bondari OTU 2	BdM1259	BdM1264	0.13184814730620595	P3	P8	geo_dist	433.3672599647592	Dead tissue breeder
Andranthobius bondari OTU 2	BdM1259	BdM1266	0.1166742441463969	P3	P8	geo_dist	433.3672599647592	Dead tissue breeder
Andranthobius bondari OTU 2	BdM1259	BdM1275	0.1395771766310525	P3	P8	geo_dist	433.3672599647592	Dead tissue breeder
Andranthobius bondari OTU 2	BdM1260	BdM1261	0.12769947715389862	P3	P3	geo_dist	0	Dead tissue breeder
Andranthobius bondari OTU 2	BdM1260	BdM1262	0.16742441463969085	P3	P8	geo_dist	433.3672599647592	Dead tissue breeder
Andranthobius bondari OTU 2	BdM1260	BdM1263	0.15486474198681519	P3	P8	geo_dist	433.3672599647592	Dead tissue breeder
Andranthobius bondari OTU 2	BdM1260	BdM1264	0.15156853830416003	P3	P8	geo_dist	433.3672599647592	Dead tissue breeder
Andranthobius bondari OTU 2	BdM1260	BdM1266	0.13343941804955672	P3	P8	geo_dist	433.3672599647592	Dead tissue breeder
Andranthobius bondari OTU 2	BdM1260	BdM1275	0.15730847919981814	P3	P8	geo_dist	433.3672599647592	Dead tissue breeder
Andranthobius bondari OTU 2	BdM1261	BdM1262	0.1364514662423278	P3	P8	geo_dist	433.3672599647592	Dead tissue breeder
Andranthobius bondari OTU 2	BdM1261	BdM1263	0.12661968629233916	P3	P8	geo_dist	433.3672599647592	Dead tissue breeder
Andranthobius bondari OTU 2	BdM1261	BdM1264	0.12070925210275063	P3	P8	geo_dist	433.3672599647592	Dead tissue breeder
Andranthobius bondari OTU 2	BdM1261	BdM1266	0.10417140259149807	P3	P8	geo_dist	433.3672599647592	Dead tissue breeder
Andranthobius bondari OTU 2	BdM1261	BdM1275	0.12593771311661742	P3	P8	geo_dist	433.3672599647592	Dead tissue breeder
Andranthobius bondari OTU 2	BdM1262	BdM1263	0.16407137985905887	P8	P8	geo_dist	0	Dead tissue breeder
Andranthobius bondari OTU 2	BdM1262	BdM1264	0.1589565810411457	P8	P8	geo_dist	0	Dead tissue breeder
Andranthobius bondari OTU 2	BdM1262	BdM1266	0.1403159809047511	P8	P8	geo_dist	0	Dead tissue breeder
Andranthobius bondari OTU 2	BdM1262	BdM1275	0.16367356217322118	P8	P8	geo_dist	0	Dead tissue breeder
Andranthobius bondari OTU 2	BdM1263	BdM1264	0.1483859968174585	P8	P8	geo_dist	0	Dead tissue breeder
Andranthobius bondari OTU 2	BdM1263	BdM1266	0.1320754716981132	P8	P8	geo_dist	0	Dead tissue breeder
Andranthobius bondari OTU 2	BdM1263	BdM1275	0.15423959990907024	P8	P8	geo_dist	0	Dead tissue breeder
Andranthobius bondari OTU 2	BdM1264	BdM1266	0.12696067288020005	P8	P8	geo_dist	0	Dead tissue breeder
Andranthobius bondari OTU 2	BdM1264	BdM1275	0.15202318708797455	P8	P8	geo_dist	0	Dead tissue breeder
Andranthobius bondari OTU 2	BdM1266	BdM1275	0.13355308024551035	P8	P8	geo_dist	0	Dead tissue breeder
Andranthobius bondari OTU 2	BdM1307	BdM1338	0.17987042509661286	P10	P10	geo_dist	0	Dead tissue breeder
Andranthobius bondari OTU 2	BdM1307	BdM1342	0.17242555126165038	P10	P12	geo_dist	418.58024157074516	Dead tissue breeder
Andranthobius bondari OTU 2	BdM1307	BdM1369	0.14321436690156855	P10	P12	geo_dist	418.58024157074516	Dead tissue breeder
Andranthobius bondari OTU 2	BdM1307	BdM1385	0.13002955217094794	P10	P12	geo_dist	418.58024157074516	Dead tissue breeder
Andranthobius bondari OTU 2	BdM1307	BdM1397	0.15463741759490793	P10	P12	geo_dist	418.58024157074516	Dead tissue breeder
Andranthobius bondari OTU 2	BdM1338	BdM1342	0.164639690838827	P10	P12	geo_dist	418.58024157074516	Dead tissue breeder
Andranthobius bondari OTU 2	BdM1338	BdM1369	0.1333825869515799	P10	P12	geo_dist	418.58024157074516	Dead tissue breeder
Andranthobius bondari OTU 2	BdM1338	BdM1385	0.12082291429870425	P10	P12	geo_dist	418.58024157074516	Dead tissue breeder
Andranthobius bondari OTU 2	BdM1338	BdM1397	0.14406683337122073	P10	P12	geo_dist	418.58024157074516	Dead tissue breeder
Andranthobius bondari OTU 2	BdM1342	BdM1369	0.11945896794726074	P12	P12	geo_dist	0	Dead tissue breeder
Andranthobius bondari OTU 2	BdM1342	BdM1385	0.1091157081154808	P12	P12	geo_dist	0	Dead tissue breeder
Andranthobius bondari OTU 2	BdM1342	BdM1397	0.13020004546487837	P12	P12	geo_dist	0	Dead tissue breeder
Andranthobius bondari OTU 2	BdM1369	BdM1385	0.0796771993634917	P12	P12	geo_dist	0	Dead tissue breeder
Andranthobius bondari OTU 2	BdM1369	BdM1397	0.10121618549670379	P12	P12	geo_dist	0	Dead tissue breeder
Andranthobius bondari OTU 2	BdM1385	BdM1397	0.0897931348033644	P12	P12	geo_dist	0	Dead tissue breeder
Celetes decolor OTU 1	BdM1134	BdM1137	0.11166612955204641	P7	P7	geo_dist	0	Dead tissue breeder
Celetes decolor OTU 1	BdM1134	BdM1774	0.12520141798259748	P7	P7	geo_dist	0	Dead tissue breeder
Celetes decolor OTU 1	BdM1137	BdM1774	0.12689332903641637	P7	P7	geo_dist	0	Dead tissue breeder
Celetes decolor OTU 1	BdM1145	BdM1749	0.15388333870447954	P6	P6	geo_dist	0	Dead tissue breeder
Celetes decolor OTU 1	BdM1145	BdM1770	0.16097325169191104	P6	P6	geo_dist	0	Dead tissue breeder
Celetes decolor OTU 1	BdM1145	BdM1771	0.161698356429262	P6	P6	geo_dist	0	Dead tissue breeder
Celetes decolor OTU 1	BdM1145	BdM1772	0.18337093135675153	P6	P6	geo_dist	0	Dead tissue breeder
Celetes decolor OTU 1	BdM1145	BdM1773	0.18570737995488237	P6	P6	geo_dist	0	Dead tissue breeder
Celetes decolor OTU 1	BdM1145	BdM1774	0.19674508540122462	P6	P7	geo_dist	288.1371465857199	Dead tissue breeder
Celetes decolor OTU 1	BdM1496	BdM1499	0.08556235900741219	P17_cor	P17_cor	geo_dist	0	Dead tissue breeder
Celetes decolor OTU 1	BdM1496	BdM1747	0.16669352239767968	P17_cor	P5	geo_dist	589.9760169686233	Dead tissue breeder
Celetes decolor OTU 1	BdM1496	BdM1749	0.14872703834998388	P17_cor	P6	geo_dist	590.7834054377594	Dead tissue breeder
Celetes decolor OTU 1	BdM1496	BdM1751	0.09684176603287141	P17_cor	P19	geo_dist	211.23277439186194	Dead tissue breeder
Celetes decolor OTU 1	BdM1496	BdM1759	0.09208830164357074	P17_cor	P17_hyb	geo_dist	5.473508511905251	Dead tissue breeder
Celetes decolor OTU 1	BdM1496	BdM1765	0.12560425394779245	P17_cor	P5	geo_dist	589.9760169686233	Dead tissue breeder
Celetes decolor OTU 1	BdM1496	BdM1766	0.11811150499516597	P17_cor	P5	geo_dist	589.9760169686233	Dead tissue breeder
Celetes decolor OTU 1	BdM1496	BdM1770	0.15235256203673864	P17_cor	P6	geo_dist	590.7834054377594	Dead tissue breeder
Celetes decolor OTU 1	BdM1496	BdM1771	0.1590396390589752	P17_cor	P6	geo_dist	590.7834054377594	Dead tissue breeder
Celetes decolor OTU 1	BdM1496	BdM1772	0.18739929100870126	P17_cor	P6	geo_dist	590.7834054377594	Dead tissue breeder
Celetes decolor OTU 1	BdM1496	BdM1773	0.18320979697067355	P17_cor	P6	geo_dist	590.7834054377594	Dead tissue breeder
Celetes decolor OTU 1	BdM1496	BdM1774	0.18611021592007734	P17_cor	P7	geo_dist	842.4946928253929	Dead tissue breeder
Celetes decolor OTU 1	BdM1499	BdM1747	0.16258459555269095	P17_cor	P5	geo_dist	589.9760169686233	Dead tissue breeder
Celetes decolor OTU 1	BdM1499	BdM1749	0.14445697711891717	P17_cor	P6	geo_dist	590.7834054377594	Dead tissue breeder
Celetes decolor OTU 1	BdM1499	BdM1751	0.09023525620367387	P17_cor	P19	geo_dist	211.23277439186194	Dead tissue breeder
Celetes decolor OTU 1	BdM1499	BdM1759	0.08644859813084112	P17_cor	P17_hyb	geo_dist	5.473508511905251	Dead tissue breeder
Celetes decolor OTU 1	BdM1499	BdM1765	0.12246213341927167	P17_cor	P5	geo_dist	589.9760169686233	Dead tissue breeder
Celetes decolor OTU 1	BdM1499	BdM1766	0.11376087657106027	P17_cor	P5	geo_dist	589.9760169686233	Dead tissue breeder
Celetes decolor OTU 1	BdM1499	BdM1770	0.14792136641959394	P17_cor	P6	geo_dist	590.7834054377594	Dead tissue breeder
Celetes decolor OTU 1	BdM1499	BdM1771	0.1560586529165324	P17_cor	P6	geo_dist	590.7834054377594	Dead tissue breeder
Celetes decolor OTU 1	BdM1499	BdM1772	0.1824846922333226	P17_cor	P6	geo_dist	590.7834054377594	Dead tissue breeder
Celetes decolor OTU 1	BdM1499	BdM1773	0.18095391556558169	P17_cor	P6	geo_dist	590.7834054377594	Dead tissue breeder
Celetes decolor OTU 1	BdM1499	BdM1774	0.18216242346116662	P17_cor	P7	geo_dist	842.4946928253929	Dead tissue breeder
Celetes decolor OTU 1	BdM1501	BdM1517	0.09055752497582985	P15	P15	geo_dist	0	Dead tissue breeder
Celetes decolor OTU 1	BdM1501	BdM1747	0.17305833064776024	P15	P5	geo_dist	533.9453540882942	Dead tissue breeder
Celetes decolor OTU 1	BdM1501	BdM1749	0.1558975185304544	P15	P6	geo_dist	549.3608477001261	Dead tissue breeder
Celetes decolor OTU 1	BdM1501	BdM1751	0.09748630357718337	P15	P19	geo_dist	189.40153087365638	Dead tissue breeder
Celetes decolor OTU 1	BdM1501	BdM1758	0.08781824041250402	P15	P15	geo_dist	0	Dead tissue breeder
Celetes decolor OTU 1	BdM1501	BdM1759	0.10763776990009669	P15	P17_hyb	geo_dist	83.2944545580854	Dead tissue breeder
Celetes decolor OTU 1	BdM1501	BdM1765	0.13261359974218498	P15	P5	geo_dist	533.9453540882942	Dead tissue breeder
Celetes decolor OTU 1	BdM1501	BdM1766	0.1248791492104415	P15	P5	geo_dist	533.9453540882942	Dead tissue breeder
Celetes decolor OTU 1	BdM1501	BdM1770	0.15944247502417017	P15	P6	geo_dist	549.3608477001261	Dead tissue breeder
Celetes decolor OTU 1	BdM1501	BdM1771	0.16435707379954884	P15	P6	geo_dist	549.3608477001261	Dead tissue breeder
Celetes decolor OTU 1	BdM1501	BdM1772	0.19311956171446987	P15	P6	geo_dist	549.3608477001261	Dead tissue breeder
Celetes decolor OTU 1	BdM1501	BdM1773	0.1896551724137931	P15	P6	geo_dist	549.3608477001261	Dead tissue breeder
Celetes decolor OTU 1	BdM1501	BdM1774	0.19336126329358685	P15	P7	geo_dist	784.6370784114621	Dead tissue breeder
Celetes decolor OTU 1	BdM1517	BdM1747	0.1778923622300999	P15	P5	geo_dist	533.9453540882942	Dead tissue breeder
Celetes decolor OTU 1	BdM1517	BdM1749	0.15936190783113116	P15	P6	geo_dist	549.3608477001261	Dead tissue breeder
Celetes decolor OTU 1	BdM1517	BdM1751	0.10240090235256204	P15	P19	geo_dist	189.40153087365638	Dead tissue breeder
Celetes decolor OTU 1	BdM1517	BdM1758	0.09071865936190783	P15	P15	geo_dist	0	Dead tissue breeder
Celetes decolor OTU 1	BdM1517	BdM1759	0.11214953271028037	P15	P17_hyb	geo_dist	83.2944545580854	Dead tissue breeder
Celetes decolor OTU 1	BdM1517	BdM1765	0.13801160167579762	P15	P5	geo_dist	533.9453540882942	Dead tissue breeder
Celetes decolor OTU 1	BdM1517	BdM1766	0.12858524009023525	P15	P5	geo_dist	533.9453540882942	Dead tissue breeder
Celetes decolor OTU 1	BdM1517	BdM1770	0.16266516274572995	P15	P6	geo_dist	549.3608477001261	Dead tissue breeder
Celetes decolor OTU 1	BdM1517	BdM1771	0.16846600064453754	P15	P6	geo_dist	549.3608477001261	Dead tissue breeder
Celetes decolor OTU 1	BdM1517	BdM1772	0.1972284885594586	P15	P6	geo_dist	549.3608477001261	Dead tissue breeder
Celetes decolor OTU 1	BdM1517	BdM1773	0.19618111504995167	P15	P6	geo_dist	549.3608477001261	Dead tissue breeder
Celetes decolor OTU 1	BdM1517	BdM1774	0.19779245891073155	P15	P7	geo_dist	784.6370784114621	Dead tissue breeder
Celetes decolor OTU 1	BdM1537	BdM1747	0.16709635836287465	P13	P5	geo_dist	227.14872819448667	Dead tissue breeder
Celetes decolor OTU 1	BdM1537	BdM1749	0.1514663229133097	P13	P6	geo_dist	295.90864263878484	Dead tissue breeder
Celetes decolor OTU 1	BdM1537	BdM1751	0.11706413148565904	P13	P19	geo_dist	265.77123608988694	Dead tissue breeder
Celetes decolor OTU 1	BdM1537	BdM1758	0.11408314534321624	P13	P15	geo_dist	342.22338513187896	Dead tissue breeder
Celetes decolor OTU 1	BdM1537	BdM1759	0.1312439574605221	P13	P17_hyb	geo_dist	410.13339699601414	Dead tissue breeder
Celetes decolor OTU 1	BdM1537	BdM1765	0.13188849500483404	P13	P5	geo_dist	227.14872819448667	Dead tissue breeder
Celetes decolor OTU 1	BdM1537	BdM1766	0.12270383499838866	P13	P5	geo_dist	227.14872819448667	Dead tissue breeder
Celetes decolor OTU 1	BdM1537	BdM1770	0.15485014502094746	P13	P6	geo_dist	295.90864263878484	Dead tissue breeder
Celetes decolor OTU 1	BdM1537	BdM1771	0.16121495327102803	P13	P6	geo_dist	295.90864263878484	Dead tissue breeder
Celetes decolor OTU 1	BdM1537	BdM1772	0.1896551724137931	P13	P6	geo_dist	295.90864263878484	Dead tissue breeder
Celetes decolor OTU 1	BdM1537	BdM1773	0.18925233644859812	P13	P6	geo_dist	295.90864263878484	Dead tissue breeder
Celetes decolor OTU 1	BdM1537	BdM1774	0.18909120206252014	P13	P7	geo_dist	459.2437940236876	Dead tissue breeder
Celetes decolor OTU 1	BdM1747	BdM1749	0.14099258781824042	P5	P6	geo_dist	112.63602759692876	Dead tissue breeder
Celetes decolor OTU 1	BdM1747	BdM1765	0.12270383499838866	P5	P5	geo_dist	0	Dead tissue breeder
Celetes decolor OTU 1	BdM1747	BdM1766	0.1160973251691911	P5	P5	geo_dist	0	Dead tissue breeder
Celetes decolor OTU 1	BdM1747	BdM1770	0.14751853045439897	P5	P6	geo_dist	112.63602759692876	Dead tissue breeder
Celetes decolor OTU 1	BdM1747	BdM1771	0.14921044150821786	P5	P6	geo_dist	112.63602759692876	Dead tissue breeder
Celetes decolor OTU 1	BdM1747	BdM1772	0.17434740573638413	P5	P6	geo_dist	112.63602759692876	Dead tissue breeder
Celetes decolor OTU 1	BdM1747	BdM1773	0.17458910731550112	P5	P6	geo_dist	112.63602759692876	Dead tissue breeder
Celetes decolor OTU 1	BdM1747	BdM1774	0.1749919432806961	P5	P7	geo_dist	252.5820297103978	Dead tissue breeder
Celetes decolor OTU 1	BdM1749	BdM1770	0.1252819851756365	P6	P6	geo_dist	0	Dead tissue breeder
Celetes decolor OTU 1	BdM1749	BdM1771	0.12882694166935224	P6	P6	geo_dist	0	Dead tissue breeder
Celetes decolor OTU 1	BdM1749	BdM1772	0.15412504028359653	P6	P6	geo_dist	0	Dead tissue breeder
Celetes decolor OTU 1	BdM1749	BdM1773	0.15613922010957137	P6	P6	geo_dist	0	Dead tissue breeder
Celetes decolor OTU 1	BdM1749	BdM1774	0.1530776667740896	P6	P7	geo_dist	288.1371465857199	Dead tissue breeder
Celetes decolor OTU 1	BdM1751	BdM1765	0.1145665485014502	P19	P5	geo_dist	391.96463187387155	Dead tissue breeder
Celetes decolor OTU 1	BdM1751	BdM1766	0.10675153077666774	P19	P5	geo_dist	391.96463187387155	Dead tissue breeder
Celetes decolor OTU 1	BdM1751	BdM1770	0.13946181115049952	P19	P6	geo_dist	381.0571037322956	Dead tissue breeder
Celetes decolor OTU 1	BdM1751	BdM1771	0.14776023203351596	P19	P6	geo_dist	381.0571037322956	Dead tissue breeder
Celetes decolor OTU 1	BdM1751	BdM1772	0.17563648082500805	P19	P6	geo_dist	381.0571037322956	Dead tissue breeder
Celetes decolor OTU 1	BdM1751	BdM1773	0.17346116661295521	P19	P6	geo_dist	381.0571037322956	Dead tissue breeder
Celetes decolor OTU 1	BdM1751	BdM1774	0.176603287141476	P19	P7	geo_dist	643.3211097184909	Dead tissue breeder
Celetes decolor OTU 1	BdM1758	BdM1759	0.09039639058975185	P15	P17_hyb	geo_dist	83.2944545580854	Dead tissue breeder
Celetes decolor OTU 1	BdM1758	BdM1765	0.11690299709958105	P15	P5	geo_dist	533.9453540882942	Dead tissue breeder
Celetes decolor OTU 1	BdM1758	BdM1766	0.10852400902352562	P15	P5	geo_dist	533.9453540882942	Dead tissue breeder
Celetes decolor OTU 1	BdM1758	BdM1770	0.14212052852078633	P15	P6	geo_dist	549.3608477001261	Dead tissue breeder
Celetes decolor OTU 1	BdM1758	BdM1771	0.14896873992910087	P15	P6	geo_dist	549.3608477001261	Dead tissue breeder
Celetes decolor OTU 1	BdM1758	BdM1772	0.17620045117628103	P15	P6	geo_dist	549.3608477001261	Dead tissue breeder
Celetes decolor OTU 1	BdM1758	BdM1773	0.176522719948437	P15	P6	geo_dist	549.3608477001261	Dead tissue breeder
Celetes decolor OTU 1	BdM1758	BdM1774	0.17724782468578795	P15	P7	geo_dist	784.6370784114621	Dead tissue breeder
Celetes decolor OTU 1	BdM1759	BdM1765	0.1294714792136642	P17_hyb	P5	geo_dist	585.0285320668454	Dead tissue breeder
Celetes decolor OTU 1	BdM1759	BdM1766	0.12391234289397357	P17_hyb	P5	geo_dist	585.0285320668454	Dead tissue breeder
Celetes decolor OTU 1	BdM1759	BdM1770	0.15783113116339026	P17_hyb	P6	geo_dist	586.3730598159592	Dead tissue breeder
Celetes decolor OTU 1	BdM1759	BdM1771	0.1634708346761199	P17_hyb	P6	geo_dist	586.3730598159592	Dead tissue breeder
Celetes decolor OTU 1	BdM1759	BdM1772	0.190944247502417	P17_hyb	P6	geo_dist	586.3730598159592	Dead tissue breeder
Celetes decolor OTU 1	BdM1759	BdM1773	0.1899774411859491	P17_hyb	P6	geo_dist	586.3730598159592	Dead tissue breeder
Celetes decolor OTU 1	BdM1759	BdM1774	0.19070254592330002	P17_hyb	P7	geo_dist	837.5271500914702	Dead tissue breeder
Celetes decolor OTU 1	BdM1765	BdM1766	0.08491782146310023	P5	P5	geo_dist	0	Dead tissue breeder
Celetes decolor OTU 1	BdM1765	BdM1770	0.11488881727360618	P5	P6	geo_dist	112.63602759692876	Dead tissue breeder
Celetes decolor OTU 1	BdM1765	BdM1771	0.11577505639703513	P5	P6	geo_dist	112.63602759692876	Dead tissue breeder
Celetes decolor OTU 1	BdM1765	BdM1772	0.14453754431195617	P5	P6	geo_dist	112.63602759692876	Dead tissue breeder
Celetes decolor OTU 1	BdM1765	BdM1773	0.14453754431195617	P5	P6	geo_dist	112.63602759692876	Dead tissue breeder
Celetes decolor OTU 1	BdM1765	BdM1774	0.1380921688688366	P5	P7	geo_dist	252.5820297103978	Dead tissue breeder
Celetes decolor OTU 1	BdM1766	BdM1770	0.10812117305833065	P5	P6	geo_dist	112.63602759692876	Dead tissue breeder
Celetes decolor OTU 1	BdM1766	BdM1771	0.10892684498872059	P5	P6	geo_dist	112.63602759692876	Dead tissue breeder
Celetes decolor OTU 1	BdM1766	BdM1772	0.1380921688688366	P5	P6	geo_dist	112.63602759692876	Dead tissue breeder
Celetes decolor OTU 1	BdM1766	BdM1773	0.1366419593941347	P5	P6	geo_dist	112.63602759692876	Dead tissue breeder
Celetes decolor OTU 1	BdM1766	BdM1774	0.1282629713180793	P5	P7	geo_dist	252.5820297103978	Dead tissue breeder
Celetes decolor OTU 1	BdM1770	BdM1771	0.13478891395423784	P6	P6	geo_dist	0	Dead tissue breeder
Celetes decolor OTU 1	BdM1770	BdM1772	0.16226232678053495	P6	P6	geo_dist	0	Dead tissue breeder
Celetes decolor OTU 1	BdM1770	BdM1773	0.16298743151788592	P6	P6	geo_dist	0	Dead tissue breeder
Celetes decolor OTU 1	BdM1770	BdM1774	0.161778923622301	P6	P7	geo_dist	288.1371465857199	Dead tissue breeder
Celetes decolor OTU 1	BdM1771	BdM1772	0.16274572993876893	P6	P6	geo_dist	0	Dead tissue breeder
Celetes decolor OTU 1	BdM1771	BdM1773	0.1664518208185627	P6	P6	geo_dist	0	Dead tissue breeder
Celetes decolor OTU 1	BdM1771	BdM1774	0.1649210441508218	P6	P7	geo_dist	288.1371465857199	Dead tissue breeder
Celetes decolor OTU 1	BdM1772	BdM1773	0.18788269416693523	P6	P6	geo_dist	0	Dead tissue breeder
Celetes decolor OTU 1	BdM1772	BdM1774	0.1972284885594586	P6	P7	geo_dist	288.1371465857199	Dead tissue breeder
Celetes decolor OTU 1	BdM1773	BdM1774	0.19585884627779568	P6	P7	geo_dist	288.1371465857199	Dead tissue breeder
Celetes decolor OTU 2	BdM1508	BdM1527	0.23889227023737067	P3	P3	geo_dist	0	Dead tissue breeder
Celetes decolor OTU 2	BdM1508	BdM1748	0.2717589774802191	P3	P3	geo_dist	0	Dead tissue breeder
Celetes decolor OTU 2	BdM1508	BdM1752	0.4035301278149726	P3	P8	geo_dist	433.3672599647592	Dead tissue breeder
Celetes decolor OTU 2	BdM1508	BdM1753	0.3359707851491175	P3	P3	geo_dist	0	Dead tissue breeder
Celetes decolor OTU 2	BdM1527	BdM1748	0.16144248326232502	P3	P3	geo_dist	0	Dead tissue breeder
Celetes decolor OTU 2	BdM1527	BdM1752	0.3035605599513086	P3	P8	geo_dist	433.3672599647592	Dead tissue breeder
Celetes decolor OTU 2	BdM1527	BdM1753	0.25015216068167984	P3	P3	geo_dist	0	Dead tissue breeder
Celetes decolor OTU 2	BdM1536	BdM1546	0.20024345709068778	P1	P1	geo_dist	0	Dead tissue breeder
Celetes decolor OTU 2	BdM1536	BdM1748	0.2404138770541692	P1	P3	geo_dist	353.8445190121486	Dead tissue breeder
Celetes decolor OTU 2	BdM1536	BdM1752	0.2143944004869142	P1	P8	geo_dist	88.0240930631761	Dead tissue breeder
Celetes decolor OTU 2	BdM1536	BdM1753	0.32988435788192333	P1	P3	geo_dist	353.8445190121486	Dead tissue breeder
Celetes decolor OTU 2	BdM1536	BdM1754	0.29412659768715765	P1	P10	geo_dist	158.53978005104122	Dead tissue breeder
Celetes decolor OTU 2	BdM1536	BdM1757	0.16494217894096166	P1	P1	geo_dist	0	Dead tissue breeder
Celetes decolor OTU 2	BdM1546	BdM1748	0.2787583688374924	P1	P3	geo_dist	353.8445190121486	Dead tissue breeder
Celetes decolor OTU 2	BdM1546	BdM1752	0.264607425441266	P1	P8	geo_dist	88.0240930631761	Dead tissue breeder
Celetes decolor OTU 2	BdM1546	BdM1753	0.36046865489957397	P1	P3	geo_dist	353.8445190121486	Dead tissue breeder
Celetes decolor OTU 2	BdM1546	BdM1754	0.3262325015216068	P1	P10	geo_dist	158.53978005104122	Dead tissue breeder
Celetes decolor OTU 2	BdM1546	BdM1757	0.19963481436396835	P1	P1	geo_dist	0	Dead tissue breeder
Celetes decolor OTU 2	BdM1748	BdM1752	0.32912355447352404	P3	P8	geo_dist	433.3672599647592	Dead tissue breeder
Celetes decolor OTU 2	BdM1748	BdM1753	0.27221545952525866	P3	P3	geo_dist	0	Dead tissue breeder
Celetes impar	BdM1128	BdM1129	0.0828223993460045	P9	P9	geo_dist	0	Dead tissue breeder
Celetes impar	BdM1128	BdM1130	0.08399754751686082	P9	P9	geo_dist	0	Dead tissue breeder
Celetes impar	BdM1128	BdM1131	0.08323114653586756	P9	P9	geo_dist	0	Dead tissue breeder
Celetes impar	BdM1128	BdM1133	0.07985898221949723	P9	P9	geo_dist	0	Dead tissue breeder
Celetes impar	BdM1128	BdM1776	0.09334763948497854	P9	P9	geo_dist	0	Dead tissue breeder
Celetes impar	BdM1128	BdM1777	0.08966891477621092	P9	P9	geo_dist	0	Dead tissue breeder
Celetes impar	BdM1129	BdM1130	0.0834355201307991	P9	P9	geo_dist	0	Dead tissue breeder
Celetes impar	BdM1129	BdM1131	0.08389536071939506	P9	P9	geo_dist	0	Dead tissue breeder
Celetes impar	BdM1129	BdM1133	0.08113631718781933	P9	P9	geo_dist	0	Dead tissue breeder
Celetes impar	BdM1129	BdM1776	0.09508481504189659	P9	P9	geo_dist	0	Dead tissue breeder
Celetes impar	BdM1129	BdM1777	0.09304107909258123	P9	P9	geo_dist	0	Dead tissue breeder
Celetes impar	BdM1130	BdM1131	0.08690987124463519	P9	P9	geo_dist	0	Dead tissue breeder
Celetes impar	BdM1130	BdM1133	0.08476394849785408	P9	P9	geo_dist	0	Dead tissue breeder
Celetes impar	BdM1130	BdM1776	0.09753729818107501	P9	P9	geo_dist	0	Dead tissue breeder
Celetes impar	BdM1130	BdM1777	0.09462497445330063	P9	P9	geo_dist	0	Dead tissue breeder
Celetes impar	BdM1131	BdM1133	0.08236255875740854	P9	P9	geo_dist	0	Dead tissue breeder
Celetes impar	BdM1131	BdM1776	0.09590230942162273	P9	P9	geo_dist	0	Dead tissue breeder
Celetes impar	BdM1131	BdM1777	0.09104843654199878	P9	P9	geo_dist	0	Dead tissue breeder
Celetes impar	BdM1133	BdM1776	0.09324545268751278	P9	P9	geo_dist	0	Dead tissue breeder
Celetes impar	BdM1133	BdM1777	0.09120171673819742	P9	P9	geo_dist	0	Dead tissue breeder
Celetes impar	BdM1135	BdM1136	0.06769875332107092	P7	P7	geo_dist	0	Dead tissue breeder
Celetes impar	BdM1135	BdM1138	0.07137747802983854	P7	P7	geo_dist	0	Dead tissue breeder
Celetes impar	BdM1135	BdM1139	0.06780094011853668	P7	P7	geo_dist	0	Dead tissue breeder
Celetes impar	BdM1135	BdM1775	0.07664009809932557	P7	P7	geo_dist	0	Dead tissue breeder
Celetes impar	BdM1135	BdM1776	0.1725424075209483	P7	P9	geo_dist	165.47019975793484	Dead tissue breeder
Celetes impar	BdM1135	BdM1777	0.16569589209074187	P7	P9	geo_dist	165.47019975793484	Dead tissue breeder
Celetes impar	BdM1136	BdM1138	0.06637032495401594	P7	P7	geo_dist	0	Dead tissue breeder
Celetes impar	BdM1136	BdM1139	0.06504189658696097	P7	P7	geo_dist	0	Dead tissue breeder
Celetes impar	BdM1136	BdM1775	0.07321684038422235	P7	P7	geo_dist	0	Dead tissue breeder
Celetes impar	BdM1136	BdM1776	0.16482730431228285	P7	P9	geo_dist	165.47019975793484	Dead tissue breeder
Celetes impar	BdM1136	BdM1777	0.15915593705293277	P7	P9	geo_dist	165.47019975793484	Dead tissue breeder
Celetes impar	BdM1138	BdM1139	0.0671367259350092	P7	P7	geo_dist	0	Dead tissue breeder
Celetes impar	BdM1138	BdM1775	0.07469854894747599	P7	P7	geo_dist	0	Dead tissue breeder
Celetes impar	BdM1138	BdM1776	0.17044757817290007	P7	P9	geo_dist	165.47019975793484	Dead tissue breeder
Celetes impar	BdM1138	BdM1777	0.16411199673002247	P7	P9	geo_dist	165.47019975793484	Dead tissue breeder
Celetes impar	BdM1139	BdM1775	0.07270590639689352	P7	P7	geo_dist	0	Dead tissue breeder
Celetes impar	BdM1139	BdM1776	0.17014101778050275	P7	P9	geo_dist	165.47019975793484	Dead tissue breeder
Celetes impar	BdM1139	BdM1777	0.16324340895156345	P7	P9	geo_dist	165.47019975793484	Dead tissue breeder
Celetes impar	BdM1140	BdM1142	0.057173513182096874	P6	P6	geo_dist	0	Dead tissue breeder
Celetes impar	BdM1140	BdM1143	0.0536480686695279	P6	P6	geo_dist	0	Dead tissue breeder
Celetes impar	BdM1140	BdM1144	0.052013079910075616	P6	P6	geo_dist	0	Dead tissue breeder
Celetes impar	BdM1140	BdM1775	0.08328223993460045	P6	P7	geo_dist	288.1371465857199	Dead tissue breeder
Celetes impar	BdM1140	BdM1776	0.16957899039444105	P6	P9	geo_dist	453.195971157685	Dead tissue breeder
Celetes impar	BdM1140	BdM1777	0.16334559574902924	P6	P9	geo_dist	453.195971157685	Dead tissue breeder
Celetes impar	BdM1142	BdM1143	0.05947271612507664	P6	P6	geo_dist	0	Dead tissue breeder
Celetes impar	BdM1142	BdM1144	0.0561516452074392	P6	P6	geo_dist	0	Dead tissue breeder
Celetes impar	BdM1142	BdM1775	0.08834048640915594	P6	P7	geo_dist	288.1371465857199	Dead tissue breeder
Celetes impar	BdM1142	BdM1776	0.17453505007153075	P6	P9	geo_dist	453.195971157685	Dead tissue breeder
Celetes impar	BdM1142	BdM1777	0.16743306764765992	P6	P9	geo_dist	453.195971157685	Dead tissue breeder
Celetes impar	BdM1143	BdM1144	0.053852442264459434	P6	P6	geo_dist	0	Dead tissue breeder
Celetes impar	BdM1143	BdM1775	0.08353770692826487	P6	P7	geo_dist	288.1371465857199	Dead tissue breeder
Celetes impar	BdM1143	BdM1776	0.16963008379317393	P6	P9	geo_dist	453.195971157685	Dead tissue breeder
Celetes impar	BdM1143	BdM1777	0.16288575516043327	P6	P9	geo_dist	453.195971157685	Dead tissue breeder
Celetes impar	BdM1144	BdM1775	0.08272021254853873	P6	P7	geo_dist	288.1371465857199	Dead tissue breeder
Celetes impar	BdM1144	BdM1776	0.16978336398937258	P6	P9	geo_dist	453.195971157685	Dead tissue breeder
Celetes impar	BdM1144	BdM1777	0.163447782546495	P6	P9	geo_dist	453.195971157685	Dead tissue breeder
Celetes impar	BdM1146	BdM1149	0.06366237482117311	P5	P5	geo_dist	0	Dead tissue breeder
Celetes impar	BdM1146	BdM1150	0.05763335377069283	P5	P5	geo_dist	0	Dead tissue breeder
Celetes impar	BdM1146	BdM1151	0.06258941344778254	P5	P5	geo_dist	0	Dead tissue breeder
Celetes impar	BdM1146	BdM1775	0.08808501941549152	P5	P7	geo_dist	252.5820297103978	Dead tissue breeder
Celetes impar	BdM1146	BdM1776	0.17494379726139384	P5	P9	geo_dist	406.2489028944088	Dead tissue breeder
Celetes impar	BdM1146	BdM1777	0.16850602902105047	P5	P9	geo_dist	406.2489028944088	Dead tissue breeder
Celetes impar	BdM1149	BdM1150	0.05523196403024729	P5	P5	geo_dist	0	Dead tissue breeder
Celetes impar	BdM1149	BdM1151	0.06034130390353566	P5	P5	geo_dist	0	Dead tissue breeder
Celetes impar	BdM1149	BdM1775	0.08670549764970366	P5	P7	geo_dist	252.5820297103978	Dead tissue breeder
Celetes impar	BdM1149	BdM1776	0.17290006131207847	P5	P9	geo_dist	406.2489028944088	Dead tissue breeder
Celetes impar	BdM1149	BdM1777	0.16620682607807072	P5	P9	geo_dist	406.2489028944088	Dead tissue breeder
Celetes impar	BdM1150	BdM1151	0.05548743102391171	P5	P5	geo_dist	0	Dead tissue breeder
Celetes impar	BdM1150	BdM1775	0.07970570202329859	P5	P7	geo_dist	252.5820297103978	Dead tissue breeder
Celetes impar	BdM1150	BdM1776	0.16605354588187207	P5	P9	geo_dist	406.2489028944088	Dead tissue breeder
Celetes impar	BdM1150	BdM1777	0.15895156345800124	P5	P9	geo_dist	406.2489028944088	Dead tissue breeder
Celetes impar	BdM1151	BdM1775	0.08690987124463519	P5	P7	geo_dist	252.5820297103978	Dead tissue breeder
Celetes impar	BdM1151	BdM1776	0.174432863274065	P5	P9	geo_dist	406.2489028944088	Dead tissue breeder
Celetes impar	BdM1151	BdM1777	0.16799509503372165	P5	P9	geo_dist	406.2489028944088	Dead tissue breeder
Celetes impar	BdM1152	BdM1154	0.04557531166973227	P4	P4	geo_dist	0	Dead tissue breeder
Celetes impar	BdM1152	BdM1155	0.04567749846719804	P4	P4	geo_dist	0	Dead tissue breeder
Celetes impar	BdM1152	BdM1775	0.07536276313100347	P4	P7	geo_dist	289.5091252508649	Dead tissue breeder
Celetes impar	BdM1152	BdM1776	0.16263028816676886	P4	P9	geo_dist	424.47008297994546	Dead tissue breeder
Celetes impar	BdM1152	BdM1777	0.15542611894543226	P4	P9	geo_dist	424.47008297994546	Dead tissue breeder
Celetes impar	BdM1154	BdM1155	0.049100756182301246	P4	P4	geo_dist	0	Dead tissue breeder
Celetes impar	BdM1154	BdM1775	0.08042100960555897	P4	P7	geo_dist	289.5091252508649	Dead tissue breeder
Celetes impar	BdM1154	BdM1776	0.16702432045779686	P4	P9	geo_dist	424.47008297994546	Dead tissue breeder
Celetes impar	BdM1154	BdM1777	0.16022889842632332	P4	P9	geo_dist	424.47008297994546	Dead tissue breeder
Celetes impar	BdM1155	BdM1775	0.08021663601062742	P4	P7	geo_dist	289.5091252508649	Dead tissue breeder
Celetes impar	BdM1155	BdM1776	0.16610463928060495	P4	P9	geo_dist	424.47008297994546	Dead tissue breeder
Celetes impar	BdM1155	BdM1777	0.15900265685673412	P4	P9	geo_dist	424.47008297994546	Dead tissue breeder
Celetes impar	BdM1159	BdM1160	0.05722460658082976	P2	P2	geo_dist	0	Dead tissue breeder
Celetes impar	BdM1159	BdM1161	0.052779480891068875	P2	P2	geo_dist	0	Dead tissue breeder
Celetes impar	BdM1159	BdM1162	0.0592683425301451	P2	P2	geo_dist	0	Dead tissue breeder
Celetes impar	BdM1159	BdM1163	0.056815859390966686	P2	P2	geo_dist	0	Dead tissue breeder
Celetes impar	BdM1159	BdM1502	0.06866952789699571	P2	P20	geo_dist	627.4649432693201	Dead tissue breeder
Celetes impar	BdM1159	BdM1512	0.07193950541590026	P2	P20	geo_dist	627.4649432693201	Dead tissue breeder
Celetes impar	BdM1159	BdM1521	0.0787349274473738	P2	P20	geo_dist	627.4649432693201	Dead tissue breeder
Celetes impar	BdM1159	BdM1539	0.07050889025137952	P2	P20	geo_dist	627.4649432693201	Dead tissue breeder
Celetes impar	BdM1159	BdM1775	0.07193950541590026	P2	P7	geo_dist	325.8982406485194	Dead tissue breeder
Celetes impar	BdM1159	BdM1776	0.16850602902105047	P2	P9	geo_dist	289.81352190212345	Dead tissue breeder
Celetes impar	BdM1159	BdM1777	0.1621704475781729	P2	P9	geo_dist	289.81352190212345	Dead tissue breeder
Celetes impar	BdM1160	BdM1161	0.06202738606172083	P2	P2	geo_dist	0	Dead tissue breeder
Celetes impar	BdM1160	BdM1162	0.06483752299202943	P2	P2	geo_dist	0	Dead tissue breeder
Celetes impar	BdM1160	BdM1163	0.0630492540363785	P2	P2	geo_dist	0	Dead tissue breeder
Celetes impar	BdM1160	BdM1502	0.07730431228285306	P2	P20	geo_dist	627.4649432693201	Dead tissue breeder
Celetes impar	BdM1160	BdM1512	0.0802677294093603	P2	P20	geo_dist	627.4649432693201	Dead tissue breeder
Celetes impar	BdM1160	BdM1521	0.08772736562436133	P2	P20	geo_dist	627.4649432693201	Dead tissue breeder
Celetes impar	BdM1160	BdM1539	0.07950132842836706	P2	P20	geo_dist	627.4649432693201	Dead tissue breeder
Celetes impar	BdM1160	BdM1775	0.07955242182709994	P2	P7	geo_dist	325.8982406485194	Dead tissue breeder
Celetes impar	BdM1160	BdM1776	0.17724300020437359	P2	P9	geo_dist	289.81352190212345	Dead tissue breeder
Celetes impar	BdM1160	BdM1777	0.17019211117923563	P2	P9	geo_dist	289.81352190212345	Dead tissue breeder
Celetes impar	BdM1161	BdM1162	0.058604128346617615	P2	P2	geo_dist	0	Dead tissue breeder
Celetes impar	BdM1161	BdM1163	0.05957490292254241	P2	P2	geo_dist	0	Dead tissue breeder
Celetes impar	BdM1161	BdM1502	0.07209278561209892	P2	P20	geo_dist	627.4649432693201	Dead tissue breeder
Celetes impar	BdM1161	BdM1512	0.07464745554874311	P2	P20	geo_dist	627.4649432693201	Dead tissue breeder
Celetes impar	BdM1161	BdM1521	0.08180053137134682	P2	P20	geo_dist	627.4649432693201	Dead tissue breeder
Celetes impar	BdM1161	BdM1539	0.07393214796648273	P2	P20	geo_dist	627.4649432693201	Dead tissue breeder
Celetes impar	BdM1161	BdM1775	0.07444308195381157	P2	P7	geo_dist	325.8982406485194	Dead tissue breeder
Celetes impar	BdM1161	BdM1776	0.17218475372981812	P2	P9	geo_dist	289.81352190212345	Dead tissue breeder
Celetes impar	BdM1161	BdM1777	0.16544042509707746	P2	P9	geo_dist	289.81352190212345	Dead tissue breeder
Celetes impar	BdM1162	BdM1163	0.06218066625791948	P2	P2	geo_dist	0	Dead tissue breeder
Celetes impar	BdM1162	BdM1502	0.07893930104230533	P2	P20	geo_dist	627.4649432693201	Dead tissue breeder
Celetes impar	BdM1162	BdM1512	0.08180053137134682	P2	P20	geo_dist	627.4649432693201	Dead tissue breeder
Celetes impar	BdM1162	BdM1521	0.08869814020028613	P2	P20	geo_dist	627.4649432693201	Dead tissue breeder
Celetes impar	BdM1162	BdM1539	0.08088085019415492	P2	P20	geo_dist	627.4649432693201	Dead tissue breeder
Celetes impar	BdM1162	BdM1775	0.07858164725117515	P2	P7	geo_dist	325.8982406485194	Dead tissue breeder
Celetes impar	BdM1162	BdM1776	0.17780502759043532	P2	P9	geo_dist	289.81352190212345	Dead tissue breeder
Celetes impar	BdM1162	BdM1777	0.17080523196403025	P2	P9	geo_dist	289.81352190212345	Dead tissue breeder
Celetes impar	BdM1163	BdM1502	0.07648681790312692	P2	P20	geo_dist	627.4649432693201	Dead tissue breeder
Celetes impar	BdM1163	BdM1512	0.07858164725117515	P2	P20	geo_dist	627.4649432693201	Dead tissue breeder
Celetes impar	BdM1163	BdM1521	0.08655221745350501	P2	P20	geo_dist	627.4649432693201	Dead tissue breeder
Celetes impar	BdM1163	BdM1539	0.07791743306764766	P2	P20	geo_dist	627.4649432693201	Dead tissue breeder
Celetes impar	BdM1163	BdM1775	0.07618025751072961	P2	P7	geo_dist	325.8982406485194	Dead tissue breeder
Celetes impar	BdM1163	BdM1776	0.17617003883098303	P2	P9	geo_dist	289.81352190212345	Dead tissue breeder
Celetes impar	BdM1163	BdM1777	0.1690680564071122	P2	P9	geo_dist	289.81352190212345	Dead tissue breeder
Celetes impar	BdM1497	BdM1502	0.042458614347026365	P13	P20	geo_dist	201.48983521810777	Dead tissue breeder
Celetes impar	BdM1497	BdM1503	0.031013693030860413	P13	P19	geo_dist	265.77123608988694	Dead tissue breeder
Celetes impar	BdM1497	BdM1512	0.04700592683425302	P13	P20	geo_dist	201.48983521810777	Dead tissue breeder
Celetes impar	BdM1497	BdM1521	0.05104230533415083	P13	P20	geo_dist	201.48983521810777	Dead tissue breeder
Celetes impar	BdM1497	BdM1525	0.03208665440425097	P13	P15	geo_dist	342.22338513187896	Dead tissue breeder
Celetes impar	BdM1497	BdM1526	0.033363989372573066	P13	P19	geo_dist	265.77123608988694	Dead tissue breeder
Celetes impar	BdM1497	BdM1532	0.030656039239730228	P13	P17_cor	geo_dist	415.5486380914326	Dead tissue breeder
Celetes impar	BdM1497	BdM1533	0.02973635806253832	P13	P13	geo_dist	0	Dead tissue breeder
Celetes impar	BdM1497	BdM1535	0.03193337420805232	P13	P19	geo_dist	265.77123608988694	Dead tissue breeder
Celetes impar	BdM1497	BdM1539	0.04378704271408134	P13	P20	geo_dist	201.48983521810777	Dead tissue breeder
Celetes impar	BdM1497	BdM1540	0.028969957081545063	P13	P13	geo_dist	0	Dead tissue breeder
Celetes impar	BdM1497	BdM1541	0.03561209891681995	P13	P17_hyb	geo_dist	410.13339699601414	Dead tissue breeder
Celetes impar	BdM1497	BdM1547	0.03351726956877171	P13	P13	geo_dist	0	Dead tissue breeder
Celetes impar	BdM1497	BdM1775	0.07699775189045575	P13	P7	geo_dist	459.2437940236876	Dead tissue breeder
Celetes impar	BdM1497	BdM1776	0.16298794195789904	P13	P9	geo_dist	589.8511316160765	Dead tissue breeder
Celetes impar	BdM1497	BdM1777	0.15609033312895973	P13	P9	geo_dist	589.8511316160765	Dead tissue breeder
Celetes impar	BdM1502	BdM1512	0.04802779480891069	P20	P20	geo_dist	0	Dead tissue breeder
Celetes impar	BdM1502	BdM1521	0.0536480686695279	P20	P20	geo_dist	0	Dead tissue breeder
Celetes impar	BdM1502	BdM1539	0.04629061925199264	P20	P20	geo_dist	0	Dead tissue breeder
Celetes impar	BdM1502	BdM1775	0.07853055385244226	P20	P7	geo_dist	495.0890912786583	Dead tissue breeder
Celetes impar	BdM1502	BdM1776	0.1649805845084815	P20	P9	geo_dist	653.1635689122547	Dead tissue breeder
Celetes impar	BdM1502	BdM1777	0.1581340690782751	P20	P9	geo_dist	653.1635689122547	Dead tissue breeder
Celetes impar	BdM1503	BdM1512	0.04721030042918455	P19	P20	geo_dist	152.6121436531662	Dead tissue breeder
Celetes impar	BdM1503	BdM1521	0.05262620069487022	P19	P20	geo_dist	152.6121436531662	Dead tissue breeder
Celetes impar	BdM1503	BdM1526	0.030400572246065807	P19	P19	geo_dist	0	Dead tissue breeder
Celetes impar	BdM1503	BdM1535	0.028561209891681996	P19	P19	geo_dist	0	Dead tissue breeder
Celetes impar	BdM1503	BdM1539	0.043531575720416923	P19	P20	geo_dist	152.6121436531662	Dead tissue breeder
Celetes impar	BdM1503	BdM1775	0.07679337829552421	P19	P7	geo_dist	643.3211097184909	Dead tissue breeder
Celetes impar	BdM1503	BdM1776	0.16232372777437154	P19	P9	geo_dist	797.7850397127119	Dead tissue breeder
Celetes impar	BdM1503	BdM1777	0.15583486613529532	P19	P9	geo_dist	797.7850397127119	Dead tissue breeder
Celetes impar	BdM1512	BdM1521	0.05742898017576129	P20	P20	geo_dist	0	Dead tissue breeder
Celetes impar	BdM1512	BdM1539	0.04864091559370529	P20	P20	geo_dist	0	Dead tissue breeder
Celetes impar	BdM1512	BdM1775	0.0822092785612099	P20	P7	geo_dist	495.0890912786583	Dead tissue breeder
Celetes impar	BdM1512	BdM1776	0.16896586960964644	P20	P9	geo_dist	653.1635689122547	Dead tissue breeder
Celetes impar	BdM1512	BdM1777	0.1621704475781729	P20	P9	geo_dist	653.1635689122547	Dead tissue breeder
Celetes impar	BdM1521	BdM1539	0.05553852442264459	P20	P20	geo_dist	0	Dead tissue breeder
Celetes impar	BdM1521	BdM1775	0.0888003269977519	P20	P7	geo_dist	495.0890912786583	Dead tissue breeder
Celetes impar	BdM1521	BdM1776	0.17611894543225015	P20	P9	geo_dist	653.1635689122547	Dead tissue breeder
Celetes impar	BdM1521	BdM1777	0.16963008379317393	P20	P9	geo_dist	653.1635689122547	Dead tissue breeder
Celetes impar	BdM1522	BdM1525	0.05482321684038422	P11	P15	geo_dist	601.1037610596574	Dead tissue breeder
Celetes impar	BdM1522	BdM1526	0.05671367259350092	P11	P19	geo_dist	501.80899624477314	Dead tissue breeder
Celetes impar	BdM1522	BdM1529	0.07270590639689352	P11	P11	geo_dist	0	Dead tissue breeder
Celetes impar	BdM1522	BdM1532	0.05042918454935622	P11	P17_cor	geo_dist	672.8636938607856	Dead tissue breeder
Celetes impar	BdM1522	BdM1533	0.053903535663192316	P11	P13	geo_dist	258.8872818122639	Dead tissue breeder
Celetes impar	BdM1522	BdM1535	0.05482321684038422	P11	P19	geo_dist	501.80899624477314	Dead tissue breeder
Celetes impar	BdM1522	BdM1538	0.06938483547925609	P11	P11	geo_dist	0	Dead tissue breeder
Celetes impar	BdM1522	BdM1539	0.05931943592887799	P11	P20	geo_dist	381.35697133371815	Dead tissue breeder
Celetes impar	BdM1522	BdM1540	0.05400572246065808	P11	P13	geo_dist	258.8872818122639	Dead tissue breeder
Celetes impar	BdM1522	BdM1541	0.05512977723278153	P11	P17_hyb	geo_dist	667.4990438818529	Dead tissue breeder
Celetes impar	BdM1522	BdM1544	0.06729000613120785	P11	P11	geo_dist	0	Dead tissue breeder
Celetes impar	BdM1522	BdM1545	0.06417330880850194	P11	P11	geo_dist	0	Dead tissue breeder
Celetes impar	BdM1522	BdM1547	0.05845084815041897	P11	P13	geo_dist	258.8872818122639	Dead tissue breeder
Celetes impar	BdM1522	BdM1775	0.07050889025137952	P11	P7	geo_dist	243.75912581971394	Dead tissue breeder
Celetes impar	BdM1522	BdM1776	0.16334559574902924	P11	P9	geo_dist	340.9408112494592	Dead tissue breeder
Celetes impar	BdM1522	BdM1777	0.15690782750868587	P11	P9	geo_dist	340.9408112494592	Dead tissue breeder
Celetes impar	BdM1525	BdM1526	0.03208665440425097	P15	P19	geo_dist	189.40153087365638	Dead tissue breeder
Celetes impar	BdM1525	BdM1532	0.02907214387901083	P15	P17_cor	geo_dist	88.343246251268	Dead tissue breeder
Celetes impar	BdM1525	BdM1535	0.029940731657469855	P15	P19	geo_dist	189.40153087365638	Dead tissue breeder
Celetes impar	BdM1525	BdM1539	0.04440016349887595	P15	P20	geo_dist	326.32640078285385	Dead tissue breeder
Celetes impar	BdM1525	BdM1541	0.032546494992846925	P15	P17_hyb	geo_dist	83.2944545580854	Dead tissue breeder
Celetes impar	BdM1525	BdM1775	0.07720212548538728	P15	P7	geo_dist	784.6370784114621	Dead tissue breeder
Celetes impar	BdM1525	BdM1776	0.16242591457183733	P15	P9	geo_dist	926.8595506966815	Dead tissue breeder
Celetes impar	BdM1525	BdM1777	0.15583486613529532	P15	P9	geo_dist	926.8595506966815	Dead tissue breeder
Celetes impar	BdM1526	BdM1535	0.030400572246065807	P19	P19	geo_dist	0	Dead tissue breeder
Celetes impar	BdM1526	BdM1539	0.04623952585325976	P19	P20	geo_dist	152.6121436531662	Dead tissue breeder
Celetes impar	BdM1526	BdM1775	0.07975679542203147	P19	P7	geo_dist	643.3211097184909	Dead tissue breeder
Celetes impar	BdM1526	BdM1776	0.16518495810341305	P19	P9	geo_dist	797.7850397127119	Dead tissue breeder
Celetes impar	BdM1526	BdM1777	0.15890047005926836	P19	P9	geo_dist	797.7850397127119	Dead tissue breeder
Celetes impar	BdM1529	BdM1532	0.0677498467198038	P11	P17_cor	geo_dist	672.8636938607856	Dead tissue breeder
Celetes impar	BdM1529	BdM1533	0.07050889025137952	P11	P13	geo_dist	258.8872818122639	Dead tissue breeder
Celetes impar	BdM1529	BdM1535	0.07234825260576333	P11	P19	geo_dist	501.80899624477314	Dead tissue breeder
Celetes impar	BdM1529	BdM1538	0.08369098712446352	P11	P11	geo_dist	0	Dead tissue breeder
Celetes impar	BdM1529	BdM1539	0.07597588391579808	P11	P20	geo_dist	381.35697133371815	Dead tissue breeder
Celetes impar	BdM1529	BdM1540	0.07061107704884528	P11	P13	geo_dist	258.8872818122639	Dead tissue breeder
Celetes impar	BdM1529	BdM1541	0.07193950541590026	P11	P17_hyb	geo_dist	667.4990438818529	Dead tissue breeder
Celetes impar	BdM1529	BdM1544	0.08231146535867566	P11	P11	geo_dist	0	Dead tissue breeder
Celetes impar	BdM1529	BdM1545	0.07904148783977111	P11	P11	geo_dist	0	Dead tissue breeder
Celetes impar	BdM1529	BdM1547	0.0740343347639485	P11	P13	geo_dist	258.8872818122639	Dead tissue breeder
Celetes impar	BdM1529	BdM1775	0.08665440425097078	P11	P7	geo_dist	243.75912581971394	Dead tissue breeder
Celetes impar	BdM1529	BdM1776	0.18076844471694256	P11	P9	geo_dist	340.9408112494592	Dead tissue breeder
Celetes impar	BdM1529	BdM1777	0.17499489066012672	P11	P9	geo_dist	340.9408112494592	Dead tissue breeder
Celetes impar	BdM1532	BdM1535	0.02891886368281218	P17_cor	P19	geo_dist	211.23277439186194	Dead tissue breeder
Celetes impar	BdM1532	BdM1539	0.04220314735336195	P17_cor	P20	geo_dist	362.4034995060764	Dead tissue breeder
Celetes impar	BdM1532	BdM1541	0.025648886163907623	P17_cor	P17_hyb	geo_dist	5.473508511905251	Dead tissue breeder
Celetes impar	BdM1532	BdM1775	0.07326793378295524	P17_cor	P7	geo_dist	842.4946928253929	Dead tissue breeder
Celetes impar	BdM1532	BdM1776	0.15895156345800124	P17_cor	P9	geo_dist	990.4797936687054	Dead tissue breeder
Celetes impar	BdM1532	BdM1777	0.15251379521765787	P17_cor	P9	geo_dist	990.4797936687054	Dead tissue breeder
Celetes impar	BdM1533	BdM1535	0.030400572246065807	P13	P19	geo_dist	265.77123608988694	Dead tissue breeder
Celetes impar	BdM1533	BdM1539	0.04302064173308808	P13	P20	geo_dist	201.48983521810777	Dead tissue breeder
Celetes impar	BdM1533	BdM1540	0.02845902309421623	P13	P13	geo_dist	0	Dead tissue breeder
Celetes impar	BdM1533	BdM1541	0.03459023094216227	P13	P17_hyb	geo_dist	410.13339699601414	Dead tissue breeder
Celetes impar	BdM1533	BdM1547	0.032444308195381154	P13	P13	geo_dist	0	Dead tissue breeder
Celetes impar	BdM1533	BdM1775	0.07633353770692826	P13	P7	geo_dist	459.2437940236876	Dead tissue breeder
Celetes impar	BdM1533	BdM1776	0.16171060698957695	P13	P9	geo_dist	589.8511316160765	Dead tissue breeder
Celetes impar	BdM1533	BdM1777	0.1552217453505007	P13	P9	geo_dist	589.8511316160765	Dead tissue breeder
Celetes impar	BdM1535	BdM1539	0.044349070100143065	P19	P20	geo_dist	152.6121436531662	Dead tissue breeder
Celetes impar	BdM1535	BdM1775	0.07740649908031882	P19	P7	geo_dist	643.3211097184909	Dead tissue breeder
Celetes impar	BdM1535	BdM1776	0.16273247496423462	P19	P9	geo_dist	797.7850397127119	Dead tissue breeder
Celetes impar	BdM1535	BdM1777	0.15552830574289803	P19	P9	geo_dist	797.7850397127119	Dead tissue breeder
Celetes impar	BdM1538	BdM1539	0.07291027999182506	P11	P20	geo_dist	381.35697133371815	Dead tissue breeder
Celetes impar	BdM1538	BdM1540	0.06856734109952994	P11	P13	geo_dist	258.8872818122639	Dead tissue breeder
Celetes impar	BdM1538	BdM1541	0.0693337420805232	P11	P17_hyb	geo_dist	667.4990438818529	Dead tissue breeder
Celetes impar	BdM1538	BdM1544	0.0796546086245657	P11	P11	geo_dist	0	Dead tissue breeder
Celetes impar	BdM1538	BdM1545	0.07761087267525035	P11	P11	geo_dist	0	Dead tissue breeder
Celetes impar	BdM1538	BdM1547	0.07224606580829757	P11	P13	geo_dist	258.8872818122639	Dead tissue breeder
Celetes impar	BdM1538	BdM1775	0.08430410790925813	P11	P7	geo_dist	243.75912581971394	Dead tissue breeder
Celetes impar	BdM1538	BdM1776	0.1781115879828326	P11	P9	geo_dist	340.9408112494592	Dead tissue breeder
Celetes impar	BdM1538	BdM1777	0.17192928673615368	P11	P9	geo_dist	340.9408112494592	Dead tissue breeder
Celetes impar	BdM1539	BdM1775	0.08134069078275087	P20	P7	geo_dist	495.0890912786583	Dead tissue breeder
Celetes impar	BdM1539	BdM1776	0.16768853464132433	P20	P9	geo_dist	653.1635689122547	Dead tissue breeder
Celetes impar	BdM1539	BdM1777	0.1615062333946454	P20	P9	geo_dist	653.1635689122547	Dead tissue breeder
Celetes impar	BdM1540	BdM1541	0.03413039035356632	P13	P17_hyb	geo_dist	410.13339699601414	Dead tissue breeder
Celetes impar	BdM1540	BdM1547	0.032137747802983854	P13	P13	geo_dist	0	Dead tissue breeder
Celetes impar	BdM1540	BdM1775	0.07597588391579808	P13	P7	geo_dist	459.2437940236876	Dead tissue breeder
Celetes impar	BdM1540	BdM1776	0.16176170038830984	P13	P9	geo_dist	589.8511316160765	Dead tissue breeder
Celetes impar	BdM1540	BdM1777	0.15532393214796647	P13	P9	geo_dist	589.8511316160765	Dead tissue breeder
Celetes impar	BdM1541	BdM1775	0.07766196607398324	P17_hyb	P7	geo_dist	837.5271500914702	Dead tissue breeder
Celetes impar	BdM1541	BdM1776	0.16227263437563866	P17_hyb	P9	geo_dist	985.3416663458479	Dead tissue breeder
Celetes impar	BdM1541	BdM1777	0.1558859595340282	P17_hyb	P9	geo_dist	985.3416663458479	Dead tissue breeder
Celetes impar	BdM1544	BdM1545	0.0762313509094625	P11	P11	geo_dist	0	Dead tissue breeder
Celetes impar	BdM1544	BdM1547	0.07004904966278357	P11	P13	geo_dist	258.8872818122639	Dead tissue breeder
Celetes impar	BdM1544	BdM1775	0.0828223993460045	P11	P7	geo_dist	243.75912581971394	Dead tissue breeder
Celetes impar	BdM1544	BdM1776	0.17576129164111998	P11	P9	geo_dist	340.9408112494592	Dead tissue breeder
Celetes impar	BdM1544	BdM1777	0.1687614960147149	P11	P9	geo_dist	340.9408112494592	Dead tissue breeder
Celetes impar	BdM1545	BdM1547	0.06866952789699571	P11	P13	geo_dist	258.8872818122639	Dead tissue breeder
Celetes impar	BdM1545	BdM1775	0.07919476803596975	P11	P7	geo_dist	243.75912581971394	Dead tissue breeder
Celetes impar	BdM1545	BdM1776	0.17335990190067443	P11	P9	geo_dist	340.9408112494592	Dead tissue breeder
Celetes impar	BdM1545	BdM1777	0.16702432045779686	P11	P9	geo_dist	340.9408112494592	Dead tissue breeder
Celetes impar	BdM1547	BdM1775	0.08006335581442878	P13	P7	geo_dist	459.2437940236876	Dead tissue breeder
Celetes impar	BdM1547	BdM1776	0.1659002656856734	P13	P9	geo_dist	589.8511316160765	Dead tissue breeder
Celetes impar	BdM1547	BdM1777	0.1593092172491314	P13	P9	geo_dist	589.8511316160765	Dead tissue breeder
Celetes impar	BdM1775	BdM1776	0.17744737379930514	P7	P9	geo_dist	165.47019975793484	Dead tissue breeder
Celetes impar	BdM1775	BdM1777	0.17106069895769466	P7	P9	geo_dist	165.47019975793484	Dead tissue breeder
Celetes impar	BdM1776	BdM1777	0.1022378908645003	P9	P9	geo_dist	0	Dead tissue breeder
Dialomia polyphaga	BdM1113	BdM1114	0.19846098783106658	P2	P2	geo_dist	0	Dead tissue breeder
Dialomia polyphaga	BdM1113	BdM1117	0.17698639942734432	P2	P2	geo_dist	0	Dead tissue breeder
Dialomia polyphaga	BdM1113	BdM1125	0.30851825340014316	P2	P6	geo_dist	510.4157966433749	Dead tissue breeder
Dialomia polyphaga	BdM1113	BdM1127	0.3203292770221904	P2	P7	geo_dist	325.8982406485194	Dead tissue breeder
Dialomia polyphaga	BdM1113	BdM1304	0.3346456692913386	P2	P6	geo_dist	510.4157966433749	Dead tissue breeder
Dialomia polyphaga	BdM1113	BdM1779	0.16374373657838226	P2	P2	geo_dist	0	Dead tissue breeder
Dialomia polyphaga	BdM1113	BdM1780	0.3235504652827487	P2	P5	geo_dist	410.42958886443756	Dead tissue breeder
Dialomia polyphaga	BdM1113	BdM1783	0.32229778095919825	P2	P6	geo_dist	510.4157966433749	Dead tissue breeder
Dialomia polyphaga	BdM1113	BdM1784	0.3190765926986399	P2	P6	geo_dist	510.4157966433749	Dead tissue breeder
Dialomia polyphaga	BdM1114	BdM1117	0.18396564065855406	P2	P2	geo_dist	0	Dead tissue breeder
Dialomia polyphaga	BdM1114	BdM1125	0.3094130279169649	P2	P6	geo_dist	510.4157966433749	Dead tissue breeder
Dialomia polyphaga	BdM1114	BdM1127	0.31603435934144597	P2	P7	geo_dist	325.8982406485194	Dead tissue breeder
Dialomia polyphaga	BdM1114	BdM1304	0.33410880458124553	P2	P6	geo_dist	510.4157966433749	Dead tissue breeder
Dialomia polyphaga	BdM1114	BdM1779	0.17000715819613457	P2	P2	geo_dist	0	Dead tissue breeder
Dialomia polyphaga	BdM1114	BdM1780	0.3199713672154617	P2	P5	geo_dist	410.42958886443756	Dead tissue breeder
Dialomia polyphaga	BdM1114	BdM1783	0.3192555476020043	P2	P6	geo_dist	510.4157966433749	Dead tissue breeder
Dialomia polyphaga	BdM1114	BdM1784	0.31710808876163205	P2	P6	geo_dist	510.4157966433749	Dead tissue breeder
Dialomia polyphaga	BdM1117	BdM1125	0.2940229062276306	P2	P6	geo_dist	510.4157966433749	Dead tissue breeder
Dialomia polyphaga	BdM1117	BdM1127	0.3044022906227631	P2	P7	geo_dist	325.8982406485194	Dead tissue breeder
Dialomia polyphaga	BdM1117	BdM1304	0.32086614173228345	P2	P6	geo_dist	510.4157966433749	Dead tissue breeder
Dialomia polyphaga	BdM1117	BdM1779	0.1419112383679313	P2	P2	geo_dist	0	Dead tissue breeder
Dialomia polyphaga	BdM1117	BdM1780	0.31048675733715103	P2	P5	geo_dist	410.42958886443756	Dead tissue breeder
Dialomia polyphaga	BdM1117	BdM1783	0.30386542591267	P2	P6	geo_dist	510.4157966433749	Dead tissue breeder
Dialomia polyphaga	BdM1117	BdM1784	0.3051181102362205	P2	P6	geo_dist	510.4157966433749	Dead tissue breeder
Dialomia polyphaga	BdM1125	BdM1127	0.08357193987115247	P6	P7	geo_dist	288.1371465857199	Dead tissue breeder
Dialomia polyphaga	BdM1125	BdM1304	0.09090909090909091	P6	P6	geo_dist	0	Dead tissue breeder
Dialomia polyphaga	BdM1125	BdM1783	0.07301360057265568	P6	P6	geo_dist	0	Dead tissue breeder
Dialomia polyphaga	BdM1125	BdM1784	0.07140300644237652	P6	P6	geo_dist	0	Dead tissue breeder
Dialomia polyphaga	BdM1304	BdM1783	0.09753042233357194	P6	P6	geo_dist	0	Dead tissue breeder
Dialomia polyphaga	BdM1304	BdM1784	0.09591982820329277	P6	P6	geo_dist	0	Dead tissue breeder
Dialomia polyphaga	BdM1400	BdM1434	0.10039370078740158	P17_cor	P17_cor	geo_dist	0	Dead tissue breeder
Dialomia polyphaga	BdM1400	BdM1779	0.2528632784538296	P17_cor	P2	geo_dist	894.7236153612123	Dead tissue breeder
Dialomia polyphaga	BdM1400	BdM1780	0.08536148890479599	P17_cor	P5	geo_dist	589.9760169686233	Dead tissue breeder
Dialomia polyphaga	BdM1400	BdM1783	0.08321403006442377	P17_cor	P6	geo_dist	590.7834054377594	Dead tissue breeder
Dialomia polyphaga	BdM1400	BdM1784	0.07963493199713673	P17_cor	P6	geo_dist	590.7834054377594	Dead tissue breeder
Dialomia polyphaga	BdM1400	BdM1787	0.06800286327845383	P17_cor	P17_hyb	geo_dist	5.473508511905251	Dead tissue breeder
Dialomia polyphaga	BdM1400	BdM1788	0.08876163206871868	P17_cor	P17_cor	geo_dist	0	Dead tissue breeder
Dialomia polyphaga	BdM1434	BdM1779	0.2823908375089477	P17_cor	P2	geo_dist	894.7236153612123	Dead tissue breeder
Dialomia polyphaga	BdM1434	BdM1780	0.11113099498926271	P17_cor	P5	geo_dist	589.9760169686233	Dead tissue breeder
Dialomia polyphaga	BdM1434	BdM1783	0.10790980672870437	P17_cor	P6	geo_dist	590.7834054377594	Dead tissue breeder
Dialomia polyphaga	BdM1434	BdM1784	0.1073729420186113	P17_cor	P6	geo_dist	590.7834054377594	Dead tissue breeder
Dialomia polyphaga	BdM1434	BdM1787	0.0935934144595562	P17_cor	P17_hyb	geo_dist	5.473508511905251	Dead tissue breeder
Dialomia polyphaga	BdM1434	BdM1788	0.11184681460272011	P17_cor	P17_cor	geo_dist	0	Dead tissue breeder
Dialomia polyphaga	BdM1438	BdM1467	0.08911954187544739	P11	P15	geo_dist	601.1037610596574	Dead tissue breeder
Dialomia polyphaga	BdM1438	BdM1779	0.24946313528990693	P11	P2	geo_dist	246.86359880090887	Dead tissue breeder
Dialomia polyphaga	BdM1438	BdM1780	0.07802433786685756	P11	P5	geo_dist	172.70014915100555	Dead tissue breeder
Dialomia polyphaga	BdM1438	BdM1781	0.07677165354330709	P11	P13	geo_dist	258.8872818122639	Dead tissue breeder
Dialomia polyphaga	BdM1438	BdM1782	0.07498210450966357	P11	P13	geo_dist	258.8872818122639	Dead tissue breeder
Dialomia polyphaga	BdM1438	BdM1783	0.07641374373657839	P11	P6	geo_dist	282.520126428773	Dead tissue breeder
Dialomia polyphaga	BdM1438	BdM1784	0.07158196134574088	P11	P6	geo_dist	282.520126428773	Dead tissue breeder
Dialomia polyphaga	BdM1438	BdM1787	0.06997136721546171	P11	P17_hyb	geo_dist	667.4990438818529	Dead tissue breeder
Dialomia polyphaga	BdM1438	BdM1788	0.09055118110236221	P11	P17_cor	geo_dist	672.8636938607856	Dead tissue breeder
Dialomia polyphaga	BdM1467	BdM1779	0.27111667859699357	P15	P2	geo_dist	815.8174261289065	Dead tissue breeder
Dialomia polyphaga	BdM1467	BdM1780	0.0984251968503937	P15	P5	geo_dist	533.9453540882942	Dead tissue breeder
Dialomia polyphaga	BdM1467	BdM1783	0.09699355762347889	P15	P6	geo_dist	549.3608477001261	Dead tissue breeder
Dialomia polyphaga	BdM1467	BdM1784	0.09735146743020759	P15	P6	geo_dist	549.3608477001261	Dead tissue breeder
Dialomia polyphaga	BdM1467	BdM1787	0.08554044380816034	P15	P17_hyb	geo_dist	83.2944545580854	Dead tissue breeder
Dialomia polyphaga	BdM1467	BdM1788	0.1070150322118826	P15	P17_cor	geo_dist	88.343246251268	Dead tissue breeder
Dialomia polyphaga	BdM1779	BdM1780	0.2573371510379384	P2	P5	geo_dist	410.42958886443756	Dead tissue breeder
Dialomia polyphaga	BdM1779	BdM1783	0.25196850393700787	P2	P6	geo_dist	510.4157966433749	Dead tissue breeder
Dialomia polyphaga	BdM1779	BdM1784	0.24982104509663564	P2	P6	geo_dist	510.4157966433749	Dead tissue breeder
Dialomia polyphaga	BdM1780	BdM1783	0.07999284180386543	P5	P6	geo_dist	112.63602759692876	Dead tissue breeder
Dialomia polyphaga	BdM1780	BdM1784	0.07766642806012884	P5	P6	geo_dist	112.63602759692876	Dead tissue breeder
Dialomia polyphaga	BdM1781	BdM1782	0.07283464566929133	P13	P13	geo_dist	0	Dead tissue breeder
Dialomia polyphaga	BdM1781	BdM1783	0.07981388690050108	P13	P6	geo_dist	295.90864263878484	Dead tissue breeder
Dialomia polyphaga	BdM1781	BdM1784	0.07587687902648532	P13	P6	geo_dist	295.90864263878484	Dead tissue breeder
Dialomia polyphaga	BdM1781	BdM1787	0.0733715103793844	P13	P17_hyb	geo_dist	410.13339699601414	Dead tissue breeder
Dialomia polyphaga	BdM1781	BdM1788	0.0935934144595562	P13	P17_cor	geo_dist	415.5486380914326	Dead tissue breeder
Dialomia polyphaga	BdM1782	BdM1783	0.08035075161059413	P13	P6	geo_dist	295.90864263878484	Dead tissue breeder
Dialomia polyphaga	BdM1782	BdM1784	0.07641374373657839	P13	P6	geo_dist	295.90864263878484	Dead tissue breeder
Dialomia polyphaga	BdM1782	BdM1787	0.07283464566929133	P13	P17_hyb	geo_dist	410.13339699601414	Dead tissue breeder
Dialomia polyphaga	BdM1782	BdM1788	0.09269863994273443	P13	P17_cor	geo_dist	415.5486380914326	Dead tissue breeder
Dialomia polyphaga	BdM1783	BdM1784	0.07659269863994274	P6	P6	geo_dist	0	Dead tissue breeder
Microstrates bondari OTU 1	BdM1211	BdM1212	0.07971223021582734	P1	P1	geo_dist	0	Live tissue breeder
Microstrates bondari OTU 1	BdM1211	BdM1213	0.09410071942446044	P1	P1	geo_dist	0	Live tissue breeder
Microstrates bondari OTU 1	BdM1211	BdM1214	0.0837410071942446	P1	P1	geo_dist	0	Live tissue breeder
Microstrates bondari OTU 1	BdM1211	BdM1215	0.08330935251798562	P1	P1	geo_dist	0	Live tissue breeder
Microstrates bondari OTU 1	BdM1211	BdM1216	0.09223021582733813	P1	P1	geo_dist	0	Live tissue breeder
Microstrates bondari OTU 1	BdM1211	BdM1217	0.09741007194244604	P1	P1	geo_dist	0	Live tissue breeder
Microstrates bondari OTU 1	BdM1211	BdM1218	0.08503597122302159	P1	P1	geo_dist	0	Live tissue breeder
Microstrates bondari OTU 1	BdM1211	BdM1219	0.09007194244604316	P1	P3	geo_dist	353.8445190121486	Live tissue breeder
Microstrates bondari OTU 1	BdM1211	BdM1221	0.10043165467625899	P1	P3	geo_dist	353.8445190121486	Live tissue breeder
Microstrates bondari OTU 1	BdM1211	BdM1222	0.09438848920863309	P1	P3	geo_dist	353.8445190121486	Live tissue breeder
Microstrates bondari OTU 1	BdM1211	BdM1223	0.0972661870503597	P1	P3	geo_dist	353.8445190121486	Live tissue breeder
Microstrates bondari OTU 1	BdM1211	BdM1224	0.08143884892086331	P1	P3	geo_dist	353.8445190121486	Live tissue breeder
Microstrates bondari OTU 1	BdM1211	BdM1225	0.08992805755395683	P1	P8	geo_dist	88.0240930631761	Live tissue breeder
Microstrates bondari OTU 1	BdM1211	BdM1227	0.09223021582733813	P1	P8	geo_dist	88.0240930631761	Live tissue breeder
Microstrates bondari OTU 1	BdM1211	BdM1230	0.09697841726618706	P1	P8	geo_dist	88.0240930631761	Live tissue breeder
Microstrates bondari OTU 1	BdM1211	BdM1269	0.08834532374100719	P1	P3	geo_dist	353.8445190121486	Live tissue breeder
Microstrates bondari OTU 1	BdM1211	BdM1270	0.07625899280575539	P1	P8	geo_dist	88.0240930631761	Live tissue breeder
Microstrates bondari OTU 1	BdM1211	BdM1328	0.3389928057553957	P1	P12	geo_dist	563.463726275941	Live tissue breeder
Microstrates bondari OTU 1	BdM1211	BdM1362	0.06949640287769784	P1	P10	geo_dist	158.53978005104122	Live tissue breeder
Microstrates bondari OTU 1	BdM1211	BdM1365	0.07496402877697841	P1	P10	geo_dist	158.53978005104122	Live tissue breeder
Microstrates bondari OTU 1	BdM1211	BdM1386	0.07136690647482015	P1	P10	geo_dist	158.53978005104122	Live tissue breeder
Microstrates bondari OTU 1	BdM1211	BdM1430	0.3238848920863309	P1	P12	geo_dist	563.463726275941	Live tissue breeder
Microstrates bondari OTU 1	BdM1212	BdM1213	0.08920863309352518	P1	P1	geo_dist	0	Live tissue breeder
Microstrates bondari OTU 1	BdM1212	BdM1214	0.08	P1	P1	geo_dist	0	Live tissue breeder
Microstrates bondari OTU 1	BdM1212	BdM1215	0.08489208633093526	P1	P1	geo_dist	0	Live tissue breeder
Microstrates bondari OTU 1	BdM1212	BdM1216	0.08877697841726619	P1	P1	geo_dist	0	Live tissue breeder
Microstrates bondari OTU 1	BdM1212	BdM1217	0.09338129496402878	P1	P1	geo_dist	0	Live tissue breeder
Microstrates bondari OTU 1	BdM1212	BdM1218	0.08402877697841726	P1	P1	geo_dist	0	Live tissue breeder
Microstrates bondari OTU 1	BdM1212	BdM1219	0.10517985611510791	P1	P3	geo_dist	353.8445190121486	Live tissue breeder
Microstrates bondari OTU 1	BdM1212	BdM1221	0.09956834532374101	P1	P3	geo_dist	353.8445190121486	Live tissue breeder
Microstrates bondari OTU 1	BdM1212	BdM1222	0.09338129496402878	P1	P3	geo_dist	353.8445190121486	Live tissue breeder
Microstrates bondari OTU 1	BdM1212	BdM1223	0.0962589928057554	P1	P3	geo_dist	353.8445190121486	Live tissue breeder
Microstrates bondari OTU 1	BdM1212	BdM1224	0.07971223021582734	P1	P3	geo_dist	353.8445190121486	Live tissue breeder
Microstrates bondari OTU 1	BdM1212	BdM1225	0.0902158273381295	P1	P8	geo_dist	88.0240930631761	Live tissue breeder
Microstrates bondari OTU 1	BdM1212	BdM1227	0.08992805755395683	P1	P8	geo_dist	88.0240930631761	Live tissue breeder
Microstrates bondari OTU 1	BdM1212	BdM1230	0.09539568345323741	P1	P8	geo_dist	88.0240930631761	Live tissue breeder
Microstrates bondari OTU 1	BdM1212	BdM1269	0.08748201438848921	P1	P3	geo_dist	353.8445190121486	Live tissue breeder
Microstrates bondari OTU 1	BdM1212	BdM1270	0.07539568345323741	P1	P8	geo_dist	88.0240930631761	Live tissue breeder
Microstrates bondari OTU 1	BdM1212	BdM1328	0.3379856115107914	P1	P12	geo_dist	563.463726275941	Live tissue breeder
Microstrates bondari OTU 1	BdM1212	BdM1362	0.0683453237410072	P1	P10	geo_dist	158.53978005104122	Live tissue breeder
Microstrates bondari OTU 1	BdM1212	BdM1365	0.07496402877697841	P1	P10	geo_dist	158.53978005104122	Live tissue breeder
Microstrates bondari OTU 1	BdM1212	BdM1386	0.06964028776978418	P1	P10	geo_dist	158.53978005104122	Live tissue breeder
Microstrates bondari OTU 1	BdM1212	BdM1430	0.3243165467625899	P1	P12	geo_dist	563.463726275941	Live tissue breeder
Microstrates bondari OTU 1	BdM1213	BdM1214	0.09309352517985611	P1	P1	geo_dist	0	Live tissue breeder
Microstrates bondari OTU 1	BdM1213	BdM1215	0.09482014388489209	P1	P1	geo_dist	0	Live tissue breeder
Microstrates bondari OTU 1	BdM1213	BdM1216	0.10129496402877698	P1	P1	geo_dist	0	Live tissue breeder
Microstrates bondari OTU 1	BdM1213	BdM1217	0.10589928057553957	P1	P1	geo_dist	0	Live tissue breeder
Microstrates bondari OTU 1	BdM1213	BdM1218	0.09712230215827339	P1	P1	geo_dist	0	Live tissue breeder
Microstrates bondari OTU 1	BdM1213	BdM1219	0.11424460431654676	P1	P3	geo_dist	353.8445190121486	Live tissue breeder
Microstrates bondari OTU 1	BdM1213	BdM1221	0.11381294964028776	P1	P3	geo_dist	353.8445190121486	Live tissue breeder
Microstrates bondari OTU 1	BdM1213	BdM1222	0.10863309352517986	P1	P3	geo_dist	353.8445190121486	Live tissue breeder
Microstrates bondari OTU 1	BdM1213	BdM1223	0.11035971223021583	P1	P3	geo_dist	353.8445190121486	Live tissue breeder
Microstrates bondari OTU 1	BdM1213	BdM1224	0.0939568345323741	P1	P3	geo_dist	353.8445190121486	Live tissue breeder
Microstrates bondari OTU 1	BdM1213	BdM1225	0.1023021582733813	P1	P8	geo_dist	88.0240930631761	Live tissue breeder
Microstrates bondari OTU 1	BdM1213	BdM1227	0.10561151079136691	P1	P8	geo_dist	88.0240930631761	Live tissue breeder
Microstrates bondari OTU 1	BdM1213	BdM1230	0.11251798561151079	P1	P8	geo_dist	88.0240930631761	Live tissue breeder
Microstrates bondari OTU 1	BdM1213	BdM1269	0.10158273381294965	P1	P3	geo_dist	353.8445190121486	Live tissue breeder
Microstrates bondari OTU 1	BdM1213	BdM1270	0.09151079136690647	P1	P8	geo_dist	88.0240930631761	Live tissue breeder
Microstrates bondari OTU 1	BdM1213	BdM1328	0.3584172661870504	P1	P12	geo_dist	563.463726275941	Live tissue breeder
Microstrates bondari OTU 1	BdM1213	BdM1362	0.08273381294964029	P1	P10	geo_dist	158.53978005104122	Live tissue breeder
Microstrates bondari OTU 1	BdM1213	BdM1365	0.08733812949640288	P1	P10	geo_dist	158.53978005104122	Live tissue breeder
Microstrates bondari OTU 1	BdM1213	BdM1386	0.08100719424460431	P1	P10	geo_dist	158.53978005104122	Live tissue breeder
Microstrates bondari OTU 1	BdM1213	BdM1430	0.3427338129496403	P1	P12	geo_dist	563.463726275941	Live tissue breeder
Microstrates bondari OTU 1	BdM1214	BdM1215	0.08762589928057554	P1	P1	geo_dist	0	Live tissue breeder
Microstrates bondari OTU 1	BdM1214	BdM1216	0.09280575539568345	P1	P1	geo_dist	0	Live tissue breeder
Microstrates bondari OTU 1	BdM1214	BdM1217	0.09539568345323741	P1	P1	geo_dist	0	Live tissue breeder
Microstrates bondari OTU 1	BdM1214	BdM1218	0.08618705035971223	P1	P1	geo_dist	0	Live tissue breeder
Microstrates bondari OTU 1	BdM1214	BdM1219	0.10633093525179856	P1	P3	geo_dist	353.8445190121486	Live tissue breeder
Microstrates bondari OTU 1	BdM1214	BdM1221	0.1023021582733813	P1	P3	geo_dist	353.8445190121486	Live tissue breeder
Microstrates bondari OTU 1	BdM1214	BdM1222	0.09496402877697842	P1	P3	geo_dist	353.8445190121486	Live tissue breeder
Microstrates bondari OTU 1	BdM1214	BdM1223	0.10115107913669065	P1	P3	geo_dist	353.8445190121486	Live tissue breeder
Microstrates bondari OTU 1	BdM1214	BdM1224	0.08273381294964029	P1	P3	geo_dist	353.8445190121486	Live tissue breeder
Microstrates bondari OTU 1	BdM1214	BdM1225	0.09179856115107914	P1	P8	geo_dist	88.0240930631761	Live tissue breeder
Microstrates bondari OTU 1	BdM1214	BdM1227	0.09482014388489209	P1	P8	geo_dist	88.0240930631761	Live tissue breeder
Microstrates bondari OTU 1	BdM1214	BdM1230	0.10057553956834532	P1	P8	geo_dist	88.0240930631761	Live tissue breeder
Microstrates bondari OTU 1	BdM1214	BdM1269	0.0916546762589928	P1	P3	geo_dist	353.8445190121486	Live tissue breeder
Microstrates bondari OTU 1	BdM1214	BdM1270	0.07712230215827338	P1	P8	geo_dist	88.0240930631761	Live tissue breeder
Microstrates bondari OTU 1	BdM1214	BdM1328	0.3414388489208633	P1	P12	geo_dist	563.463726275941	Live tissue breeder
Microstrates bondari OTU 1	BdM1214	BdM1362	0.07107913669064748	P1	P10	geo_dist	158.53978005104122	Live tissue breeder
Microstrates bondari OTU 1	BdM1214	BdM1365	0.0776978417266187	P1	P10	geo_dist	158.53978005104122	Live tissue breeder
Microstrates bondari OTU 1	BdM1214	BdM1386	0.07050359712230216	P1	P10	geo_dist	158.53978005104122	Live tissue breeder
Microstrates bondari OTU 1	BdM1214	BdM1430	0.3273381294964029	P1	P12	geo_dist	563.463726275941	Live tissue breeder
Microstrates bondari OTU 1	BdM1215	BdM1216	0.09410071942446044	P1	P1	geo_dist	0	Live tissue breeder
Microstrates bondari OTU 1	BdM1215	BdM1217	0.10071942446043165	P1	P1	geo_dist	0	Live tissue breeder
Microstrates bondari OTU 1	BdM1215	BdM1218	0.08834532374100719	P1	P1	geo_dist	0	Live tissue breeder
Microstrates bondari OTU 1	BdM1215	BdM1219	0.10762589928057555	P1	P3	geo_dist	353.8445190121486	Live tissue breeder
Microstrates bondari OTU 1	BdM1215	BdM1221	0.1041726618705036	P1	P3	geo_dist	353.8445190121486	Live tissue breeder
Microstrates bondari OTU 1	BdM1215	BdM1222	0.09755395683453237	P1	P3	geo_dist	353.8445190121486	Live tissue breeder
Microstrates bondari OTU 1	BdM1215	BdM1223	0.1018705035971223	P1	P3	geo_dist	353.8445190121486	Live tissue breeder
Microstrates bondari OTU 1	BdM1215	BdM1224	0.0864748201438849	P1	P3	geo_dist	353.8445190121486	Live tissue breeder
Microstrates bondari OTU 1	BdM1215	BdM1225	0.09467625899280575	P1	P8	geo_dist	88.0240930631761	Live tissue breeder
Microstrates bondari OTU 1	BdM1215	BdM1227	0.09467625899280575	P1	P8	geo_dist	88.0240930631761	Live tissue breeder
Microstrates bondari OTU 1	BdM1215	BdM1230	0.10100719424460432	P1	P8	geo_dist	88.0240930631761	Live tissue breeder
Microstrates bondari OTU 1	BdM1215	BdM1269	0.09280575539568345	P1	P3	geo_dist	353.8445190121486	Live tissue breeder
Microstrates bondari OTU 1	BdM1215	BdM1270	0.080431654676259	P1	P8	geo_dist	88.0240930631761	Live tissue breeder
Microstrates bondari OTU 1	BdM1215	BdM1328	0.34489208633093527	P1	P12	geo_dist	563.463726275941	Live tissue breeder
Microstrates bondari OTU 1	BdM1215	BdM1362	0.07280575539568346	P1	P10	geo_dist	158.53978005104122	Live tissue breeder
Microstrates bondari OTU 1	BdM1215	BdM1365	0.07913669064748201	P1	P10	geo_dist	158.53978005104122	Live tissue breeder
Microstrates bondari OTU 1	BdM1215	BdM1386	0.07266187050359713	P1	P10	geo_dist	158.53978005104122	Live tissue breeder
Microstrates bondari OTU 1	BdM1215	BdM1430	0.32964028776978416	P1	P12	geo_dist	563.463726275941	Live tissue breeder
Microstrates bondari OTU 1	BdM1216	BdM1217	0.10446043165467626	P1	P1	geo_dist	0	Live tissue breeder
Microstrates bondari OTU 1	BdM1216	BdM1218	0.09107913669064749	P1	P1	geo_dist	0	Live tissue breeder
Microstrates bondari OTU 1	BdM1216	BdM1219	0.11251798561151079	P1	P3	geo_dist	353.8445190121486	Live tissue breeder
Microstrates bondari OTU 1	BdM1216	BdM1221	0.11007194244604317	P1	P3	geo_dist	353.8445190121486	Live tissue breeder
Microstrates bondari OTU 1	BdM1216	BdM1222	0.10719424460431655	P1	P3	geo_dist	353.8445190121486	Live tissue breeder
Microstrates bondari OTU 1	BdM1216	BdM1223	0.10561151079136691	P1	P3	geo_dist	353.8445190121486	Live tissue breeder
Microstrates bondari OTU 1	BdM1216	BdM1224	0.0916546762589928	P1	P3	geo_dist	353.8445190121486	Live tissue breeder
Microstrates bondari OTU 1	BdM1216	BdM1225	0.09928057553956834	P1	P8	geo_dist	88.0240930631761	Live tissue breeder
Microstrates bondari OTU 1	BdM1216	BdM1227	0.10071942446043165	P1	P8	geo_dist	88.0240930631761	Live tissue breeder
Microstrates bondari OTU 1	BdM1216	BdM1230	0.10661870503597122	P1	P8	geo_dist	88.0240930631761	Live tissue breeder
Microstrates bondari OTU 1	BdM1216	BdM1269	0.10071942446043165	P1	P3	geo_dist	353.8445190121486	Live tissue breeder
Microstrates bondari OTU 1	BdM1216	BdM1270	0.08618705035971223	P1	P8	geo_dist	88.0240930631761	Live tissue breeder
Microstrates bondari OTU 1	BdM1216	BdM1328	0.3497841726618705	P1	P12	geo_dist	563.463726275941	Live tissue breeder
Microstrates bondari OTU 1	BdM1216	BdM1362	0.07899280575539569	P1	P10	geo_dist	158.53978005104122	Live tissue breeder
Microstrates bondari OTU 1	BdM1216	BdM1365	0.08589928057553957	P1	P10	geo_dist	158.53978005104122	Live tissue breeder
Microstrates bondari OTU 1	BdM1216	BdM1386	0.07899280575539569	P1	P10	geo_dist	158.53978005104122	Live tissue breeder
Microstrates bondari OTU 1	BdM1216	BdM1430	0.33525179856115106	P1	P12	geo_dist	563.463726275941	Live tissue breeder
Microstrates bondari OTU 1	BdM1217	BdM1218	0.10014388489208634	P1	P1	geo_dist	0	Live tissue breeder
Microstrates bondari OTU 1	BdM1217	BdM1219	0.11841726618705035	P1	P3	geo_dist	353.8445190121486	Live tissue breeder
Microstrates bondari OTU 1	BdM1217	BdM1221	0.11453237410071943	P1	P3	geo_dist	353.8445190121486	Live tissue breeder
Microstrates bondari OTU 1	BdM1217	BdM1222	0.11223021582733812	P1	P3	geo_dist	353.8445190121486	Live tissue breeder
Microstrates bondari OTU 1	BdM1217	BdM1223	0.11510791366906475	P1	P3	geo_dist	353.8445190121486	Live tissue breeder
Microstrates bondari OTU 1	BdM1217	BdM1224	0.0962589928057554	P1	P3	geo_dist	353.8445190121486	Live tissue breeder
Microstrates bondari OTU 1	BdM1217	BdM1225	0.10719424460431655	P1	P8	geo_dist	88.0240930631761	Live tissue breeder
Microstrates bondari OTU 1	BdM1217	BdM1227	0.10805755395683453	P1	P8	geo_dist	88.0240930631761	Live tissue breeder
Microstrates bondari OTU 1	BdM1217	BdM1230	0.11453237410071943	P1	P8	geo_dist	88.0240930631761	Live tissue breeder
Microstrates bondari OTU 1	BdM1217	BdM1269	0.1060431654676259	P1	P3	geo_dist	353.8445190121486	Live tissue breeder
Microstrates bondari OTU 1	BdM1217	BdM1270	0.09381294964028777	P1	P8	geo_dist	88.0240930631761	Live tissue breeder
Microstrates bondari OTU 1	BdM1217	BdM1328	0.35985611510791365	P1	P12	geo_dist	563.463726275941	Live tissue breeder
Microstrates bondari OTU 1	BdM1217	BdM1362	0.08661870503597122	P1	P10	geo_dist	158.53978005104122	Live tissue breeder
Microstrates bondari OTU 1	BdM1217	BdM1365	0.09136690647482014	P1	P10	geo_dist	158.53978005104122	Live tissue breeder
Microstrates bondari OTU 1	BdM1217	BdM1386	0.08489208633093526	P1	P10	geo_dist	158.53978005104122	Live tissue breeder
Microstrates bondari OTU 1	BdM1217	BdM1430	0.3441726618705036	P1	P12	geo_dist	563.463726275941	Live tissue breeder
Microstrates bondari OTU 1	BdM1218	BdM1219	0.10848920863309353	P1	P3	geo_dist	353.8445190121486	Live tissue breeder
Microstrates bondari OTU 1	BdM1218	BdM1221	0.10402877697841727	P1	P3	geo_dist	353.8445190121486	Live tissue breeder
Microstrates bondari OTU 1	BdM1218	BdM1222	0.0981294964028777	P1	P3	geo_dist	353.8445190121486	Live tissue breeder
Microstrates bondari OTU 1	BdM1218	BdM1223	0.09870503597122302	P1	P3	geo_dist	353.8445190121486	Live tissue breeder
Microstrates bondari OTU 1	BdM1218	BdM1224	0.08503597122302159	P1	P3	geo_dist	353.8445190121486	Live tissue breeder
Microstrates bondari OTU 1	BdM1218	BdM1225	0.09611510791366906	P1	P8	geo_dist	88.0240930631761	Live tissue breeder
Microstrates bondari OTU 1	BdM1218	BdM1227	0.09712230215827339	P1	P8	geo_dist	88.0240930631761	Live tissue breeder
Microstrates bondari OTU 1	BdM1218	BdM1230	0.10503597122302158	P1	P8	geo_dist	88.0240930631761	Live tissue breeder
Microstrates bondari OTU 1	BdM1218	BdM1269	0.09482014388489209	P1	P3	geo_dist	353.8445190121486	Live tissue breeder
Microstrates bondari OTU 1	BdM1218	BdM1270	0.08258992805755395	P1	P8	geo_dist	88.0240930631761	Live tissue breeder
Microstrates bondari OTU 1	BdM1218	BdM1328	0.3433093525179856	P1	P12	geo_dist	563.463726275941	Live tissue breeder
Microstrates bondari OTU 1	BdM1218	BdM1362	0.07496402877697841	P1	P10	geo_dist	158.53978005104122	Live tissue breeder
Microstrates bondari OTU 1	BdM1218	BdM1365	0.08172661870503597	P1	P10	geo_dist	158.53978005104122	Live tissue breeder
Microstrates bondari OTU 1	BdM1218	BdM1386	0.07654676258992806	P1	P10	geo_dist	158.53978005104122	Live tissue breeder
Microstrates bondari OTU 1	BdM1218	BdM1430	0.32863309352517983	P1	P12	geo_dist	563.463726275941	Live tissue breeder
Microstrates bondari OTU 1	BdM1219	BdM1221	0.11453237410071943	P3	P3	geo_dist	0	Live tissue breeder
Microstrates bondari OTU 1	BdM1219	BdM1222	0.1120863309352518	P3	P3	geo_dist	0	Live tissue breeder
Microstrates bondari OTU 1	BdM1219	BdM1223	0.11381294964028776	P3	P3	geo_dist	0	Live tissue breeder
Microstrates bondari OTU 1	BdM1219	BdM1224	0.10043165467625899	P3	P3	geo_dist	0	Live tissue breeder
Microstrates bondari OTU 1	BdM1219	BdM1225	0.11266187050359712	P3	P8	geo_dist	433.3672599647592	Live tissue breeder
Microstrates bondari OTU 1	BdM1219	BdM1227	0.11309352517985612	P3	P8	geo_dist	433.3672599647592	Live tissue breeder
Microstrates bondari OTU 1	BdM1219	BdM1230	0.11856115107913669	P3	P8	geo_dist	433.3672599647592	Live tissue breeder
Microstrates bondari OTU 1	BdM1219	BdM1269	0.10546762589928058	P3	P3	geo_dist	0	Live tissue breeder
Microstrates bondari OTU 1	BdM1219	BdM1270	0.09971223021582734	P3	P8	geo_dist	433.3672599647592	Live tissue breeder
Microstrates bondari OTU 1	BdM1221	BdM1222	0.10345323741007194	P3	P3	geo_dist	0	Live tissue breeder
Microstrates bondari OTU 1	BdM1221	BdM1223	0.10489208633093525	P3	P3	geo_dist	0	Live tissue breeder
Microstrates bondari OTU 1	BdM1221	BdM1224	0.09179856115107914	P3	P3	geo_dist	0	Live tissue breeder
Microstrates bondari OTU 1	BdM1221	BdM1225	0.10820143884892086	P3	P8	geo_dist	433.3672599647592	Live tissue breeder
Microstrates bondari OTU 1	BdM1221	BdM1227	0.11007194244604317	P3	P8	geo_dist	433.3672599647592	Live tissue breeder
Microstrates bondari OTU 1	BdM1221	BdM1230	0.11611510791366907	P3	P8	geo_dist	433.3672599647592	Live tissue breeder
Microstrates bondari OTU 1	BdM1221	BdM1269	0.09640287769784173	P3	P3	geo_dist	0	Live tissue breeder
Microstrates bondari OTU 1	BdM1221	BdM1270	0.09553956834532375	P3	P8	geo_dist	433.3672599647592	Live tissue breeder
Microstrates bondari OTU 1	BdM1222	BdM1223	0.10316546762589927	P3	P3	geo_dist	0	Live tissue breeder
Microstrates bondari OTU 1	BdM1222	BdM1224	0.08834532374100719	P3	P3	geo_dist	0	Live tissue breeder
Microstrates bondari OTU 1	BdM1222	BdM1225	0.1046043165467626	P3	P8	geo_dist	433.3672599647592	Live tissue breeder
Microstrates bondari OTU 1	BdM1222	BdM1227	0.10705035971223022	P3	P8	geo_dist	433.3672599647592	Live tissue breeder
Microstrates bondari OTU 1	BdM1222	BdM1230	0.11366906474820145	P3	P8	geo_dist	433.3672599647592	Live tissue breeder
Microstrates bondari OTU 1	BdM1222	BdM1269	0.09179856115107914	P3	P3	geo_dist	0	Live tissue breeder
Microstrates bondari OTU 1	BdM1222	BdM1270	0.09136690647482014	P3	P8	geo_dist	433.3672599647592	Live tissue breeder
Microstrates bondari OTU 1	BdM1223	BdM1224	0.09079136690647482	P3	P3	geo_dist	0	Live tissue breeder
Microstrates bondari OTU 1	BdM1223	BdM1225	0.10776978417266186	P3	P8	geo_dist	433.3672599647592	Live tissue breeder
Microstrates bondari OTU 1	BdM1223	BdM1227	0.10892086330935252	P3	P8	geo_dist	433.3672599647592	Live tissue breeder
Microstrates bondari OTU 1	BdM1223	BdM1230	0.11366906474820145	P3	P8	geo_dist	433.3672599647592	Live tissue breeder
Microstrates bondari OTU 1	BdM1223	BdM1269	0.09438848920863309	P3	P3	geo_dist	0	Live tissue breeder
Microstrates bondari OTU 1	BdM1223	BdM1270	0.09294964028776978	P3	P8	geo_dist	433.3672599647592	Live tissue breeder
Microstrates bondari OTU 1	BdM1224	BdM1225	0.08964028776978417	P3	P8	geo_dist	433.3672599647592	Live tissue breeder
Microstrates bondari OTU 1	BdM1224	BdM1227	0.09079136690647482	P3	P8	geo_dist	433.3672599647592	Live tissue breeder
Microstrates bondari OTU 1	BdM1224	BdM1230	0.09654676258992806	P3	P8	geo_dist	433.3672599647592	Live tissue breeder
Microstrates bondari OTU 1	BdM1224	BdM1269	0.08316546762589928	P3	P3	geo_dist	0	Live tissue breeder
Microstrates bondari OTU 1	BdM1224	BdM1270	0.07625899280575539	P3	P8	geo_dist	433.3672599647592	Live tissue breeder
Microstrates bondari OTU 1	BdM1225	BdM1227	0.08474820143884892	P8	P8	geo_dist	0	Live tissue breeder
Microstrates bondari OTU 1	BdM1225	BdM1230	0.08920863309352518	P8	P8	geo_dist	0	Live tissue breeder
Microstrates bondari OTU 1	BdM1225	BdM1270	0.07136690647482015	P8	P8	geo_dist	0	Live tissue breeder
Microstrates bondari OTU 1	BdM1227	BdM1230	0.08820143884892086	P8	P8	geo_dist	0	Live tissue breeder
Microstrates bondari OTU 1	BdM1227	BdM1270	0.07410071942446043	P8	P8	geo_dist	0	Live tissue breeder
Microstrates bondari OTU 1	BdM1230	BdM1270	0.07654676258992806	P8	P8	geo_dist	0	Live tissue breeder
Microstrates bondari OTU 1	BdM1269	BdM1270	0.08345323741007195	P3	P8	geo_dist	433.3672599647592	Live tissue breeder
Microstrates bondari OTU 1	BdM1328	BdM1430	0.09755395683453237	P12	P12	geo_dist	0	Live tissue breeder
Microstrates bondari OTU 1	BdM1362	BdM1365	0.05971223021582734	P10	P10	geo_dist	0	Live tissue breeder
Microstrates bondari OTU 1	BdM1362	BdM1386	0.05352517985611511	P10	P10	geo_dist	0	Live tissue breeder
Microstrates bondari OTU 1	BdM1362	BdM1430	0.3069064748201439	P10	P12	geo_dist	418.58024157074516	Live tissue breeder
Microstrates bondari OTU 1	BdM1365	BdM1386	0.06129496402877698	P10	P10	geo_dist	0	Live tissue breeder
Microstrates bondari OTU 1	BdM1365	BdM1430	0.3051798561151079	P10	P12	geo_dist	418.58024157074516	Live tissue breeder
Microstrates bondari OTU 1	BdM1386	BdM1430	0.30546762589928056	P10	P12	geo_dist	418.58024157074516	Live tissue breeder
Microstrates ypsilon	BdM1050	BdM1051	0.08507034914017718	P4	P4	geo_dist	0	Live tissue breeder
Microstrates ypsilon	BdM1050	BdM1052	0.0891089108910891	P4	P5	geo_dist	83.9636884605057	Live tissue breeder
Microstrates ypsilon	BdM1050	BdM1053	0.0848097967691506	P4	P5	geo_dist	83.9636884605057	Live tissue breeder
Microstrates ypsilon	BdM1050	BdM1054	0.09418968212610734	P4	P5	geo_dist	83.9636884605057	Live tissue breeder
Microstrates ypsilon	BdM1050	BdM1055	0.08129233976029182	P4	P5	geo_dist	83.9636884605057	Live tissue breeder
Microstrates ypsilon	BdM1050	BdM1056	0.07985930171964564	P4	P5	geo_dist	83.9636884605057	Live tissue breeder
Microstrates ypsilon	BdM1050	BdM1060	0.08949973944762897	P4	P6	geo_dist	192.25482473025676	Live tissue breeder
Microstrates ypsilon	BdM1050	BdM1062	0.08845752996352267	P4	P6	geo_dist	192.25482473025676	Live tissue breeder
Microstrates ypsilon	BdM1050	BdM1065	0.10187597707139134	P4	P7	geo_dist	289.5091252508649	Live tissue breeder
Microstrates ypsilon	BdM1050	BdM1066	0.09223553934340803	P4	P7	geo_dist	289.5091252508649	Live tissue breeder
Microstrates ypsilon	BdM1050	BdM1071	0.09041167274622199	P4	P9	geo_dist	424.47008297994546	Live tissue breeder
Microstrates ypsilon	BdM1050	BdM1072	0.09340802501302761	P4	P9	geo_dist	424.47008297994546	Live tissue breeder
Microstrates ypsilon	BdM1050	BdM1073	0.10995310057321521	P4	P9	geo_dist	424.47008297994546	Live tissue breeder
Microstrates ypsilon	BdM1050	BdM1074	0.1133402813965607	P4	P9	geo_dist	424.47008297994546	Live tissue breeder
Microstrates ypsilon	BdM1050	BdM1075	0.10604481500781657	P4	P9	geo_dist	424.47008297994546	Live tissue breeder
Microstrates ypsilon	BdM1051	BdM1052	0.09770713913496613	P4	P5	geo_dist	83.9636884605057	Live tissue breeder
Microstrates ypsilon	BdM1051	BdM1053	0.09418968212610734	P4	P5	geo_dist	83.9636884605057	Live tissue breeder
Microstrates ypsilon	BdM1051	BdM1054	0.09770713913496613	P4	P5	geo_dist	83.9636884605057	Live tissue breeder
Microstrates ypsilon	BdM1051	BdM1055	0.0892391870766024	P4	P5	geo_dist	83.9636884605057	Live tissue breeder
Microstrates ypsilon	BdM1051	BdM1056	0.09054194893173528	P4	P5	geo_dist	83.9636884605057	Live tissue breeder
Microstrates ypsilon	BdM1051	BdM1060	0.09588327253778009	P4	P6	geo_dist	192.25482473025676	Live tissue breeder
Microstrates ypsilon	BdM1051	BdM1062	0.0967952058363731	P4	P6	geo_dist	192.25482473025676	Live tissue breeder
Microstrates ypsilon	BdM1051	BdM1065	0.10643564356435643	P4	P7	geo_dist	289.5091252508649	Live tissue breeder
Microstrates ypsilon	BdM1051	BdM1066	0.09510161542470036	P4	P7	geo_dist	289.5091252508649	Live tissue breeder
Microstrates ypsilon	BdM1051	BdM1071	0.09562272016675352	P4	P9	geo_dist	424.47008297994546	Live tissue breeder
Microstrates ypsilon	BdM1051	BdM1072	0.09874934861907243	P4	P9	geo_dist	424.47008297994546	Live tissue breeder
Microstrates ypsilon	BdM1051	BdM1073	0.11412193850964043	P4	P9	geo_dist	424.47008297994546	Live tissue breeder
Microstrates ypsilon	BdM1051	BdM1074	0.11659718603439291	P4	P9	geo_dist	424.47008297994546	Live tissue breeder
Microstrates ypsilon	BdM1051	BdM1075	0.10865033871808233	P4	P9	geo_dist	424.47008297994546	Live tissue breeder
Microstrates ypsilon	BdM1052	BdM1053	0.09510161542470036	P5	P5	geo_dist	0	Live tissue breeder
Microstrates ypsilon	BdM1052	BdM1054	0.10213652944241793	P5	P5	geo_dist	0	Live tissue breeder
Microstrates ypsilon	BdM1052	BdM1055	0.09106305367378843	P5	P5	geo_dist	0	Live tissue breeder
Microstrates ypsilon	BdM1052	BdM1056	0.09080250130276185	P5	P5	geo_dist	0	Live tissue breeder
Microstrates ypsilon	BdM1052	BdM1060	0.10109431995831163	P5	P6	geo_dist	112.63602759692876	Live tissue breeder
Microstrates ypsilon	BdM1052	BdM1062	0.10278791036998437	P5	P6	geo_dist	112.63602759692876	Live tissue breeder
Microstrates ypsilon	BdM1052	BdM1065	0.10734757686294945	P5	P7	geo_dist	252.5820297103978	Live tissue breeder
Microstrates ypsilon	BdM1052	BdM1066	0.09718603439291297	P5	P7	geo_dist	252.5820297103978	Live tissue breeder
Microstrates ypsilon	BdM1052	BdM1071	0.09340802501302761	P5	P9	geo_dist	406.2489028944088	Live tissue breeder
Microstrates ypsilon	BdM1052	BdM1072	0.09588327253778009	P5	P9	geo_dist	406.2489028944088	Live tissue breeder
Microstrates ypsilon	BdM1052	BdM1073	0.11255862428348098	P5	P9	geo_dist	406.2489028944088	Live tissue breeder
Microstrates ypsilon	BdM1052	BdM1074	0.11620635747785305	P5	P9	geo_dist	406.2489028944088	Live tissue breeder
Microstrates ypsilon	BdM1052	BdM1075	0.11086503387180824	P5	P9	geo_dist	406.2489028944088	Live tissue breeder
Microstrates ypsilon	BdM1053	BdM1054	0.098097967691506	P5	P5	geo_dist	0	Live tissue breeder
Microstrates ypsilon	BdM1053	BdM1055	0.08650338718082334	P5	P5	geo_dist	0	Live tissue breeder
Microstrates ypsilon	BdM1053	BdM1056	0.08767587285044294	P5	P5	geo_dist	0	Live tissue breeder
Microstrates ypsilon	BdM1053	BdM1060	0.0967952058363731	P5	P6	geo_dist	112.63602759692876	Live tissue breeder
Microstrates ypsilon	BdM1053	BdM1062	0.09822824387701928	P5	P6	geo_dist	112.63602759692876	Live tissue breeder
Microstrates ypsilon	BdM1053	BdM1065	0.10383011985409067	P5	P7	geo_dist	252.5820297103978	Live tissue breeder
Microstrates ypsilon	BdM1053	BdM1066	0.09184471078686816	P5	P7	geo_dist	252.5820297103978	Live tissue breeder
Microstrates ypsilon	BdM1053	BdM1071	0.09080250130276185	P5	P9	geo_dist	406.2489028944088	Live tissue breeder
Microstrates ypsilon	BdM1053	BdM1072	0.09210526315789473	P5	P9	geo_dist	406.2489028944088	Live tissue breeder
Microstrates ypsilon	BdM1053	BdM1073	0.10878061490359563	P5	P9	geo_dist	406.2489028944088	Live tissue breeder
Microstrates ypsilon	BdM1053	BdM1074	0.1112558624283481	P5	P9	geo_dist	406.2489028944088	Live tissue breeder
Microstrates ypsilon	BdM1053	BdM1075	0.10760812923397603	P5	P9	geo_dist	406.2489028944088	Live tissue breeder
Microstrates ypsilon	BdM1054	BdM1055	0.09314747264200104	P5	P5	geo_dist	0	Live tissue breeder
Microstrates ypsilon	BdM1054	BdM1056	0.09458051068264721	P5	P5	geo_dist	0	Live tissue breeder
Microstrates ypsilon	BdM1054	BdM1060	0.10356956748306409	P5	P6	geo_dist	112.63602759692876	Live tissue breeder
Microstrates ypsilon	BdM1054	BdM1062	0.10617509119332987	P5	P6	geo_dist	112.63602759692876	Live tissue breeder
Microstrates ypsilon	BdM1054	BdM1065	0.11060448150078166	P5	P7	geo_dist	252.5820297103978	Live tissue breeder
Microstrates ypsilon	BdM1054	BdM1066	0.10109431995831163	P5	P7	geo_dist	252.5820297103978	Live tissue breeder
Microstrates ypsilon	BdM1054	BdM1071	0.09835852006253257	P5	P9	geo_dist	406.2489028944088	Live tissue breeder
Microstrates ypsilon	BdM1054	BdM1072	0.10070349140177176	P5	P9	geo_dist	406.2489028944088	Live tissue breeder
Microstrates ypsilon	BdM1054	BdM1073	0.11542470036477331	P5	P9	geo_dist	406.2489028944088	Live tissue breeder
Microstrates ypsilon	BdM1054	BdM1074	0.12011464304325169	P5	P9	geo_dist	406.2489028944088	Live tissue breeder
Microstrates ypsilon	BdM1054	BdM1075	0.11399166232412715	P5	P9	geo_dist	406.2489028944088	Live tissue breeder
Microstrates ypsilon	BdM1055	BdM1056	0.08103178738926524	P5	P5	geo_dist	0	Live tissue breeder
Microstrates ypsilon	BdM1055	BdM1060	0.09523189161021366	P5	P6	geo_dist	112.63602759692876	Live tissue breeder
Microstrates ypsilon	BdM1055	BdM1062	0.09471078686816051	P5	P6	geo_dist	112.63602759692876	Live tissue breeder
Microstrates ypsilon	BdM1055	BdM1065	0.09549244398124022	P5	P7	geo_dist	252.5820297103978	Live tissue breeder
[truncated: 2,541 more rows]
