# Supplementary material for: Evaluating insect-host interactions as a driver of species divergence in palm flower weevils
Source: Commun Biol. 2020 Dec 9;3:749. doi: 10.1038/s42003-020-01482-3 (PMC7726107; doi:10.1038/s42003-020-01482-3)
Supplement: Supplementary file 3 — Supplementary Data 1 [file 42003_2020_1482_MOESM3_ESM.zip › figure_data/fig3b.csv]

parameter	mean	se_mean	sd	2.5%	25%	50%	75%	97.5%	n_eff	Rhat
ant	0.12652078691974983	0.0023085873355373487	0.08841777508407521	-0.045252126417646456	0.07001910766235525	0.12528230689973352	0.180650429253447	0.2993303875896229	1466.8528425279617	0.9998498064776258
pol	-0.054644934517280724	0.0024670580331353337	0.10351632545634626	-0.2546899147679212	-0.11769946690708143	-0.05510962092487761	0.008976283391667231	0.15176819760075208	1760.592970264554	1.000427702889512
