# Supplementary material for: Evaluating insect-host interactions as a driver of species divergence in palm flower weevils
Source: Commun Biol. 2020 Dec 9;3:749. doi: 10.1038/s42003-020-01482-3 (PMC7726107; doi:10.1038/s42003-020-01482-3)
Supplement: Supplementary file 3 — Supplementary Data 1 [file 42003_2020_1482_MOESM3_ESM.zip › figure_data/suppfig1.csv]

plant_species	population	lat	lon	taxon	N
S. botryophora	P1	-18.35450553666	-40.1481341271	Anchylorhynchus trapezicollis	6
S. botryophora	P1	-18.35450553666	-40.1481341271	Andranthobius bondari	5
S. botryophora	P1	-18.35450553666	-40.1481341271	Celetes decolor	3
S. botryophora	P1	-18.35450553666	-40.1481341271	Microstrates bondari	8
S. botryophora	P1	-18.35450553666	-40.1481341271	Phytotribus cocoseae	3
S. botryophora	P1	-18.35450553666	-40.1481341271	Remertus rectinasus	2
S. botryophora	P10	-17.12166548	-39.381332344	Anchylorhynchus trapezicollis	2
S. botryophora	P10	-17.12166548	-39.381332344	Andranthobius bondari	2
S. botryophora	P10	-17.12166548	-39.381332344	Celetes decolor	1
S. botryophora	P10	-17.12166548	-39.381332344	Microstrates bondari	3
S. botryophora	P10	-17.12166548	-39.381332344	Phytotribus cocoseae	5
S. botryophora	P10	-17.12166548	-39.381332344	Remertus rectinasus	1
S. botryophora	P12	-13.34159053	-39.19552686	Anchylorhynchus trapezicollis	2
S. botryophora	P12	-13.34159053	-39.19552686	Andranthobius bondari	4
S. botryophora	P12	-13.34159053	-39.19552686	Microstrates bondari	2
S. botryophora	P12	-13.34159053	-39.19552686	Phytotribus cocoseae	6
S. botryophora	P3	-15.3073629887	-39.13850952994	Anchylorhynchus trapezicollis	5
S. botryophora	P3	-15.3073629887	-39.13850952994	Andranthobius bondari	6
S. botryophora	P3	-15.3073629887	-39.13850952994	Celetes decolor	4
S. botryophora	P3	-15.3073629887	-39.13850952994	Microstrates bondari	6
S. botryophora	P3	-15.3073629887	-39.13850952994	Phytotribus cocoseae	8
S. botryophora	P3	-15.3073629887	-39.13850952994	Remertus rectinasus	4
S. botryophora	P8	-19.1333827089	-40.00009231408	Anchylorhynchus trapezicollis	4
S. botryophora	P8	-19.1333827089	-40.00009231408	Andranthobius bondari	5
S. botryophora	P8	-19.1333827089	-40.00009231408	Celetes decolor	1
S. botryophora	P8	-19.1333827089	-40.00009231408	Microstrates bondari	4
S. botryophora	P8	-19.1333827089	-40.00009231408	Phytotribus cocoseae	4
S. coronata	P11	-13.926293238	-40.017756070000004	Anchylorhynchus trapezicollis	3
S. coronata	P11	-13.926293238	-40.017756070000004	Andranthobius bondari	1
S. coronata	P11	-13.926293238	-40.017756070000004	Celetes impar	5
S. coronata	P11	-13.926293238	-40.017756070000004	Dialomia polyphaga	1
S. coronata	P13	-12.132668264000001	-38.484990866	Anchylorhynchus trapezicollis	8
S. coronata	P13	-12.132668264000001	-38.484990866	Andranthobius bondari	4
S. coronata	P13	-12.132668264000001	-38.484990866	Celetes decolor	1
S. coronata	P13	-12.132668264000001	-38.484990866	Celetes impar	4
S. coronata	P13	-12.132668264000001	-38.484990866	Dialomia polyphaga	2
S. coronata	P13	-12.132668264000001	-38.484990866	Microstrates ypsilon	3
S. coronata	P15	-9.745139193	-36.50991854	Anchylorhynchus trapezicollis	7
S. coronata	P15	-9.745139193	-36.50991854	Andranthobius bondari	3
S. coronata	P15	-9.745139193	-36.50991854	Celetes decolor	3
S. coronata	P15	-9.745139193	-36.50991854	Celetes impar	1
S. coronata	P15	-9.745139193	-36.50991854	Dialomia polyphaga	1
S. coronata	P15	-9.745139193	-36.50991854	Microstrates ypsilon	2
S. coronata	P17_cor	-8.931129389	-36.49731469	Anchylorhynchus trapezicollis	4
S. coronata	P17_cor	-8.931129389	-36.49731469	Andranthobius bondari	2
S. coronata	P17_cor	-8.931129389	-36.49731469	Celetes decolor	2
S. coronata	P17_cor	-8.931129389	-36.49731469	Celetes impar	1
S. coronata	P17_cor	-8.931129389	-36.49731469	Dialomia polyphaga	3
S. coronata	P17_cor	-8.931129389	-36.49731469	Microstrates ypsilon	1
S. coronata	P17_cor	-8.931129389	-36.49731469	Remertus rectinasus	2
S. coronata	P19	-9.740903964	-38.23869321	Anchylorhynchus trapezicollis	1
S. coronata	P19	-9.740903964	-38.23869321	Andranthobius bondari	2
S. coronata	P19	-9.740903964	-38.23869321	Celetes decolor	1
S. coronata	P19	-9.740903964	-38.23869321	Celetes impar	3
S. coronata	P19	-9.740903964	-38.23869321	Microstrates ypsilon	2
S. coronata	P2	-16.15013561155	-40.2149464492	Anchylorhynchus trapezicollis	8
S. coronata	P2	-16.15013561155	-40.2149464492	Andranthobius bondari	5
S. coronata	P2	-16.15013561155	-40.2149464492	Celetes impar	5
S. coronata	P2	-16.15013561155	-40.2149464492	Dialomia polyphaga	4
S. coronata	P2	-16.15013561155	-40.2149464492	Remertus rectinasus	1
S. coronata	P20	-10.53648303	-39.37708047	Anchylorhynchus trapezicollis	5
S. coronata	P20	-10.53648303	-39.37708047	Andranthobius bondari	4
S. coronata	P20	-10.53648303	-39.37708047	Celetes impar	4
S. coronata	P20	-10.53648303	-39.37708047	Microstrates ypsilon	2
S. coronata	P4	-12.8300860617	-39.8762878496	Anchylorhynchus trapezicollis	4
S. coronata	P4	-12.8300860617	-39.8762878496	Andranthobius bondari	2
S. coronata	P4	-12.8300860617	-39.8762878496	Celetes impar	3
S. coronata	P4	-12.8300860617	-39.8762878496	Microstrates ypsilon	2
S. coronata	P5	-12.4544	-40.548	Anchylorhynchus trapezicollis	10
S. coronata	P5	-12.4544	-40.548	Andranthobius bondari	4
S. coronata	P5	-12.4544	-40.548	Celetes decolor	3
S. coronata	P5	-12.4544	-40.548	Celetes impar	4
S. coronata	P5	-12.4544	-40.548	Dialomia polyphaga	1
S. coronata	P5	-12.4544	-40.548	Microstrates ypsilon	5
S. coronata	P5	-12.4544	-40.548	Remertus rectinasus	4
S. coronata	P6	-11.628498784	-41.153343486	Anchylorhynchus trapezicollis	6
S. coronata	P6	-11.628498784	-41.153343486	Andranthobius bondari	6
S. coronata	P6	-11.628498784	-41.153343486	Celetes decolor	6
S. coronata	P6	-11.628498784	-41.153343486	Celetes impar	4
S. coronata	P6	-11.628498784	-41.153343486	Dialomia polyphaga	4
S. coronata	P6	-11.628498784	-41.153343486	Microstrates ypsilon	2
S. coronata	P6	-11.628498784	-41.153343486	Remertus rectinasus	3
S. coronata	P7	-13.9920638016	-42.26946485238	Anchylorhynchus trapezicollis	6
S. coronata	P7	-13.9920638016	-42.26946485238	Andranthobius bondari	3
S. coronata	P7	-13.9920638016	-42.26946485238	Celetes decolor	3
S. coronata	P7	-13.9920638016	-42.26946485238	Celetes impar	5
S. coronata	P7	-13.9920638016	-42.26946485238	Dialomia polyphaga	1
S. coronata	P7	-13.9920638016	-42.26946485238	Microstrates ypsilon	2
S. coronata	P9	-15.38979131602	-42.80187288672	Anchylorhynchus trapezicollis	5
S. coronata	P9	-15.38979131602	-42.80187288672	Celetes impar	7
S. coronata	P9	-15.38979131602	-42.80187288672	Microstrates ypsilon	5
S. x costae	P17_hyb	-8.976577045666666	-36.51690236333334	Anchylorhynchus trapezicollis	2
S. x costae	P17_hyb	-8.976577045666666	-36.51690236333334	Andranthobius bondari	2
S. x costae	P17_hyb	-8.976577045666666	-36.51690236333334	Celetes decolor	1
S. x costae	P17_hyb	-8.976577045666666	-36.51690236333334	Celetes impar	1
S. x costae	P17_hyb	-8.976577045666666	-36.51690236333334	Dialomia polyphaga	1
S. x costae	P17_hyb	-8.976577045666666	-36.51690236333334	Microstrates ypsilon	1
S. x costae	P17_hyb	-8.976577045666666	-36.51690236333334	Remertus rectinasus	1
S. botryophora	P1	-18.35450553666	-40.1481341271	Syagrus	5
S. botryophora	P10	-17.12166548	-39.381332344	Syagrus	5
S. botryophora	P12	-13.34159053	-39.19552686	Syagrus	5
S. botryophora	P3	-15.3073629887	-39.13850952994	Syagrus	5
S. botryophora	P8	-19.1333827089	-40.00009231408	Syagrus	5
S. coronata	P11	-13.926293238	-40.017756070000004	Syagrus	5
S. coronata	P13	-12.132668264000001	-38.484990866	Syagrus	5
S. coronata	P15	-9.745139193	-36.50991854	Syagrus	4
S. coronata	P17_cor	-8.931129389	-36.49731469	Syagrus	1
S. coronata	P19	-9.740903964	-38.23869321	Syagrus	5
S. coronata	P2	-16.15013561155	-40.2149464492	Syagrus	2
S. coronata	P20	-10.53648303	-39.37708047	Syagrus	5
S. coronata	P4	-12.8300860617	-39.8762878496	Syagrus	1
S. coronata	P5	-12.4544	-40.548	Syagrus	3
S. coronata	P6	-11.628498784	-41.153343486	Syagrus	5
S. coronata	P7	-13.9920638016	-42.26946485238	Syagrus	5
S. coronata	P9	-15.38979131602	-42.80187288672	Syagrus	5
S. x costae	P17_hyb	-8.976577045666666	-36.51690236333334	Syagrus	3
