# Supplementary material for: Evaluating insect-host interactions as a driver of species divergence in palm flower weevils
Source: Commun Biol. 2020 Dec 9;3:749. doi: 10.1038/s42003-020-01482-3 (PMC7726107; doi:10.1038/s42003-020-01482-3)
Supplement: Supplementary file 3 — Supplementary Data 1 [file 42003_2020_1482_MOESM3_ESM.zip › figure_data/suppfig2.csv]

taxon	sample1	sample2	number_loci	distance	same_batch
R_rectinasus	BdM1194	BdM1195	1233	0.0036401476460097134	TRUE
R_rectinasus	BdM1194	BdM1198	3605	0.004113616516296052	TRUE
R_rectinasus	BdM1194	BdM1199	1803	0.004412315602291903	TRUE
R_rectinasus	BdM1194	BdM1311	921	0.01735344423596772	TRUE
R_rectinasus	BdM1194	BdM1312	1975	0.01926535422375085	TRUE
R_rectinasus	BdM1194	BdM1367	982	0.018758620092905343	TRUE
R_rectinasus	BdM1194	BdM1372	2128	0.019204045111121473	TRUE
R_rectinasus	BdM1194	BdM1390	1779	0.020144929908399816	TRUE
R_rectinasus	BdM1194	BdM1394	819	0.018410697489089783	TRUE
R_rectinasus	BdM1194	BdM1403	1287	0.0036245797160760524	TRUE
R_rectinasus	BdM1194	BdM1426	3005	0.02033528293478376	TRUE
R_rectinasus	BdM1194	BdM1450	3097	0.01962325916076422	TRUE
R_rectinasus	BdM1194	BdM1460	2333	0.00360007506127622	TRUE
R_rectinasus	BdM1194	BdM1468	2593	0.020171471045634916	TRUE
R_rectinasus	BdM1194	BdM1471	2942	0.0035742327594229222	TRUE
R_rectinasus	BdM1194	BdM1484	3111	0.01999096043399275	TRUE
R_rectinasus	BdM1194	BdM1487	1634	0.019568373283348532	TRUE
R_rectinasus	BdM1195	BdM1198	1645	0.004451522404146689	TRUE
R_rectinasus	BdM1195	BdM1199	1274	0.004370308827606826	TRUE
R_rectinasus	BdM1195	BdM1311	488	0.018305825891147678	TRUE
R_rectinasus	BdM1195	BdM1312	1019	0.019905596648950686	TRUE
R_rectinasus	BdM1195	BdM1367	596	0.01896063570596221	TRUE
R_rectinasus	BdM1195	BdM1372	987	0.01926120158114757	TRUE
R_rectinasus	BdM1195	BdM1390	966	0.019900432304204532	TRUE
R_rectinasus	BdM1195	BdM1394	504	0.017265822127486768	TRUE
R_rectinasus	BdM1195	BdM1403	783	0.0038614645367879	TRUE
R_rectinasus	BdM1195	BdM1426	1232	0.020648273695860836	TRUE
R_rectinasus	BdM1195	BdM1450	1297	0.020362146686776595	TRUE
R_rectinasus	BdM1195	BdM1460	1266	0.004255943378612057	TRUE
R_rectinasus	BdM1195	BdM1468	1163	0.020286024346915257	TRUE
R_rectinasus	BdM1195	BdM1471	1553	0.0039535610328646055	TRUE
R_rectinasus	BdM1195	BdM1484	1260	0.020097708949039162	TRUE
R_rectinasus	BdM1195	BdM1487	907	0.019419025858410145	TRUE
R_rectinasus	BdM1198	BdM1199	2694	0.0027245014683631645	TRUE
R_rectinasus	BdM1198	BdM1311	1653	0.018546439069145694	TRUE
R_rectinasus	BdM1198	BdM1312	3887	0.019592542028347214	TRUE
R_rectinasus	BdM1198	BdM1367	1704	0.019848967360979124	TRUE
R_rectinasus	BdM1198	BdM1372	4299	0.01960817048652976	TRUE
R_rectinasus	BdM1198	BdM1390	3147	0.02028127545824974	TRUE
R_rectinasus	BdM1198	BdM1394	1412	0.01832606380095726	TRUE
R_rectinasus	BdM1198	BdM1403	1952	0.004358774918264832	TRUE
R_rectinasus	BdM1198	BdM1426	6542	0.019579139603772305	TRUE
R_rectinasus	BdM1198	BdM1450	6628	0.019687559290662043	TRUE
R_rectinasus	BdM1198	BdM1460	3739	0.004119558772040323	TRUE
R_rectinasus	BdM1198	BdM1468	5295	0.019675603374523055	TRUE
R_rectinasus	BdM1198	BdM1471	5172	0.0038610806302568	TRUE
R_rectinasus	BdM1198	BdM1484	6835	0.019689407690488187	TRUE
R_rectinasus	BdM1198	BdM1487	3042	0.019868528692972606	TRUE
R_rectinasus	BdM1199	BdM1311	798	0.01845687029902504	TRUE
R_rectinasus	BdM1199	BdM1312	1562	0.01939242243518957	TRUE
R_rectinasus	BdM1199	BdM1367	842	0.01971878283361935	TRUE
R_rectinasus	BdM1199	BdM1372	1653	0.019410450384434216	TRUE
R_rectinasus	BdM1199	BdM1390	1419	0.020106638951955066	TRUE
R_rectinasus	BdM1199	BdM1394	732	0.01914799168540989	TRUE
R_rectinasus	BdM1199	BdM1403	1189	0.004238625369924127	TRUE
R_rectinasus	BdM1199	BdM1426	1998	0.019851224702610297	TRUE
R_rectinasus	BdM1199	BdM1450	2172	0.020195147586414993	TRUE
R_rectinasus	BdM1199	BdM1460	1918	0.0039743432857480354	TRUE
R_rectinasus	BdM1199	BdM1468	1858	0.020122167489246952	TRUE
R_rectinasus	BdM1199	BdM1471	2350	0.004150998355065953	TRUE
R_rectinasus	BdM1199	BdM1484	2073	0.019885529018914917	TRUE
R_rectinasus	BdM1199	BdM1487	1334	0.019373593909368547	TRUE
R_rectinasus	BdM1311	BdM1312	1638	0.0064210356832685	TRUE
R_rectinasus	BdM1311	BdM1367	737	0.005435845208938517	TRUE
R_rectinasus	BdM1311	BdM1372	2273	0.005627722495676451	TRUE
R_rectinasus	BdM1311	BdM1390	1306	0.005568794970496622	TRUE
R_rectinasus	BdM1311	BdM1394	712	0.004797368478033195	TRUE
R_rectinasus	BdM1311	BdM1403	726	0.018561234067658798	TRUE
R_rectinasus	BdM1311	BdM1426	2334	0.006504115494639965	TRUE
R_rectinasus	BdM1311	BdM1450	2547	0.008230269417685565	TRUE
R_rectinasus	BdM1311	BdM1460	1100	0.017840897777925725	TRUE
R_rectinasus	BdM1311	BdM1468	2064	0.006224160864297502	TRUE
R_rectinasus	BdM1311	BdM1471	1326	0.017663700725539057	TRUE
R_rectinasus	BdM1311	BdM1484	2482	0.006058076466214902	TRUE
R_rectinasus	BdM1311	BdM1487	1347	0.0056415832403170114	TRUE
R_rectinasus	BdM1312	BdM1367	1756	0.006344344473430799	TRUE
R_rectinasus	BdM1312	BdM1372	3846	0.006497792759491533	TRUE
R_rectinasus	BdM1312	BdM1390	3218	0.005969591772977893	TRUE
R_rectinasus	BdM1312	BdM1394	1376	0.005281446554261537	TRUE
R_rectinasus	BdM1312	BdM1403	1140	0.018870161695880135	TRUE
R_rectinasus	BdM1312	BdM1426	5840	0.004415288929081821	TRUE
R_rectinasus	BdM1312	BdM1450	5392	0.009194301808870394	TRUE
R_rectinasus	BdM1312	BdM1460	2191	0.018879294396130973	TRUE
R_rectinasus	BdM1312	BdM1468	5129	0.004118020158074853	TRUE
R_rectinasus	BdM1312	BdM1471	2892	0.019110489606506614	TRUE
R_rectinasus	BdM1312	BdM1484	5910	0.006732602440044443	TRUE
R_rectinasus	BdM1312	BdM1487	2980	0.006082884401636051	TRUE
R_rectinasus	BdM1367	BdM1372	1629	0.005516389568226109	TRUE
R_rectinasus	BdM1367	BdM1390	1620	0.0058106209200952195	TRUE
R_rectinasus	BdM1367	BdM1394	737	0.005090691153970602	TRUE
R_rectinasus	BdM1367	BdM1403	573	0.019569182732149273	TRUE
R_rectinasus	BdM1367	BdM1426	2397	0.006575523728976576	TRUE
R_rectinasus	BdM1367	BdM1450	2294	0.00884863558723276	TRUE
R_rectinasus	BdM1367	BdM1460	1025	0.018333587742343234	TRUE
R_rectinasus	BdM1367	BdM1468	2174	0.006596407215826308	TRUE
R_rectinasus	BdM1367	BdM1471	1394	0.01902272914861604	TRUE
R_rectinasus	BdM1367	BdM1484	2508	0.005873506789649998	TRUE
R_rectinasus	BdM1367	BdM1487	1418	0.00534194060630878	TRUE
R_rectinasus	BdM1372	BdM1390	3064	0.005869668132627283	TRUE
R_rectinasus	BdM1372	BdM1394	1431	0.0047407053973429975	TRUE
R_rectinasus	BdM1372	BdM1403	1275	0.01949096469735319	TRUE
R_rectinasus	BdM1372	BdM1426	6242	0.006471962896437448	TRUE
R_rectinasus	BdM1372	BdM1450	6679	0.008013484684926988	TRUE
R_rectinasus	BdM1372	BdM1460	2364	0.018878346757452584	TRUE
R_rectinasus	BdM1372	BdM1468	5102	0.006167303110295469	TRUE
R_rectinasus	BdM1372	BdM1471	3065	0.019264855945741538	TRUE
R_rectinasus	BdM1372	BdM1484	6566	0.005952920662474104	TRUE
R_rectinasus	BdM1372	BdM1487	3119	0.005684435629522412	TRUE
R_rectinasus	BdM1390	BdM1394	1206	0.005026857674874142	TRUE
R_rectinasus	BdM1390	BdM1403	958	0.019573403611992224	TRUE
R_rectinasus	BdM1390	BdM1426	4454	0.006442919539045058	TRUE
R_rectinasus	BdM1390	BdM1450	4209	0.008812139797833846	TRUE
R_rectinasus	BdM1390	BdM1460	1746	0.018329900601205974	TRUE
R_rectinasus	BdM1390	BdM1468	4020	0.006463277224781394	TRUE
R_rectinasus	BdM1390	BdM1471	2425	0.01943090081002189	TRUE
R_rectinasus	BdM1390	BdM1484	4627	0.006202730118984546	TRUE
R_rectinasus	BdM1390	BdM1487	2509	0.005588866724591324	TRUE
R_rectinasus	BdM1394	BdM1403	540	0.017858047063728132	TRUE
R_rectinasus	BdM1394	BdM1426	1869	0.005801181716130957	TRUE
R_rectinasus	BdM1394	BdM1450	1840	0.007889457495692935	TRUE
R_rectinasus	BdM1394	BdM1460	899	0.017934092050331075	TRUE
R_rectinasus	BdM1394	BdM1468	1731	0.005514632288258454	TRUE
R_rectinasus	BdM1394	BdM1471	1144	0.018384544043079442	TRUE
R_rectinasus	BdM1394	BdM1484	1953	0.005300011954431339	TRUE
R_rectinasus	BdM1394	BdM1487	1230	0.004941764216703844	TRUE
R_rectinasus	BdM1403	BdM1426	1473	0.019946785607183663	TRUE
R_rectinasus	BdM1403	BdM1450	1641	0.019491291557559756	TRUE
R_rectinasus	BdM1403	BdM1460	1644	0.003536896186645631	TRUE
R_rectinasus	BdM1403	BdM1468	1351	0.019488682750286337	TRUE
R_rectinasus	BdM1403	BdM1471	1723	0.0037726156854305916	TRUE
R_rectinasus	BdM1403	BdM1484	1534	0.019859251170870562	TRUE
R_rectinasus	BdM1403	BdM1487	1002	0.019297246117126757	TRUE
R_rectinasus	BdM1426	BdM1450	9310	0.008825413771349933	TRUE
R_rectinasus	BdM1426	BdM1460	3086	0.019409386683293325	TRUE
R_rectinasus	BdM1426	BdM1468	7972	0.00428630482893294	TRUE
R_rectinasus	BdM1426	BdM1471	4349	0.01942629865727277	TRUE
R_rectinasus	BdM1426	BdM1484	10097	0.006618786670029882	TRUE
R_rectinasus	BdM1426	BdM1487	4256	0.006092837650939382	TRUE
R_rectinasus	BdM1450	BdM1460	3262	0.019402012242720913	TRUE
R_rectinasus	BdM1450	BdM1468	7393	0.008803142986530605	TRUE
R_rectinasus	BdM1450	BdM1471	4519	0.01920067225514452	TRUE
R_rectinasus	BdM1450	BdM1484	9762	0.008749311310172241	TRUE
R_rectinasus	BdM1450	BdM1487	4152	0.008368033149345802	TRUE
R_rectinasus	BdM1460	BdM1468	2744	0.018818176542710268	TRUE
R_rectinasus	BdM1460	BdM1471	3150	0.00354114782797543	TRUE
R_rectinasus	BdM1460	BdM1484	3172	0.01883234574601686	TRUE
R_rectinasus	BdM1460	BdM1487	1802	0.018511714141441305	TRUE
R_rectinasus	BdM1468	BdM1471	3734	0.019373507705865625	TRUE
R_rectinasus	BdM1468	BdM1484	8050	0.006503599143729743	TRUE
R_rectinasus	BdM1468	BdM1487	3759	0.005759178968950133	TRUE
R_rectinasus	BdM1471	BdM1484	4533	0.01918323918102082	TRUE
R_rectinasus	BdM1471	BdM1487	2325	0.018481592446790887	TRUE
R_rectinasus	BdM1484	BdM1487	4394	0.005681449056454665	TRUE
P_cocoseae	BdM1183	BdM1184	7601	0.005428396812105613	TRUE
P_cocoseae	BdM1183	BdM1185	8743	0.005295959856008533	TRUE
P_cocoseae	BdM1183	BdM1186	4879	0.0061643000472060006	TRUE
P_cocoseae	BdM1183	BdM1187	11405	0.0062323309339343555	TRUE
P_cocoseae	BdM1183	BdM1188	11906	0.006225705228981777	TRUE
P_cocoseae	BdM1183	BdM1189	12701	0.0061548057360115704	TRUE
P_cocoseae	BdM1183	BdM1190	10330	0.006280803702705825	TRUE
P_cocoseae	BdM1183	BdM1191	11879	0.006337682150351158	TRUE
P_cocoseae	BdM1183	BdM1192	11905	0.006252696323726596	TRUE
P_cocoseae	BdM1183	BdM1193	9060	0.006362314004983736	TRUE
P_cocoseae	BdM1183	BdM1504	2233	0.006230005845526908	FALSE
P_cocoseae	BdM1183	BdM1506	3630	0.006787672423524265	FALSE
P_cocoseae	BdM1183	BdM1507	3575	0.00656676963926599	FALSE
P_cocoseae	BdM1183	BdM1509	5368	0.006666533910895986	FALSE
P_cocoseae	BdM1183	BdM1510	1894	0.005975969043978012	FALSE
P_cocoseae	BdM1183	BdM1516	9548	0.0062657938914599375	FALSE
P_cocoseae	BdM1183	BdM1518	2272	0.006828311450340751	FALSE
P_cocoseae	BdM1183	BdM1520	3956	0.0065075984341792055	FALSE
P_cocoseae	BdM1183	BdM1523	4419	0.006815383065998625	FALSE
P_cocoseae	BdM1183	BdM1524	3439	0.005720970061150944	FALSE
P_cocoseae	BdM1183	BdM1531	7688	0.006666244573784317	FALSE
P_cocoseae	BdM1183	BdM1542	4405	0.006862922217028147	FALSE
P_cocoseae	BdM1183	BdM1543	9595	0.006150100606650146	FALSE
P_cocoseae	BdM1183	BdM1548	4682	0.0061864721470546395	FALSE
P_cocoseae	BdM1183	BdM1549	2869	0.006983763346097318	FALSE
P_cocoseae	BdM1184	BdM1185	6157	0.00501237669619641	TRUE
P_cocoseae	BdM1184	BdM1186	3927	0.0059576904526444764	TRUE
P_cocoseae	BdM1184	BdM1187	6753	0.006146773681310985	TRUE
P_cocoseae	BdM1184	BdM1188	6613	0.006113560537144041	TRUE
P_cocoseae	BdM1184	BdM1189	6911	0.00610514343428207	TRUE
P_cocoseae	BdM1184	BdM1190	6417	0.0061924331325434534	TRUE
P_cocoseae	BdM1184	BdM1191	6579	0.0060817160238645415	TRUE
P_cocoseae	BdM1184	BdM1192	6450	0.006208820712708241	TRUE
P_cocoseae	BdM1184	BdM1193	5299	0.006304487460275057	TRUE
P_cocoseae	BdM1184	BdM1504	1650	0.006788933252985431	FALSE
P_cocoseae	BdM1184	BdM1506	2487	0.006540961989894299	FALSE
P_cocoseae	BdM1184	BdM1507	2340	0.006035264344577463	FALSE
P_cocoseae	BdM1184	BdM1509	3549	0.006404535488320761	FALSE
P_cocoseae	BdM1184	BdM1510	1346	0.005874075983444059	FALSE
P_cocoseae	BdM1184	BdM1516	5734	0.006008440568090847	FALSE
P_cocoseae	BdM1184	BdM1518	1493	0.007130850708362002	FALSE
P_cocoseae	BdM1184	BdM1520	2667	0.006203444697600186	FALSE
P_cocoseae	BdM1184	BdM1523	2883	0.006063377868363745	FALSE
P_cocoseae	BdM1184	BdM1524	2415	0.0051507081197515745	FALSE
P_cocoseae	BdM1184	BdM1531	4617	0.006109452268995678	FALSE
P_cocoseae	BdM1184	BdM1542	3136	0.0064039101778500356	FALSE
P_cocoseae	BdM1184	BdM1543	5760	0.00599249805017379	FALSE
P_cocoseae	BdM1184	BdM1548	2982	0.005576328875636923	FALSE
P_cocoseae	BdM1184	BdM1549	1970	0.005973372358673421	FALSE
P_cocoseae	BdM1185	BdM1186	4274	0.00593072891079078	TRUE
P_cocoseae	BdM1185	BdM1187	7530	0.0060871840967560474	TRUE
P_cocoseae	BdM1185	BdM1188	7435	0.006236042436973402	TRUE
P_cocoseae	BdM1185	BdM1189	7832	0.0060421947054885095	TRUE
P_cocoseae	BdM1185	BdM1190	7096	0.005970510758946933	TRUE
P_cocoseae	BdM1185	BdM1191	7451	0.006143692582642693	TRUE
P_cocoseae	BdM1185	BdM1192	7252	0.006106294632344764	TRUE
P_cocoseae	BdM1185	BdM1193	5938	0.005994562494487652	TRUE
P_cocoseae	BdM1185	BdM1504	1754	0.0067648737499231395	FALSE
P_cocoseae	BdM1185	BdM1506	2706	0.006379046179838795	FALSE
P_cocoseae	BdM1185	BdM1507	2637	0.006026772802697584	FALSE
P_cocoseae	BdM1185	BdM1509	3924	0.006172216632201885	FALSE
P_cocoseae	BdM1185	BdM1510	1419	0.005964094014667105	FALSE
P_cocoseae	BdM1185	BdM1516	6415	0.006232063512477706	FALSE
P_cocoseae	BdM1185	BdM1518	1646	0.006556170000842454	FALSE
P_cocoseae	BdM1185	BdM1520	2958	0.006175097137732422	FALSE
P_cocoseae	BdM1185	BdM1523	3177	0.006344420687275165	FALSE
P_cocoseae	BdM1185	BdM1524	2574	0.00527180533823265	FALSE
P_cocoseae	BdM1185	BdM1531	5188	0.006127694375322574	FALSE
P_cocoseae	BdM1185	BdM1542	3444	0.006453144354874509	FALSE
P_cocoseae	BdM1185	BdM1543	6475	0.00588414623988838	FALSE
P_cocoseae	BdM1185	BdM1548	3380	0.0056117269376966435	FALSE
P_cocoseae	BdM1185	BdM1549	2144	0.006338347306973212	FALSE
P_cocoseae	BdM1186	BdM1187	4475	0.005721376060532678	TRUE
P_cocoseae	BdM1186	BdM1188	4337	0.005882213112240118	TRUE
P_cocoseae	BdM1186	BdM1189	4523	0.005780107004454149	TRUE
P_cocoseae	BdM1186	BdM1190	4308	0.0056195349791701345	TRUE
P_cocoseae	BdM1186	BdM1191	4393	0.005908067996979888	TRUE
P_cocoseae	BdM1186	BdM1192	4275	0.005966795427569154	TRUE
P_cocoseae	BdM1186	BdM1193	3671	0.005803367328276076	TRUE
P_cocoseae	BdM1186	BdM1504	1320	0.006114906002642217	FALSE
P_cocoseae	BdM1186	BdM1506	1957	0.006340842668377461	FALSE
P_cocoseae	BdM1186	BdM1507	1889	0.006190850834220434	FALSE
P_cocoseae	BdM1186	BdM1509	2731	0.0058878692326777855	FALSE
P_cocoseae	BdM1186	BdM1510	1076	0.005971601644767962	FALSE
P_cocoseae	BdM1186	BdM1516	3952	0.005767786943144518	FALSE
P_cocoseae	BdM1186	BdM1518	1156	0.006823861343971828	FALSE
P_cocoseae	BdM1186	BdM1520	2087	0.006286743377320513	FALSE
P_cocoseae	BdM1186	BdM1523	2203	0.005371544464456436	FALSE
P_cocoseae	BdM1186	BdM1524	1837	0.0063286348296538	FALSE
P_cocoseae	BdM1186	BdM1531	3346	0.005799597692159347	FALSE
P_cocoseae	BdM1186	BdM1542	2507	0.005906121355488238	FALSE
P_cocoseae	BdM1186	BdM1543	4029	0.005627632103448689	FALSE
P_cocoseae	BdM1186	BdM1548	2436	0.005805683000249573	FALSE
P_cocoseae	BdM1186	BdM1549	1550	0.006827819646623047	FALSE
P_cocoseae	BdM1187	BdM1188	9726	0.005853103957667707	TRUE
P_cocoseae	BdM1187	BdM1189	10582	0.005864006083681863	TRUE
P_cocoseae	BdM1187	BdM1190	9008	0.005637898273861924	TRUE
P_cocoseae	BdM1187	BdM1191	9509	0.005959428311966702	TRUE
P_cocoseae	BdM1187	BdM1192	9643	0.0059528145598121114	TRUE
P_cocoseae	BdM1187	BdM1193	7583	0.006001853319104111	TRUE
P_cocoseae	BdM1187	BdM1504	1956	0.006613952114271737	FALSE
P_cocoseae	BdM1187	BdM1506	3104	0.00611658628542209	FALSE
P_cocoseae	BdM1187	BdM1507	2981	0.006057928068843497	FALSE
P_cocoseae	BdM1187	BdM1509	4530	0.006249905385025501	FALSE
P_cocoseae	BdM1187	BdM1510	1592	0.005773545173194688	FALSE
P_cocoseae	BdM1187	BdM1516	7837	0.006074759151008221	FALSE
P_cocoseae	BdM1187	BdM1518	1968	0.006690059846972186	FALSE
P_cocoseae	BdM1187	BdM1520	3352	0.006323659179100728	FALSE
P_cocoseae	BdM1187	BdM1523	3798	0.006242503553779105	FALSE
P_cocoseae	BdM1187	BdM1524	2838	0.006522682151445347	FALSE
P_cocoseae	BdM1187	BdM1531	6535	0.006143021972341205	FALSE
P_cocoseae	BdM1187	BdM1542	3848	0.006307987778888869	FALSE
P_cocoseae	BdM1187	BdM1543	7889	0.0058672684025288975	FALSE
P_cocoseae	BdM1187	BdM1548	3896	0.006129720644365991	FALSE
P_cocoseae	BdM1187	BdM1549	2476	0.006478581609233985	FALSE
P_cocoseae	BdM1188	BdM1189	10790	0.005828099034566835	TRUE
P_cocoseae	BdM1188	BdM1190	8942	0.00585921117718322	TRUE
P_cocoseae	BdM1188	BdM1191	10560	0.005967389621577	TRUE
P_cocoseae	BdM1188	BdM1192	10646	0.005976468515718509	TRUE
P_cocoseae	BdM1188	BdM1193	8572	0.006000779135819957	TRUE
P_cocoseae	BdM1188	BdM1504	2115	0.006594439968635485	TRUE
P_cocoseae	BdM1188	BdM1506	3388	0.006209590763608637	TRUE
P_cocoseae	BdM1188	BdM1507	3232	0.006048592968794073	TRUE
P_cocoseae	BdM1188	BdM1509	4986	0.006063330114299703	TRUE
P_cocoseae	BdM1188	BdM1510	1765	0.006098747838578232	TRUE
P_cocoseae	BdM1188	BdM1516	8554	0.006197721707636131	FALSE
P_cocoseae	BdM1188	BdM1518	2124	0.006551420268414653	FALSE
P_cocoseae	BdM1188	BdM1520	3549	0.006318669491683842	FALSE
P_cocoseae	BdM1188	BdM1523	4145	0.0060738301267340596	FALSE
P_cocoseae	BdM1188	BdM1524	3059	0.006558432722442042	FALSE
P_cocoseae	BdM1188	BdM1531	7154	0.006089231508036571	FALSE
P_cocoseae	BdM1188	BdM1542	4179	0.006305981321243253	FALSE
P_cocoseae	BdM1188	BdM1543	8682	0.006020559739305717	FALSE
P_cocoseae	BdM1188	BdM1548	4237	0.0062132093751391775	FALSE
P_cocoseae	BdM1188	BdM1549	2584	0.006923609878157738	FALSE
P_cocoseae	BdM1189	BdM1190	9740	0.005850226127154433	TRUE
P_cocoseae	BdM1189	BdM1191	10598	0.005844181098385	TRUE
P_cocoseae	BdM1189	BdM1192	10708	0.0059162487606085465	TRUE
P_cocoseae	BdM1189	BdM1193	8314	0.006003453886338264	TRUE
P_cocoseae	BdM1189	BdM1504	2044	0.006802688143405972	FALSE
P_cocoseae	BdM1189	BdM1506	3240	0.006194201898300593	FALSE
P_cocoseae	BdM1189	BdM1507	3137	0.00619874744197129	FALSE
P_cocoseae	BdM1189	BdM1509	4787	0.006160554860664182	FALSE
P_cocoseae	BdM1189	BdM1510	1727	0.006318210887121069	FALSE
P_cocoseae	BdM1189	BdM1516	8459	0.006008365746998382	FALSE
P_cocoseae	BdM1189	BdM1518	2052	0.006726263537025402	FALSE
P_cocoseae	BdM1189	BdM1520	3434	0.006111405701678071	FALSE
P_cocoseae	BdM1189	BdM1523	3991	0.005975744566748451	FALSE
P_cocoseae	BdM1189	BdM1524	3028	0.006582821790210332	FALSE
P_cocoseae	BdM1189	BdM1531	7022	0.005826627017561308	FALSE
P_cocoseae	BdM1189	BdM1542	4030	0.006352532963883257	FALSE
P_cocoseae	BdM1189	BdM1543	8538	0.006049585085549121	FALSE
P_cocoseae	BdM1189	BdM1548	4175	0.006138612528790048	FALSE
P_cocoseae	BdM1189	BdM1549	2591	0.006737957823886936	FALSE
P_cocoseae	BdM1190	BdM1191	8852	0.005939263087592621	TRUE
P_cocoseae	BdM1190	BdM1192	8827	0.005944911648766636	TRUE
P_cocoseae	BdM1190	BdM1193	7080	0.005871042623546706	TRUE
P_cocoseae	BdM1190	BdM1504	1848	0.006720064601319724	FALSE
P_cocoseae	BdM1190	BdM1506	2944	0.00633121976516921	FALSE
P_cocoseae	BdM1190	BdM1507	2867	0.006069845268684229	FALSE
P_cocoseae	BdM1190	BdM1509	4271	0.0061326699360528016	FALSE
P_cocoseae	BdM1190	BdM1510	1538	0.005863385558730081	FALSE
P_cocoseae	BdM1190	BdM1516	7304	0.006080506147844176	FALSE
P_cocoseae	BdM1190	BdM1518	1860	0.006578631827703229	FALSE
P_cocoseae	BdM1190	BdM1520	3067	0.0060920899501000466	FALSE
P_cocoseae	BdM1190	BdM1523	3657	0.00594805756502549	FALSE
P_cocoseae	BdM1190	BdM1524	2759	0.006450355514749732	FALSE
P_cocoseae	BdM1190	BdM1531	6068	0.005942257274572277	FALSE
P_cocoseae	BdM1190	BdM1542	3667	0.005984611136011262	FALSE
P_cocoseae	BdM1190	BdM1543	7352	0.0058123447001001425	FALSE
P_cocoseae	BdM1190	BdM1548	3671	0.0059291082152828035	FALSE
P_cocoseae	BdM1190	BdM1549	2318	0.006621553474946515	FALSE
P_cocoseae	BdM1191	BdM1192	10761	0.00563865633462813	TRUE
P_cocoseae	BdM1191	BdM1193	8719	0.005754674794569763	TRUE
P_cocoseae	BdM1191	BdM1504	2133	0.006509490189051606	TRUE
P_cocoseae	BdM1191	BdM1506	3457	0.006307993705692501	TRUE
P_cocoseae	BdM1191	BdM1507	3289	0.006006264497539628	TRUE
P_cocoseae	BdM1191	BdM1509	5137	0.006157516719393624	TRUE
P_cocoseae	BdM1191	BdM1510	1780	0.006067041980213697	TRUE
P_cocoseae	BdM1191	BdM1516	8804	0.005798665862623171	FALSE
P_cocoseae	BdM1191	BdM1518	2124	0.006702048582974053	FALSE
P_cocoseae	BdM1191	BdM1520	3615	0.006236271238188206	FALSE
P_cocoseae	BdM1191	BdM1523	4129	0.006030630017137531	FALSE
P_cocoseae	BdM1191	BdM1524	3076	0.006800731222865366	FALSE
P_cocoseae	BdM1191	BdM1531	7219	0.006196005534712057	FALSE
P_cocoseae	BdM1191	BdM1542	4233	0.006372809436459014	FALSE
P_cocoseae	BdM1191	BdM1543	8837	0.0059839102917454996	FALSE
P_cocoseae	BdM1191	BdM1548	4295	0.006091376997114936	FALSE
P_cocoseae	BdM1191	BdM1549	2624	0.00642627192222775	FALSE
P_cocoseae	BdM1192	BdM1193	8725	0.005670178019930719	TRUE
P_cocoseae	BdM1192	BdM1504	2100	0.006135589689596575	TRUE
P_cocoseae	BdM1192	BdM1506	3377	0.006447663841596031	TRUE
P_cocoseae	BdM1192	BdM1507	3256	0.005737870377699687	TRUE
P_cocoseae	BdM1192	BdM1509	5018	0.006069995399170672	TRUE
P_cocoseae	BdM1192	BdM1510	1777	0.006448162802601043	TRUE
P_cocoseae	BdM1192	BdM1516	8704	0.00592076454673279	FALSE
P_cocoseae	BdM1192	BdM1518	2132	0.006740738063197636	FALSE
P_cocoseae	BdM1192	BdM1520	3592	0.006588230006865324	FALSE
P_cocoseae	BdM1192	BdM1523	4164	0.006015394661195216	FALSE
P_cocoseae	BdM1192	BdM1524	3066	0.00666979164815664	FALSE
P_cocoseae	BdM1192	BdM1531	7236	0.00616492420191434	FALSE
P_cocoseae	BdM1192	BdM1542	4186	0.006419991364005234	FALSE
P_cocoseae	BdM1192	BdM1543	8814	0.005881635925414096	FALSE
P_cocoseae	BdM1192	BdM1548	4227	0.0061617964283802885	FALSE
P_cocoseae	BdM1192	BdM1549	2634	0.006378158013473611	FALSE
P_cocoseae	BdM1193	BdM1504	1897	0.0063255225773774446	TRUE
P_cocoseae	BdM1193	BdM1506	3012	0.006116737629774102	TRUE
P_cocoseae	BdM1193	BdM1507	2883	0.00586808370316048	TRUE
P_cocoseae	BdM1193	BdM1509	4434	0.006208853238179651	TRUE
P_cocoseae	BdM1193	BdM1510	1597	0.005885458458255613	TRUE
P_cocoseae	BdM1193	BdM1516	7299	0.005891228881008669	FALSE
P_cocoseae	BdM1193	BdM1518	1900	0.006162167919796337	FALSE
P_cocoseae	BdM1193	BdM1520	3131	0.006268365509428247	FALSE
P_cocoseae	BdM1193	BdM1523	3661	0.005913093121629847	FALSE
P_cocoseae	BdM1193	BdM1524	2657	0.006457680447244686	FALSE
P_cocoseae	BdM1193	BdM1531	6257	0.005931313462786575	FALSE
P_cocoseae	BdM1193	BdM1542	3800	0.006228927163317029	FALSE
P_cocoseae	BdM1193	BdM1543	7370	0.005883634064901023	FALSE
P_cocoseae	BdM1193	BdM1548	3714	0.006275539694274759	FALSE
P_cocoseae	BdM1193	BdM1549	2269	0.006925066710068689	FALSE
P_cocoseae	BdM1504	BdM1506	1196	0.00612357927177648	TRUE
P_cocoseae	BdM1504	BdM1507	1058	0.006831311130473635	TRUE
P_cocoseae	BdM1504	BdM1509	1524	0.005887427739308222	TRUE
P_cocoseae	BdM1504	BdM1510	680	0.006792789013720402	TRUE
P_cocoseae	BdM1504	BdM1516	2001	0.006330804141685686	FALSE
P_cocoseae	BdM1504	BdM1518	683	0.006031598183088947	FALSE
P_cocoseae	BdM1504	BdM1520	1086	0.006504554341571364	FALSE
P_cocoseae	BdM1504	BdM1523	1234	0.006191972124407835	FALSE
P_cocoseae	BdM1504	BdM1524	1034	0.006829397005780703	FALSE
P_cocoseae	BdM1504	BdM1531	1771	0.006006158981218933	FALSE
P_cocoseae	BdM1504	BdM1542	1340	0.006559302143002996	FALSE
P_cocoseae	BdM1504	BdM1543	1978	0.0062871814883009875	FALSE
P_cocoseae	BdM1504	BdM1548	1236	0.00592841576167733	FALSE
P_cocoseae	BdM1504	BdM1549	811	0.007715586298915066	FALSE
P_cocoseae	BdM1506	BdM1507	1578	0.0062038593646758095	TRUE
P_cocoseae	BdM1506	BdM1509	2403	0.006032417571818738	TRUE
P_cocoseae	BdM1506	BdM1510	937	0.006645728998149139	TRUE
P_cocoseae	BdM1506	BdM1516	3145	0.006731605086988141	FALSE
P_cocoseae	BdM1506	BdM1518	967	0.006764484423588809	FALSE
P_cocoseae	BdM1506	BdM1520	1615	0.006524484430294806	FALSE
P_cocoseae	BdM1506	BdM1523	1909	0.006160209838181078	FALSE
P_cocoseae	BdM1506	BdM1524	1416	0.006628560619437296	FALSE
P_cocoseae	BdM1506	BdM1531	2711	0.0060793733480420395	FALSE
P_cocoseae	BdM1506	BdM1542	1999	0.005870965603137469	FALSE
P_cocoseae	BdM1506	BdM1543	3097	0.006315652235760763	FALSE
P_cocoseae	BdM1506	BdM1548	1895	0.006054465948357995	FALSE
P_cocoseae	BdM1506	BdM1549	1185	0.007002789380271659	FALSE
P_cocoseae	BdM1507	BdM1509	2149	0.00648392246580045	TRUE
P_cocoseae	BdM1507	BdM1510	944	0.006014141055901853	TRUE
P_cocoseae	BdM1507	BdM1516	3018	0.005979548639549651	FALSE
P_cocoseae	BdM1507	BdM1518	967	0.006770032282320931	FALSE
P_cocoseae	BdM1507	BdM1520	1586	0.006522660706288202	FALSE
P_cocoseae	BdM1507	BdM1523	1705	0.0061554008298108686	FALSE
P_cocoseae	BdM1507	BdM1524	1319	0.006843177000522899	FALSE
P_cocoseae	BdM1507	BdM1531	2583	0.006084795908951741	FALSE
P_cocoseae	BdM1507	BdM1542	1832	0.006051061870328354	FALSE
P_cocoseae	BdM1507	BdM1543	2987	0.005920550520246707	FALSE
P_cocoseae	BdM1507	BdM1548	1888	0.006217095166484079	FALSE
P_cocoseae	BdM1507	BdM1549	1096	0.0073800310743285195	FALSE
P_cocoseae	BdM1509	BdM1510	1214	0.006573151116206295	TRUE
P_cocoseae	BdM1509	BdM1516	4601	0.006330287298572089	FALSE
P_cocoseae	BdM1509	BdM1518	1285	0.006809841149963669	FALSE
P_cocoseae	BdM1509	BdM1520	2252	0.006655057610830466	FALSE
P_cocoseae	BdM1509	BdM1523	2603	0.005737206688530288	FALSE
P_cocoseae	BdM1509	BdM1524	1957	0.006295644671206742	FALSE
P_cocoseae	BdM1509	BdM1531	4026	0.0056041944413508255	FALSE
P_cocoseae	BdM1509	BdM1542	2876	0.005828854419050549	FALSE
P_cocoseae	BdM1509	BdM1543	4614	0.006123021371750339	FALSE
P_cocoseae	BdM1509	BdM1548	2672	0.0060371915748545	FALSE
P_cocoseae	BdM1509	BdM1549	1691	0.007308910693577817	FALSE
P_cocoseae	BdM1510	BdM1516	1643	0.0056581873399212685	FALSE
P_cocoseae	BdM1510	BdM1518	561	0.006611622227488326	FALSE
P_cocoseae	BdM1510	BdM1520	906	0.006856796723550068	FALSE
P_cocoseae	BdM1510	BdM1523	1035	0.00593965796061601	FALSE
P_cocoseae	BdM1510	BdM1524	820	0.005833065424445834	FALSE
P_cocoseae	BdM1510	BdM1531	1450	0.006527606097391848	FALSE
P_cocoseae	BdM1510	BdM1542	1053	0.006804687303427876	FALSE
P_cocoseae	BdM1510	BdM1543	1666	0.005350857339774561	FALSE
P_cocoseae	BdM1510	BdM1548	1050	0.005582448145767581	FALSE
P_cocoseae	BdM1510	BdM1549	709	0.006703294334459711	FALSE
P_cocoseae	BdM1516	BdM1518	1951	0.00683160985366586	TRUE
P_cocoseae	BdM1516	BdM1520	3387	0.006116676194943489	TRUE
P_cocoseae	BdM1516	BdM1523	3861	0.006074952969399908	TRUE
P_cocoseae	BdM1516	BdM1524	2843	0.006487369586862886	FALSE
P_cocoseae	BdM1516	BdM1531	6347	0.006200430467670684	TRUE
P_cocoseae	BdM1516	BdM1542	4007	0.006409114983385937	TRUE
P_cocoseae	BdM1516	BdM1543	7845	0.005462366197499153	TRUE
P_cocoseae	BdM1516	BdM1548	4040	0.00589052912387002	TRUE
P_cocoseae	BdM1516	BdM1549	2471	0.006104354173793174	TRUE
P_cocoseae	BdM1518	BdM1520	989	0.006619429312860712	TRUE
P_cocoseae	BdM1518	BdM1523	1105	0.005986465629265451	TRUE
P_cocoseae	BdM1518	BdM1524	880	0.007352924455069154	FALSE
P_cocoseae	BdM1518	BdM1531	1737	0.006682589386635764	TRUE
P_cocoseae	BdM1518	BdM1542	1168	0.00716893726551143	TRUE
P_cocoseae	BdM1518	BdM1543	1951	0.006253941652484126	TRUE
P_cocoseae	BdM1518	BdM1548	1187	0.006441802556855695	TRUE
P_cocoseae	BdM1518	BdM1549	730	0.006586921355595382	TRUE
P_cocoseae	BdM1520	BdM1523	1845	0.006990082736727965	TRUE
P_cocoseae	BdM1520	BdM1524	1529	0.00656623964468827	FALSE
P_cocoseae	BdM1520	BdM1531	2860	0.006258650848610287	TRUE
P_cocoseae	BdM1520	BdM1542	2154	0.006991757642977047	TRUE
P_cocoseae	BdM1520	BdM1543	3406	0.00617575069360936	TRUE
P_cocoseae	BdM1520	BdM1548	2032	0.005956709206067639	TRUE
P_cocoseae	BdM1520	BdM1549	1313	0.007148630287176319	TRUE
P_cocoseae	BdM1523	BdM1524	1643	0.006760008351869972	FALSE
P_cocoseae	BdM1523	BdM1531	3399	0.005635857554028769	TRUE
P_cocoseae	BdM1523	BdM1542	2342	0.005746840102434216	TRUE
P_cocoseae	BdM1523	BdM1543	3892	0.006235313733246329	TRUE
P_cocoseae	BdM1523	BdM1548	2219	0.006425525672361687	TRUE
P_cocoseae	BdM1523	BdM1549	1357	0.00723912913119912	TRUE
P_cocoseae	BdM1524	BdM1531	2421	0.006159310404691982	FALSE
P_cocoseae	BdM1524	BdM1542	1748	0.0064748869130939616	FALSE
P_cocoseae	BdM1524	BdM1543	2863	0.006165393231349151	FALSE
P_cocoseae	BdM1524	BdM1548	1754	0.006334656463001998	FALSE
P_cocoseae	BdM1524	BdM1549	1104	0.006831742399341991	FALSE
P_cocoseae	BdM1531	BdM1542	3549	0.005749399852310772	TRUE
P_cocoseae	BdM1531	BdM1543	6525	0.0060295046500848624	TRUE
P_cocoseae	BdM1531	BdM1548	3427	0.006319067886265552	TRUE
P_cocoseae	BdM1531	BdM1549	2065	0.006935813743437031	TRUE
P_cocoseae	BdM1542	BdM1543	4046	0.006047524662236711	TRUE
P_cocoseae	BdM1542	BdM1548	2467	0.006249586088906838	TRUE
P_cocoseae	BdM1542	BdM1549	1497	0.006722787492173903	TRUE
P_cocoseae	BdM1543	BdM1548	4036	0.005668033949490617	TRUE
P_cocoseae	BdM1543	BdM1549	2479	0.006541298979758969	TRUE
P_cocoseae	BdM1548	BdM1549	1485	0.005714005377014968	TRUE
M_ypsilon	BdM1050	BdM1051	1201	0.01167894272160822	TRUE
M_ypsilon	BdM1050	BdM1052	4551	0.013008177722698548	TRUE
M_ypsilon	BdM1050	BdM1053	1992	0.01231656305975806	TRUE
M_ypsilon	BdM1050	BdM1054	2939	0.012648701845313935	TRUE
M_ypsilon	BdM1050	BdM1055	3785	0.012802756526715137	TRUE
M_ypsilon	BdM1050	BdM1056	2820	0.012378819079309917	TRUE
M_ypsilon	BdM1050	BdM1060	2713	0.011958826710203874	TRUE
M_ypsilon	BdM1050	BdM1062	2269	0.012387292480592007	TRUE
M_ypsilon	BdM1050	BdM1065	1881	0.015714276785478282	TRUE
M_ypsilon	BdM1050	BdM1066	1270	0.014553063145763443	TRUE
M_ypsilon	BdM1050	BdM1071	947	0.01615275046065309	TRUE
M_ypsilon	BdM1050	BdM1072	1767	0.015157120049992588	TRUE
M_ypsilon	BdM1050	BdM1073	4318	0.015503356030201853	TRUE
M_ypsilon	BdM1050	BdM1074	4623	0.015695208035494634	TRUE
M_ypsilon	BdM1050	BdM1075	2351	0.014682781629581265	TRUE
M_ypsilon	BdM1050	BdM1310	1757	0.01341608696659034	FALSE
M_ypsilon	BdM1050	BdM1340	3605	0.012089014136170874	FALSE
M_ypsilon	BdM1050	BdM1350	2362	0.011671745631098516	FALSE
M_ypsilon	BdM1050	BdM1405	1172	0.012081847405212075	FALSE
M_ypsilon	BdM1050	BdM1417	854	0.01271084342406597	FALSE
M_ypsilon	BdM1050	BdM1425	1486	0.011955538928323678	FALSE
M_ypsilon	BdM1050	BdM1427	1324	0.011518442181829208	FALSE
M_ypsilon	BdM1050	BdM1464	1458	0.012919921516618423	FALSE
M_ypsilon	BdM1050	BdM1469	1728	0.011677824376982456	FALSE
M_ypsilon	BdM1050	BdM1476	5116	0.012020498817047197	FALSE
M_ypsilon	BdM1050	BdM1481	968	0.013454049210534025	TRUE
M_ypsilon	BdM1051	BdM1052	1988	0.01275145069993255	TRUE
M_ypsilon	BdM1051	BdM1053	1220	0.01332274437186972	TRUE
M_ypsilon	BdM1051	BdM1054	1846	0.012714170103626552	TRUE
M_ypsilon	BdM1051	BdM1055	1624	0.013193121531428794	TRUE
M_ypsilon	BdM1051	BdM1056	1217	0.012560124660739176	TRUE
M_ypsilon	BdM1051	BdM1060	2094	0.01244258889595457	TRUE
M_ypsilon	BdM1051	BdM1062	1813	0.01257673209660288	TRUE
M_ypsilon	BdM1051	BdM1065	1506	0.014162125822705396	TRUE
M_ypsilon	BdM1051	BdM1066	899	0.012674050270571937	TRUE
M_ypsilon	BdM1051	BdM1071	808	0.01542940291558459	TRUE
M_ypsilon	BdM1051	BdM1072	712	0.014045808829460242	TRUE
M_ypsilon	BdM1051	BdM1073	1895	0.01536708436358919	TRUE
M_ypsilon	BdM1051	BdM1074	2259	0.015835826554778762	TRUE
M_ypsilon	BdM1051	BdM1075	1432	0.015727819282918398	TRUE
M_ypsilon	BdM1051	BdM1310	1598	0.013316746743654857	TRUE
M_ypsilon	BdM1051	BdM1340	2355	0.013085601596705467	TRUE
M_ypsilon	BdM1051	BdM1350	1932	0.012515204446499692	TRUE
M_ypsilon	BdM1051	BdM1405	877	0.010910872528677583	TRUE
M_ypsilon	BdM1051	BdM1417	679	0.011091359541087835	TRUE
M_ypsilon	BdM1051	BdM1425	1435	0.012111755588809583	TRUE
M_ypsilon	BdM1051	BdM1427	1396	0.012823061985779892	TRUE
M_ypsilon	BdM1051	BdM1464	1434	0.012966619636449699	TRUE
M_ypsilon	BdM1051	BdM1469	1742	0.012840437090036823	TRUE
M_ypsilon	BdM1051	BdM1476	2853	0.013173172877506172	TRUE
M_ypsilon	BdM1051	BdM1481	919	0.012667068834813933	FALSE
M_ypsilon	BdM1052	BdM1053	3209	0.013651996850952666	TRUE
M_ypsilon	BdM1052	BdM1054	5058	0.013793857377889861	TRUE
M_ypsilon	BdM1052	BdM1055	6238	0.013617051003330908	TRUE
M_ypsilon	BdM1052	BdM1056	4648	0.012987718047770293	TRUE
M_ypsilon	BdM1052	BdM1060	4748	0.013102730217302416	TRUE
M_ypsilon	BdM1052	BdM1062	3958	0.014004282373948844	TRUE
M_ypsilon	BdM1052	BdM1065	3314	0.015250794415559628	TRUE
M_ypsilon	BdM1052	BdM1066	2021	0.01360428446496179	TRUE
M_ypsilon	BdM1052	BdM1071	1601	0.015461468095646386	TRUE
M_ypsilon	BdM1052	BdM1072	2869	0.015334302463478	TRUE
M_ypsilon	BdM1052	BdM1073	7827	0.01617084397578846	TRUE
M_ypsilon	BdM1052	BdM1074	8759	0.01606182728080627	TRUE
M_ypsilon	BdM1052	BdM1075	4030	0.01540622495186301	TRUE
M_ypsilon	BdM1052	BdM1310	3272	0.014348677070577933	FALSE
M_ypsilon	BdM1052	BdM1340	6667	0.014320724998544525	FALSE
M_ypsilon	BdM1052	BdM1350	4430	0.013679228214045368	FALSE
M_ypsilon	BdM1052	BdM1405	2133	0.013742093525104143	FALSE
M_ypsilon	BdM1052	BdM1417	1515	0.014238027985855562	FALSE
M_ypsilon	BdM1052	BdM1425	2683	0.013187133762159256	FALSE
M_ypsilon	BdM1052	BdM1427	2473	0.014086905156365256	FALSE
M_ypsilon	BdM1052	BdM1464	2619	0.014155849966141335	FALSE
M_ypsilon	BdM1052	BdM1469	3180	0.014068993793345102	FALSE
M_ypsilon	BdM1052	BdM1476	9634	0.014431566242402601	FALSE
M_ypsilon	BdM1052	BdM1481	1698	0.012961839160787861	FALSE
M_ypsilon	BdM1053	BdM1054	2751	0.013529370382638182	TRUE
M_ypsilon	BdM1053	BdM1055	2613	0.014182115640291452	TRUE
M_ypsilon	BdM1053	BdM1056	2027	0.013795911317567373	TRUE
M_ypsilon	BdM1053	BdM1060	2764	0.012913121250458025	TRUE
M_ypsilon	BdM1053	BdM1062	2417	0.012961631954508885	TRUE
M_ypsilon	BdM1053	BdM1065	2029	0.013872237540977174	TRUE
M_ypsilon	BdM1053	BdM1066	1219	0.013171796482141175	TRUE
M_ypsilon	BdM1053	BdM1071	1007	0.01666038896871243	TRUE
M_ypsilon	BdM1053	BdM1072	1319	0.015266578611693036	TRUE
M_ypsilon	BdM1053	BdM1073	3142	0.015933670684860502	TRUE
M_ypsilon	BdM1053	BdM1074	3480	0.016447329029364657	TRUE
M_ypsilon	BdM1053	BdM1075	2207	0.014174761928555305	TRUE
M_ypsilon	BdM1053	BdM1310	1934	0.013785776003056152	FALSE
M_ypsilon	BdM1053	BdM1340	3467	0.01425538715872005	FALSE
M_ypsilon	BdM1053	BdM1350	2629	0.013621286589745554	FALSE
M_ypsilon	BdM1053	BdM1405	1265	0.012799371762356695	FALSE
M_ypsilon	BdM1053	BdM1417	952	0.014335922402488903	FALSE
M_ypsilon	BdM1053	BdM1425	1747	0.013417000489845921	FALSE
M_ypsilon	BdM1053	BdM1427	1591	0.013272841073022639	FALSE
M_ypsilon	BdM1053	BdM1464	1805	0.013529534360728259	FALSE
M_ypsilon	BdM1053	BdM1469	2115	0.013684783284431018	FALSE
M_ypsilon	BdM1053	BdM1476	4412	0.01419881601393834	FALSE
M_ypsilon	BdM1053	BdM1481	1156	0.014341180304026577	TRUE
M_ypsilon	BdM1054	BdM1055	3937	0.013634444631554403	TRUE
M_ypsilon	BdM1054	BdM1056	3002	0.012978322302248073	TRUE
M_ypsilon	BdM1054	BdM1060	4954	0.012970485020491297	TRUE
M_ypsilon	BdM1054	BdM1062	4146	0.013264845289476093	TRUE
M_ypsilon	BdM1054	BdM1065	3351	0.014233069936651074	TRUE
M_ypsilon	BdM1054	BdM1066	1837	0.013575883566627513	TRUE
M_ypsilon	BdM1054	BdM1071	1595	0.01581528604493725	TRUE
M_ypsilon	BdM1054	BdM1072	1843	0.015713777853061023	TRUE
M_ypsilon	BdM1054	BdM1073	4946	0.01608988964161895	TRUE
M_ypsilon	BdM1054	BdM1074	5762	0.016520499395113592	TRUE
M_ypsilon	BdM1054	BdM1075	3509	0.015615458438720265	TRUE
M_ypsilon	BdM1054	BdM1310	3483	0.013739229723830734	FALSE
M_ypsilon	BdM1054	BdM1340	6003	0.014313573269491313	FALSE
M_ypsilon	BdM1054	BdM1350	4545	0.013339442930771413	FALSE
M_ypsilon	BdM1054	BdM1405	2258	0.013273581720738418	FALSE
M_ypsilon	BdM1054	BdM1417	1533	0.013899395695042201	FALSE
M_ypsilon	BdM1054	BdM1425	3064	0.012994835774379841	FALSE
M_ypsilon	BdM1054	BdM1427	2739	0.013576044744147926	FALSE
M_ypsilon	BdM1054	BdM1464	3016	0.013508331348842113	FALSE
M_ypsilon	BdM1054	BdM1469	3601	0.013473377759665506	FALSE
M_ypsilon	BdM1054	BdM1476	7353	0.014444244765480892	FALSE
M_ypsilon	BdM1054	BdM1481	1782	0.013427902265542763	TRUE
M_ypsilon	BdM1055	BdM1056	3754	0.013157754274088183	TRUE
M_ypsilon	BdM1055	BdM1060	3567	0.014060950148620284	TRUE
M_ypsilon	BdM1055	BdM1062	3015	0.013074754454412418	TRUE
M_ypsilon	BdM1055	BdM1065	2693	0.015036678581658011	TRUE
M_ypsilon	BdM1055	BdM1066	1638	0.013584286556062286	TRUE
M_ypsilon	BdM1055	BdM1071	1386	0.01554406931245505	TRUE
M_ypsilon	BdM1055	BdM1072	2378	0.015436401380955877	TRUE
M_ypsilon	BdM1055	BdM1073	6151	0.015381712250121716	TRUE
M_ypsilon	BdM1055	BdM1074	6773	0.015069593434054313	TRUE
M_ypsilon	BdM1055	BdM1075	3271	0.015096186317467583	TRUE
M_ypsilon	BdM1055	BdM1310	2350	0.013494401227390547	FALSE
M_ypsilon	BdM1055	BdM1340	4962	0.01386996899531808	FALSE
M_ypsilon	BdM1055	BdM1350	3346	0.013814951829502016	FALSE
M_ypsilon	BdM1055	BdM1405	1606	0.013806945875342867	FALSE
M_ypsilon	BdM1055	BdM1417	1157	0.014190132538725812	FALSE
M_ypsilon	BdM1055	BdM1425	2090	0.013923528954603224	FALSE
M_ypsilon	BdM1055	BdM1427	1889	0.013091330920626584	FALSE
M_ypsilon	BdM1055	BdM1464	1917	0.014035239382982425	FALSE
M_ypsilon	BdM1055	BdM1469	2441	0.014071511365629707	FALSE
M_ypsilon	BdM1055	BdM1476	7250	0.014260190366816467	FALSE
M_ypsilon	BdM1055	BdM1481	1279	0.01372634251136483	FALSE
M_ypsilon	BdM1056	BdM1060	2681	0.012771904121427868	TRUE
M_ypsilon	BdM1056	BdM1062	2244	0.013301215293366878	TRUE
M_ypsilon	BdM1056	BdM1065	1971	0.015040281833118525	TRUE
M_ypsilon	BdM1056	BdM1066	1216	0.01384720959374803	TRUE
M_ypsilon	BdM1056	BdM1071	933	0.01482513982995364	TRUE
M_ypsilon	BdM1056	BdM1072	1798	0.015470403295670362	TRUE
M_ypsilon	BdM1056	BdM1073	4438	0.015792771465204334	TRUE
M_ypsilon	BdM1056	BdM1074	4822	0.015762863142105052	TRUE
M_ypsilon	BdM1056	BdM1075	2401	0.014694107950493062	TRUE
M_ypsilon	BdM1056	BdM1310	1768	0.013838944495298667	FALSE
M_ypsilon	BdM1056	BdM1340	3621	0.013894128632293714	FALSE
M_ypsilon	BdM1056	BdM1350	2438	0.013753938840639222	FALSE
M_ypsilon	BdM1056	BdM1405	1241	0.013094850820539418	FALSE
M_ypsilon	BdM1056	BdM1417	925	0.013239918250116464	FALSE
M_ypsilon	BdM1056	BdM1425	1551	0.01307499645658073	FALSE
M_ypsilon	BdM1056	BdM1427	1433	0.013162059805614289	FALSE
M_ypsilon	BdM1056	BdM1464	1521	0.01372908437333068	FALSE
M_ypsilon	BdM1056	BdM1469	1670	0.013286331790043151	FALSE
M_ypsilon	BdM1056	BdM1476	5111	0.014215366009604765	FALSE
M_ypsilon	BdM1056	BdM1481	985	0.013488978254450596	FALSE
M_ypsilon	BdM1060	BdM1062	4980	0.011862098458027208	TRUE
M_ypsilon	BdM1060	BdM1065	3627	0.015184138957181872	TRUE
M_ypsilon	BdM1060	BdM1066	1927	0.014636821814383064	TRUE
M_ypsilon	BdM1060	BdM1071	1676	0.016866766636446102	TRUE
M_ypsilon	BdM1060	BdM1072	1615	0.01694695755958098	TRUE
M_ypsilon	BdM1060	BdM1073	4540	0.017514422016262188	TRUE
M_ypsilon	BdM1060	BdM1074	5473	0.017246966853335037	TRUE
M_ypsilon	BdM1060	BdM1075	3471	0.016816902560208884	TRUE
M_ypsilon	BdM1060	BdM1310	4159	0.012473048842888034	FALSE
M_ypsilon	BdM1060	BdM1340	7274	0.012626577784545687	FALSE
M_ypsilon	BdM1060	BdM1350	5760	0.011858185148420011	FALSE
M_ypsilon	BdM1060	BdM1405	2661	0.011300529186863872	FALSE
M_ypsilon	BdM1060	BdM1417	1827	0.012146462470366663	FALSE
M_ypsilon	BdM1060	BdM1425	3736	0.011292280862378741	FALSE
M_ypsilon	BdM1060	BdM1427	3385	0.012372985933686612	FALSE
M_ypsilon	BdM1060	BdM1464	3621	0.012141423567588763	FALSE
M_ypsilon	BdM1060	BdM1469	4412	0.011701478242556513	FALSE
M_ypsilon	BdM1060	BdM1476	8407	0.01258078657533548	FALSE
M_ypsilon	BdM1060	BdM1481	2225	0.012188341750768428	TRUE
M_ypsilon	BdM1062	BdM1065	3190	0.015144005309438572	TRUE
M_ypsilon	BdM1062	BdM1066	1722	0.014206585072758944	TRUE
M_ypsilon	BdM1062	BdM1071	1476	0.016873832339627942	TRUE
M_ypsilon	BdM1062	BdM1072	1274	0.018149566582292453	TRUE
M_ypsilon	BdM1062	BdM1073	3793	0.01749571686337394	TRUE
M_ypsilon	BdM1062	BdM1074	4458	0.017627721104823888	TRUE
M_ypsilon	BdM1062	BdM1075	2947	0.016584086312746483	TRUE
M_ypsilon	BdM1062	BdM1310	3566	0.012891124397977597	FALSE
M_ypsilon	BdM1062	BdM1340	5902	0.012797331635412443	FALSE
M_ypsilon	BdM1062	BdM1350	4623	0.01220605328577817	FALSE
M_ypsilon	BdM1062	BdM1405	2273	0.011764868695507935	FALSE
M_ypsilon	BdM1062	BdM1417	1534	0.012348121318122823	FALSE
M_ypsilon	BdM1062	BdM1425	3196	0.012053252298587292	FALSE
M_ypsilon	BdM1062	BdM1427	2910	0.012910969692220052	FALSE
M_ypsilon	BdM1062	BdM1464	3210	0.013151130128083175	FALSE
M_ypsilon	BdM1062	BdM1469	3745	0.01246657347474124	FALSE
M_ypsilon	BdM1062	BdM1476	6843	0.013392846468717981	FALSE
M_ypsilon	BdM1062	BdM1481	1898	0.012933011169030183	TRUE
M_ypsilon	BdM1065	BdM1066	1716	0.011077421487456468	TRUE
M_ypsilon	BdM1065	BdM1071	1377	0.013590470095322276	TRUE
M_ypsilon	BdM1065	BdM1072	1357	0.01419068168704435	TRUE
M_ypsilon	BdM1065	BdM1073	3666	0.014358768078627147	TRUE
M_ypsilon	BdM1065	BdM1074	4273	0.014542855047656999	TRUE
M_ypsilon	BdM1065	BdM1075	2942	0.012933007269979185	TRUE
M_ypsilon	BdM1065	BdM1310	2481	0.01647974336952047	FALSE
M_ypsilon	BdM1065	BdM1340	4255	0.016986659019406943	FALSE
M_ypsilon	BdM1065	BdM1350	3371	0.016754812827253763	FALSE
M_ypsilon	BdM1065	BdM1405	1656	0.01563485256904569	FALSE
M_ypsilon	BdM1065	BdM1417	1045	0.016703803206162698	FALSE
M_ypsilon	BdM1065	BdM1425	2219	0.016775127603879583	FALSE
M_ypsilon	BdM1065	BdM1427	2041	0.016485094546471957	FALSE
M_ypsilon	BdM1065	BdM1464	2195	0.016351000899685695	FALSE
M_ypsilon	BdM1065	BdM1469	2578	0.016576360585925123	FALSE
M_ypsilon	BdM1065	BdM1476	4939	0.017578594133950187	FALSE
M_ypsilon	BdM1065	BdM1481	1330	0.017133409117812054	TRUE
M_ypsilon	BdM1066	BdM1071	846	0.012368826661617493	TRUE
M_ypsilon	BdM1066	BdM1072	908	0.01242920299727048	TRUE
M_ypsilon	BdM1066	BdM1073	2173	0.013324192069184828	TRUE
M_ypsilon	BdM1066	BdM1074	2484	0.013444293493985857	TRUE
M_ypsilon	BdM1066	BdM1075	1773	0.012546405714388822	TRUE
M_ypsilon	BdM1066	BdM1310	1360	0.016189867938129952	FALSE
M_ypsilon	BdM1066	BdM1340	2204	0.01634305536240249	FALSE
M_ypsilon	BdM1066	BdM1350	1753	0.015398609722890382	FALSE
M_ypsilon	BdM1066	BdM1405	910	0.014193459146957986	FALSE
M_ypsilon	BdM1066	BdM1417	623	0.014748155643121466	FALSE
M_ypsilon	BdM1066	BdM1425	1226	0.016081499505471348	FALSE
M_ypsilon	BdM1066	BdM1427	1066	0.01461099134148714	FALSE
M_ypsilon	BdM1066	BdM1464	1213	0.015389847691689294	FALSE
M_ypsilon	BdM1066	BdM1469	1375	0.0146756836894589	FALSE
M_ypsilon	BdM1066	BdM1476	2593	0.016514488345875256	FALSE
M_ypsilon	BdM1066	BdM1481	827	0.015951643344097707	TRUE
M_ypsilon	BdM1071	BdM1072	790	0.011527228562474802	TRUE
M_ypsilon	BdM1071	BdM1073	1953	0.013407639848458117	TRUE
M_ypsilon	BdM1071	BdM1074	2249	0.012871522332150345	TRUE
M_ypsilon	BdM1071	BdM1075	1609	0.011293406877214281	TRUE
M_ypsilon	BdM1071	BdM1310	1155	0.01736721078277959	FALSE
M_ypsilon	BdM1071	BdM1340	1948	0.01915109706375903	FALSE
M_ypsilon	BdM1071	BdM1350	1492	0.018399907514072826	FALSE
M_ypsilon	BdM1071	BdM1405	733	0.01697662785247995	FALSE
M_ypsilon	BdM1071	BdM1417	502	0.019212474207485973	FALSE
M_ypsilon	BdM1071	BdM1425	1078	0.017645098048197937	FALSE
M_ypsilon	BdM1071	BdM1427	1013	0.017817414880634097	FALSE
M_ypsilon	BdM1071	BdM1464	1073	0.01694158642886153	FALSE
M_ypsilon	BdM1071	BdM1469	1327	0.017907846190043087	FALSE
M_ypsilon	BdM1071	BdM1476	2326	0.018597659768155875	FALSE
M_ypsilon	BdM1071	BdM1481	728	0.017278972193129863	TRUE
M_ypsilon	BdM1072	BdM1073	3192	0.01201102199473077	TRUE
M_ypsilon	BdM1072	BdM1074	3438	0.011400169966127131	TRUE
M_ypsilon	BdM1072	BdM1075	1879	0.011191093732083227	TRUE
M_ypsilon	BdM1072	BdM1310	1063	0.018228934714341703	FALSE
M_ypsilon	BdM1072	BdM1340	2068	0.0179068164565718	FALSE
M_ypsilon	BdM1072	BdM1350	1379	0.01761391881870757	FALSE
M_ypsilon	BdM1072	BdM1405	746	0.01786004615569262	FALSE
M_ypsilon	BdM1072	BdM1417	483	0.01668627056631153	FALSE
M_ypsilon	BdM1072	BdM1425	865	0.01920037456393	FALSE
M_ypsilon	BdM1072	BdM1427	804	0.016428090890915435	FALSE
M_ypsilon	BdM1072	BdM1464	847	0.0195680325175879	FALSE
M_ypsilon	BdM1072	BdM1469	1022	0.018133107901128147	FALSE
M_ypsilon	BdM1072	BdM1476	2954	0.017299962713794245	FALSE
M_ypsilon	BdM1072	BdM1481	566	0.019678619568319553	FALSE
M_ypsilon	BdM1073	BdM1074	10043	0.012071887442138917	TRUE
M_ypsilon	BdM1073	BdM1075	4693	0.011628042342640973	TRUE
M_ypsilon	BdM1073	BdM1310	3109	0.01911979996065652	FALSE
M_ypsilon	BdM1073	BdM1340	6375	0.018597063668141924	FALSE
M_ypsilon	BdM1073	BdM1350	4153	0.01800812680329607	FALSE
M_ypsilon	BdM1073	BdM1405	2013	0.01848677351574589	FALSE
M_ypsilon	BdM1073	BdM1417	1458	0.01840461752129536	FALSE
M_ypsilon	BdM1073	BdM1425	2542	0.01848600405998566	FALSE
M_ypsilon	BdM1073	BdM1427	2454	0.018610171226795844	FALSE
M_ypsilon	BdM1073	BdM1464	2579	0.0189435410967618	FALSE
M_ypsilon	BdM1073	BdM1469	3121	0.019122111047070872	FALSE
M_ypsilon	BdM1073	BdM1476	9355	0.018703937722968977	FALSE
M_ypsilon	BdM1073	BdM1481	1648	0.01885106702814378	FALSE
M_ypsilon	BdM1074	BdM1075	5267	0.011559770902317251	TRUE
M_ypsilon	BdM1074	BdM1310	3781	0.018506347681736	FALSE
M_ypsilon	BdM1074	BdM1340	7643	0.01884085760953566	FALSE
M_ypsilon	BdM1074	BdM1350	5135	0.018464246172834143	FALSE
M_ypsilon	BdM1074	BdM1405	2326	0.018525731959790036	FALSE
M_ypsilon	BdM1074	BdM1417	1686	0.01868264222636263	FALSE
M_ypsilon	BdM1074	BdM1425	3155	0.018635416730819764	FALSE
M_ypsilon	BdM1074	BdM1427	2993	0.01880662149374138	FALSE
M_ypsilon	BdM1074	BdM1464	3046	0.01921890693915994	FALSE
M_ypsilon	BdM1074	BdM1469	3706	0.018821083502594104	FALSE
M_ypsilon	BdM1074	BdM1476	11122	0.018926810563671858	FALSE
M_ypsilon	BdM1074	BdM1481	1947	0.01967305220434586	FALSE
M_ypsilon	BdM1075	BdM1310	2378	0.017980138140352507	FALSE
M_ypsilon	BdM1075	BdM1340	4141	0.018003777245337464	FALSE
M_ypsilon	BdM1075	BdM1350	3165	0.018047012221929018	FALSE
M_ypsilon	BdM1075	BdM1405	1563	0.016895306935297758	FALSE
M_ypsilon	BdM1075	BdM1417	1034	0.018087223614813925	FALSE
M_ypsilon	BdM1075	BdM1425	2070	0.01791012355335822	FALSE
M_ypsilon	BdM1075	BdM1427	1864	0.017323376093826483	FALSE
M_ypsilon	BdM1075	BdM1464	2098	0.018515385930516923	FALSE
M_ypsilon	BdM1075	BdM1469	2545	0.017721166134712724	FALSE
M_ypsilon	BdM1075	BdM1476	5216	0.018380670834925884	FALSE
M_ypsilon	BdM1075	BdM1481	1368	0.017404738622709193	TRUE
M_ypsilon	BdM1310	BdM1340	5830	0.010229557865767106	TRUE
M_ypsilon	BdM1310	BdM1350	4380	0.010515521519983072	TRUE
M_ypsilon	BdM1310	BdM1405	1993	0.011739691949406782	TRUE
M_ypsilon	BdM1310	BdM1417	1437	0.012285633937651839	TRUE
M_ypsilon	BdM1310	BdM1425	3083	0.011325499083667302	TRUE
M_ypsilon	BdM1310	BdM1427	3026	0.008967188599609079	TRUE
M_ypsilon	BdM1310	BdM1464	3284	0.009115608691757341	TRUE
M_ypsilon	BdM1310	BdM1469	3782	0.010902732237131894	TRUE
M_ypsilon	BdM1310	BdM1476	6757	0.010540602529389478	TRUE
M_ypsilon	BdM1310	BdM1481	1961	0.009011155694520212	FALSE
M_ypsilon	BdM1340	BdM1350	7894	0.009927814211858847	TRUE
M_ypsilon	BdM1340	BdM1405	4045	0.0108734023376549	TRUE
M_ypsilon	BdM1340	BdM1417	2680	0.011918635362888907	TRUE
M_ypsilon	BdM1340	BdM1425	5011	0.010483370763801752	TRUE
M_ypsilon	BdM1340	BdM1427	4657	0.01053655926521971	TRUE
M_ypsilon	BdM1340	BdM1464	5026	0.010131525378443647	TRUE
M_ypsilon	BdM1340	BdM1469	5912	0.010279107463279886	TRUE
M_ypsilon	BdM1340	BdM1476	14292	0.009165880661186229	TRUE
M_ypsilon	BdM1340	BdM1481	2786	0.010108528206041936	FALSE
M_ypsilon	BdM1350	BdM1405	2891	0.01086640060952593	TRUE
M_ypsilon	BdM1350	BdM1417	1875	0.011182440440659946	TRUE
M_ypsilon	BdM1350	BdM1425	4020	0.008905555612816429	TRUE
M_ypsilon	BdM1350	BdM1427	3643	0.010522370708843255	TRUE
M_ypsilon	BdM1350	BdM1464	3921	0.010003231134750127	TRUE
M_ypsilon	BdM1350	BdM1469	4725	0.008508342594514275	TRUE
M_ypsilon	BdM1350	BdM1476	9137	0.010362886993639074	TRUE
M_ypsilon	BdM1350	BdM1481	2180	0.010876823824650985	FALSE
M_ypsilon	BdM1405	BdM1417	1202	0.01180878551690829	TRUE
M_ypsilon	BdM1405	BdM1425	1837	0.011431821251529169	TRUE
M_ypsilon	BdM1405	BdM1427	1624	0.011798045440951683	TRUE
M_ypsilon	BdM1405	BdM1464	1825	0.011526643500836339	TRUE
M_ypsilon	BdM1405	BdM1469	2176	0.010856529732729285	TRUE
M_ypsilon	BdM1405	BdM1476	4409	0.011362244509492556	TRUE
M_ypsilon	BdM1405	BdM1481	991	0.011740703002697965	FALSE
M_ypsilon	BdM1417	BdM1425	1264	0.011070760139762095	TRUE
M_ypsilon	BdM1417	BdM1427	1095	0.011664983285326521	TRUE
M_ypsilon	BdM1417	BdM1464	1234	0.012175206014524423	TRUE
M_ypsilon	BdM1417	BdM1469	1563	0.012009583901556332	TRUE
M_ypsilon	BdM1417	BdM1476	2951	0.012441082005229174	TRUE
M_ypsilon	BdM1417	BdM1481	785	0.012485992918150505	FALSE
M_ypsilon	BdM1425	BdM1427	2498	0.011023107659264507	TRUE
M_ypsilon	BdM1425	BdM1464	2701	0.009971379868069025	TRUE
M_ypsilon	BdM1425	BdM1469	3421	0.008774306513956144	TRUE
M_ypsilon	BdM1425	BdM1476	5822	0.010631923797030046	TRUE
M_ypsilon	BdM1425	BdM1481	1666	0.010740485879907646	FALSE
M_ypsilon	BdM1427	BdM1464	2719	0.008794372134100302	TRUE
M_ypsilon	BdM1427	BdM1469	2946	0.010501339597772733	TRUE
M_ypsilon	BdM1427	BdM1476	5351	0.010750486110449497	TRUE
M_ypsilon	BdM1427	BdM1481	1635	0.008961139712782801	FALSE
M_ypsilon	BdM1464	BdM1469	3282	0.010741115073912354	TRUE
M_ypsilon	BdM1464	BdM1476	5623	0.01037533001949426	TRUE
M_ypsilon	BdM1464	BdM1481	1826	0.008166328841953764	FALSE
M_ypsilon	BdM1469	BdM1476	6775	0.010665707749875334	TRUE
M_ypsilon	BdM1469	BdM1481	1954	0.010889532183192656	FALSE
M_ypsilon	BdM1476	BdM1481	3194	0.010272576929683662	FALSE
M_bondari	BdM1049	BdM1211	1021	0.031544002758812105	FALSE
M_bondari	BdM1049	BdM1212	1345	0.031026621708620628	FALSE
M_bondari	BdM1049	BdM1213	4506	0.03247547095585568	FALSE
M_bondari	BdM1049	BdM1214	1912	0.030842607086249106	FALSE
M_bondari	BdM1049	BdM1215	1906	0.03179810036988771	FALSE
M_bondari	BdM1049	BdM1216	3617	0.0318083996048409	FALSE
M_bondari	BdM1049	BdM1217	5810	0.03233970904101132	FALSE
M_bondari	BdM1049	BdM1218	2246	0.031521143244438096	FALSE
M_bondari	BdM1049	BdM1219	2962	0.03220805988179564	FALSE
M_bondari	BdM1049	BdM1221	4552	0.032042410174193556	TRUE
M_bondari	BdM1049	BdM1222	4290	0.03197377401757093	FALSE
M_bondari	BdM1049	BdM1223	5566	0.032423022405486494	FALSE
M_bondari	BdM1049	BdM1224	1305	0.031174550920377107	FALSE
M_bondari	BdM1049	BdM1225	2264	0.03150737718888426	FALSE
M_bondari	BdM1049	BdM1227	3192	0.032956355513769575	FALSE
M_bondari	BdM1049	BdM1230	3460	0.032494381546766336	FALSE
M_bondari	BdM1049	BdM1269	2813	0.03124679989062899	FALSE
M_bondari	BdM1049	BdM1270	1253	0.034062853998585343	FALSE
M_bondari	BdM1049	BdM1328	4849	0.032000582400246676	TRUE
M_bondari	BdM1049	BdM1362	1284	0.03176729392750871	TRUE
M_bondari	BdM1049	BdM1365	1837	0.03117820085148471	TRUE
M_bondari	BdM1049	BdM1386	1527	0.03243952678283834	TRUE
M_bondari	BdM1049	BdM1430	1941	0.03250818254675551	TRUE
M_bondari	BdM1211	BdM1212	826	0.011729920530130604	TRUE
M_bondari	BdM1211	BdM1213	1954	0.011291155170308683	TRUE
M_bondari	BdM1211	BdM1214	1173	0.011270386549007274	TRUE
M_bondari	BdM1211	BdM1215	1127	0.010599430757112104	TRUE
M_bondari	BdM1211	BdM1216	1642	0.011472398970332197	TRUE
M_bondari	BdM1211	BdM1217	2288	0.012002637980180987	TRUE
M_bondari	BdM1211	BdM1218	1238	0.010300865659792477	TRUE
M_bondari	BdM1211	BdM1219	1492	0.010569998893756422	TRUE
M_bondari	BdM1211	BdM1221	1790	0.01343172289613583	TRUE
M_bondari	BdM1211	BdM1222	1830	0.013026992344321572	TRUE
M_bondari	BdM1211	BdM1223	2200	0.012863398479777176	TRUE
M_bondari	BdM1211	BdM1224	840	0.012250188921673842	TRUE
M_bondari	BdM1211	BdM1225	1288	0.011665087858153239	TRUE
M_bondari	BdM1211	BdM1227	1515	0.011721383434060517	TRUE
M_bondari	BdM1211	BdM1230	1530	0.011469180020811005	TRUE
M_bondari	BdM1211	BdM1269	1432	0.013133224068323908	TRUE
M_bondari	BdM1211	BdM1270	786	0.01208681264032801	TRUE
M_bondari	BdM1211	BdM1328	1554	0.02285204825738278	FALSE
M_bondari	BdM1211	BdM1362	581	0.013095452444948611	FALSE
M_bondari	BdM1211	BdM1365	760	0.01155564188744903	FALSE
M_bondari	BdM1211	BdM1386	548	0.013138636728111112	FALSE
M_bondari	BdM1211	BdM1430	700	0.021908784032399053	FALSE
M_bondari	BdM1212	BdM1213	2623	0.012010136026136238	TRUE
M_bondari	BdM1212	BdM1214	1657	0.011714741133085333	TRUE
M_bondari	BdM1212	BdM1215	1494	0.011352111891032975	TRUE
M_bondari	BdM1212	BdM1216	2237	0.011199158890097831	TRUE
M_bondari	BdM1212	BdM1217	3022	0.01265674420219392	TRUE
M_bondari	BdM1212	BdM1218	1635	0.011392302145605231	TRUE
M_bondari	BdM1212	BdM1219	2036	0.011934097546688	TRUE
M_bondari	BdM1212	BdM1221	2358	0.012747542431459782	TRUE
M_bondari	BdM1212	BdM1222	2376	0.012669847478806982	TRUE
M_bondari	BdM1212	BdM1223	2895	0.013453799415239324	TRUE
M_bondari	BdM1212	BdM1224	1083	0.012492362279640392	TRUE
M_bondari	BdM1212	BdM1225	1611	0.011144621898598661	TRUE
M_bondari	BdM1212	BdM1227	2011	0.011350708027490495	TRUE
M_bondari	BdM1212	BdM1230	2139	0.011585956047535829	TRUE
M_bondari	BdM1212	BdM1269	1844	0.012991910335449832	TRUE
M_bondari	BdM1212	BdM1270	1096	0.011283200114193549	TRUE
M_bondari	BdM1212	BdM1328	2142	0.023340989942564592	FALSE
M_bondari	BdM1212	BdM1362	699	0.012772335838259727	FALSE
M_bondari	BdM1212	BdM1365	1053	0.011822915868600212	FALSE
M_bondari	BdM1212	BdM1386	777	0.012258592010457613	FALSE
M_bondari	BdM1212	BdM1430	1079	0.02332750294632059	FALSE
M_bondari	BdM1213	BdM1214	3881	0.012305105655063313	TRUE
M_bondari	BdM1213	BdM1215	3690	0.012237847930038603	TRUE
M_bondari	BdM1213	BdM1216	7279	0.012393315129439702	TRUE
M_bondari	BdM1213	BdM1217	10293	0.01281075415779086	TRUE
M_bondari	BdM1213	BdM1218	4262	0.011914826217111566	TRUE
M_bondari	BdM1213	BdM1219	5999	0.01286337479560502	TRUE
M_bondari	BdM1213	BdM1221	8181	0.014091054929794235	TRUE
M_bondari	BdM1213	BdM1222	8162	0.014083153184486441	TRUE
M_bondari	BdM1213	BdM1223	10202	0.0138465488922697	TRUE
M_bondari	BdM1213	BdM1224	2609	0.013298028466396428	TRUE
M_bondari	BdM1213	BdM1225	4182	0.012800171814254937	TRUE
M_bondari	BdM1213	BdM1227	6458	0.012737541092465643	TRUE
M_bondari	BdM1213	BdM1230	7010	0.012605719244929049	TRUE
M_bondari	BdM1213	BdM1269	5691	0.013194787563871416	TRUE
M_bondari	BdM1213	BdM1270	2538	0.012977363297422963	TRUE
M_bondari	BdM1213	BdM1328	7025	0.023975701333504768	FALSE
M_bondari	BdM1213	BdM1362	2401	0.014211279345961225	FALSE
M_bondari	BdM1213	BdM1365	3539	0.013878331697436807	FALSE
M_bondari	BdM1213	BdM1386	2614	0.013706281020436303	FALSE
M_bondari	BdM1213	BdM1430	2742	0.024531215843287546	FALSE
M_bondari	BdM1214	BdM1215	2124	0.011923500623453891	TRUE
M_bondari	BdM1214	BdM1216	3243	0.012404961146464685	TRUE
M_bondari	BdM1214	BdM1217	4471	0.012878099124470436	TRUE
M_bondari	BdM1214	BdM1218	2390	0.012194132990114879	TRUE
M_bondari	BdM1214	BdM1219	2810	0.012901057585525757	TRUE
M_bondari	BdM1214	BdM1221	3496	0.013864529203620657	TRUE
M_bondari	BdM1214	BdM1222	3473	0.01368640101033473	TRUE
M_bondari	BdM1214	BdM1223	4295	0.013718347272730184	TRUE
M_bondari	BdM1214	BdM1224	1501	0.011963821987284967	TRUE
M_bondari	BdM1214	BdM1225	2270	0.012942208491071491	TRUE
M_bondari	BdM1214	BdM1227	2934	0.012607740601505915	TRUE
M_bondari	BdM1214	BdM1230	3064	0.012834233543648392	TRUE
M_bondari	BdM1214	BdM1269	2668	0.013185775289106447	TRUE
M_bondari	BdM1214	BdM1270	1515	0.012537557941843976	TRUE
M_bondari	BdM1214	BdM1328	3123	0.023944831389374647	FALSE
M_bondari	BdM1214	BdM1362	1053	0.013073952318431016	FALSE
M_bondari	BdM1214	BdM1365	1512	0.013378179198022139	FALSE
M_bondari	BdM1214	BdM1386	1152	0.013309394543438944	FALSE
M_bondari	BdM1214	BdM1430	1445	0.024038837055190873	FALSE
M_bondari	BdM1215	BdM1216	3076	0.01213745953639282	TRUE
M_bondari	BdM1215	BdM1217	4371	0.012037852271279818	TRUE
M_bondari	BdM1215	BdM1218	2248	0.011417575841202546	TRUE
M_bondari	BdM1215	BdM1219	2596	0.012612164127208185	TRUE
M_bondari	BdM1215	BdM1221	3373	0.013648247386083527	TRUE
M_bondari	BdM1215	BdM1222	3352	0.013630529369026102	TRUE
M_bondari	BdM1215	BdM1223	4214	0.013562389452407167	TRUE
M_bondari	BdM1215	BdM1224	1401	0.011517933837471586	TRUE
M_bondari	BdM1215	BdM1225	2210	0.012314098030184911	TRUE
M_bondari	BdM1215	BdM1227	2686	0.012276415583078387	TRUE
M_bondari	BdM1215	BdM1230	2926	0.012755912731367582	TRUE
M_bondari	BdM1215	BdM1269	2484	0.013134621894499073	TRUE
M_bondari	BdM1215	BdM1270	1412	0.012363021497846193	TRUE
M_bondari	BdM1215	BdM1328	3014	0.023178693430069165	FALSE
M_bondari	BdM1215	BdM1362	988	0.013798854934618063	FALSE
M_bondari	BdM1215	BdM1365	1442	0.012677950949370445	FALSE
M_bondari	BdM1215	BdM1386	1076	0.01277967425170807	FALSE
M_bondari	BdM1215	BdM1430	1343	0.02366001756450268	FALSE
M_bondari	BdM1216	BdM1217	7967	0.0124836109988754	TRUE
M_bondari	BdM1216	BdM1218	3615	0.011829838445783942	TRUE
M_bondari	BdM1216	BdM1219	5090	0.012903748468141268	TRUE
M_bondari	BdM1216	BdM1221	6805	0.014003114165034532	TRUE
M_bondari	BdM1216	BdM1222	6719	0.013650963802957031	TRUE
M_bondari	BdM1216	BdM1223	8046	0.013774394227968357	TRUE
M_bondari	BdM1216	BdM1224	2165	0.012908106337416602	TRUE
M_bondari	BdM1216	BdM1225	3489	0.012275439011247644	TRUE
M_bondari	BdM1216	BdM1227	5385	0.01221888548784316	TRUE
M_bondari	BdM1216	BdM1230	5788	0.012428148455268967	TRUE
M_bondari	BdM1216	BdM1269	4863	0.013726594798542071	TRUE
M_bondari	BdM1216	BdM1270	2154	0.012953896183794658	TRUE
M_bondari	BdM1216	BdM1328	5557	0.023846465626878657	FALSE
M_bondari	BdM1216	BdM1362	2052	0.014508893479966554	FALSE
M_bondari	BdM1216	BdM1365	3035	0.013312809601967037	FALSE
M_bondari	BdM1216	BdM1386	2283	0.014034007103425637	FALSE
M_bondari	BdM1216	BdM1430	2186	0.024801160407726806	FALSE
M_bondari	BdM1217	BdM1218	5107	0.01256606445989165	TRUE
M_bondari	BdM1217	BdM1219	6504	0.012763631773040542	TRUE
M_bondari	BdM1217	BdM1221	9359	0.01415802997562311	TRUE
M_bondari	BdM1217	BdM1222	9135	0.014121825178524606	TRUE
M_bondari	BdM1217	BdM1223	12325	0.014146340566754267	TRUE
M_bondari	BdM1217	BdM1224	2912	0.013014242488528399	TRUE
M_bondari	BdM1217	BdM1225	5070	0.013361789977986108	TRUE
M_bondari	BdM1217	BdM1227	7010	0.013136599014821077	TRUE
M_bondari	BdM1217	BdM1230	7723	0.01319221036047567	TRUE
M_bondari	BdM1217	BdM1269	6095	0.01376659528903192	TRUE
M_bondari	BdM1217	BdM1270	2901	0.0131143821119511	TRUE
M_bondari	BdM1217	BdM1328	9054	0.024034930733278836	FALSE
M_bondari	BdM1217	BdM1362	2718	0.014749854619589322	FALSE
M_bondari	BdM1217	BdM1365	3873	0.01402405310276059	FALSE
M_bondari	BdM1217	BdM1386	3037	0.014800862139271651	FALSE
M_bondari	BdM1217	BdM1430	3504	0.024665034504992654	FALSE
M_bondari	BdM1218	BdM1219	2960	0.012106563205663123	TRUE
M_bondari	BdM1218	BdM1221	3869	0.013772573008270343	TRUE
M_bondari	BdM1218	BdM1222	3824	0.013644296471033091	TRUE
M_bondari	BdM1218	BdM1223	4936	0.013577384515083321	TRUE
M_bondari	BdM1218	BdM1224	1609	0.012985729627197528	TRUE
M_bondari	BdM1218	BdM1225	2567	0.012725290242265914	TRUE
M_bondari	BdM1218	BdM1227	3158	0.01251855264579612	TRUE
M_bondari	BdM1218	BdM1230	3366	0.01261491774426368	TRUE
M_bondari	BdM1218	BdM1269	2983	0.013209888054617125	TRUE
M_bondari	BdM1218	BdM1270	1678	0.012953335978910598	TRUE
M_bondari	BdM1218	BdM1328	3474	0.02324191133892846	FALSE
M_bondari	BdM1218	BdM1362	1127	0.012746656964955564	FALSE
M_bondari	BdM1218	BdM1365	1723	0.013524230959356582	FALSE
M_bondari	BdM1218	BdM1386	1255	0.013844397569089534	FALSE
M_bondari	BdM1218	BdM1430	1506	0.02395844626377057	FALSE
M_bondari	BdM1219	BdM1221	5709	0.012722067241978233	TRUE
M_bondari	BdM1219	BdM1222	5694	0.012493214317522882	TRUE
M_bondari	BdM1219	BdM1223	6672	0.012782458559065813	TRUE
M_bondari	BdM1219	BdM1224	1930	0.011529499920058557	TRUE
M_bondari	BdM1219	BdM1225	2933	0.012892044409825379	TRUE
M_bondari	BdM1219	BdM1227	4532	0.013118077713964511	TRUE
M_bondari	BdM1219	BdM1230	4803	0.012664276168897445	TRUE
M_bondari	BdM1219	BdM1269	4217	0.012068210177381458	TRUE
M_bondari	BdM1219	BdM1270	1880	0.013026418102296742	TRUE
M_bondari	BdM1219	BdM1328	4694	0.023080701990668355	FALSE
M_bondari	BdM1219	BdM1362	1773	0.013407656877595075	FALSE
M_bondari	BdM1219	BdM1365	2584	0.013108778577620595	FALSE
M_bondari	BdM1219	BdM1386	1992	0.013359506536527462	FALSE
M_bondari	BdM1219	BdM1430	1988	0.02318385954072009	FALSE
M_bondari	BdM1221	BdM1222	7868	0.013419566950018638	TRUE
M_bondari	BdM1221	BdM1223	9466	0.013256098900119808	TRUE
M_bondari	BdM1221	BdM1224	2390	0.012785246358544678	TRUE
M_bondari	BdM1221	BdM1225	3785	0.013484680599683338	TRUE
M_bondari	BdM1221	BdM1227	5878	0.01402829150846466	TRUE
M_bondari	BdM1221	BdM1230	6541	0.013896309028472595	TRUE
M_bondari	BdM1221	BdM1269	5446	0.013074692398331571	TRUE
M_bondari	BdM1221	BdM1270	2282	0.014051500405176234	TRUE
M_bondari	BdM1221	BdM1328	6849	0.02353981360904236	TRUE
M_bondari	BdM1221	BdM1362	2473	0.014103958810201017	TRUE
M_bondari	BdM1221	BdM1365	3564	0.013321863571316424	TRUE
M_bondari	BdM1221	BdM1386	2780	0.0136434543441756	TRUE
M_bondari	BdM1221	BdM1430	2803	0.023986487756924708	TRUE
M_bondari	BdM1222	BdM1223	9459	0.013596837751083942	TRUE
M_bondari	BdM1222	BdM1224	2374	0.01210186674938343	TRUE
M_bondari	BdM1222	BdM1225	3738	0.01324103316658852	TRUE
M_bondari	BdM1222	BdM1227	5909	0.013907071150958064	TRUE
M_bondari	BdM1222	BdM1230	6411	0.013695524845709768	TRUE
M_bondari	BdM1222	BdM1269	5441	0.012910925286766918	TRUE
M_bondari	BdM1222	BdM1270	2324	0.013494960213835332	TRUE
M_bondari	BdM1222	BdM1328	6442	0.02405159008726281	FALSE
M_bondari	BdM1222	BdM1362	2241	0.014218498993646302	FALSE
M_bondari	BdM1222	BdM1365	3429	0.013719640474248288	FALSE
M_bondari	BdM1222	BdM1386	2600	0.014250084066243843	FALSE
M_bondari	BdM1222	BdM1430	2546	0.02442878164534289	FALSE
M_bondari	BdM1223	BdM1224	2903	0.012681266897559142	TRUE
M_bondari	BdM1223	BdM1225	4823	0.013502209096860982	TRUE
M_bondari	BdM1223	BdM1227	7061	0.013979369086011578	TRUE
M_bondari	BdM1223	BdM1230	7678	0.013773301184448274	TRUE
M_bondari	BdM1223	BdM1269	6325	0.012732107841414394	TRUE
M_bondari	BdM1223	BdM1270	2848	0.014311717608727521	TRUE
M_bondari	BdM1223	BdM1328	8755	0.02365350711406249	FALSE
M_bondari	BdM1223	BdM1362	2664	0.01407214812063938	FALSE
M_bondari	BdM1223	BdM1365	3895	0.01416473077549083	FALSE
M_bondari	BdM1223	BdM1386	3072	0.01458630868474757	FALSE
M_bondari	BdM1223	BdM1430	3272	0.023695316768618475	FALSE
M_bondari	BdM1224	BdM1225	1555	0.012682689299578102	TRUE
M_bondari	BdM1224	BdM1227	1929	0.013027266099255625	TRUE
M_bondari	BdM1224	BdM1230	2077	0.012858024227044294	TRUE
M_bondari	BdM1224	BdM1269	1888	0.012054829577228792	TRUE
M_bondari	BdM1224	BdM1270	1077	0.01269138628610657	TRUE
M_bondari	BdM1224	BdM1328	2068	0.022913049813755092	FALSE
M_bondari	BdM1224	BdM1362	719	0.01264223215166105	FALSE
M_bondari	BdM1224	BdM1365	1077	0.012682674608095487	FALSE
M_bondari	BdM1224	BdM1386	768	0.01237269358265161	FALSE
M_bondari	BdM1224	BdM1430	1000	0.02259266999710023	FALSE
M_bondari	BdM1225	BdM1227	3472	0.008460836976433012	TRUE
M_bondari	BdM1225	BdM1230	3742	0.008268408335615143	TRUE
M_bondari	BdM1225	BdM1269	2852	0.01329197116068081	TRUE
M_bondari	BdM1225	BdM1270	1767	0.00802680469243004	TRUE
M_bondari	BdM1225	BdM1328	3416	0.02373671614718203	FALSE
M_bondari	BdM1225	BdM1362	1079	0.014039179293863464	FALSE
M_bondari	BdM1225	BdM1365	1630	0.014394918056707293	FALSE
M_bondari	BdM1225	BdM1386	1220	0.012990603410251572	FALSE
M_bondari	BdM1225	BdM1430	1459	0.02419637860629094	FALSE
M_bondari	BdM1227	BdM1230	5946	0.007961918000027613	TRUE
M_bondari	BdM1227	BdM1269	4324	0.01309137889663271	TRUE
M_bondari	BdM1227	BdM1270	2229	0.00821568495470196	TRUE
M_bondari	BdM1227	BdM1328	4926	0.024276699692099103	FALSE
M_bondari	BdM1227	BdM1362	1844	0.013870821167408036	FALSE
M_bondari	BdM1227	BdM1365	2706	0.01371203673706872	FALSE
M_bondari	BdM1227	BdM1386	2019	0.013572490219991191	FALSE
M_bondari	BdM1227	BdM1430	2004	0.024553755222887424	FALSE
M_bondari	BdM1230	BdM1269	4591	0.01283415727944508	TRUE
M_bondari	BdM1230	BdM1270	2303	0.00795221802125746	TRUE
M_bondari	BdM1230	BdM1328	5335	0.024387752438823167	FALSE
M_bondari	BdM1230	BdM1362	2036	0.01399605843243197	FALSE
M_bondari	BdM1230	BdM1365	2862	0.013600840880246722	FALSE
M_bondari	BdM1230	BdM1386	2170	0.013669749350714454	FALSE
M_bondari	BdM1230	BdM1430	2104	0.02340904804243032	FALSE
M_bondari	BdM1269	BdM1270	1791	0.013297133469762969	TRUE
M_bondari	BdM1269	BdM1328	4386	0.023814685170522792	FALSE
M_bondari	BdM1269	BdM1362	1667	0.01370037198863989	FALSE
M_bondari	BdM1269	BdM1365	2380	0.012778114722552721	FALSE
M_bondari	BdM1269	BdM1386	1848	0.013766587424861124	FALSE
M_bondari	BdM1269	BdM1430	1866	0.024445109195839167	FALSE
M_bondari	BdM1270	BdM1328	2049	0.023859246770844895	FALSE
M_bondari	BdM1270	BdM1362	649	0.01379139792875627	FALSE
M_bondari	BdM1270	BdM1365	957	0.013327239723553427	FALSE
M_bondari	BdM1270	BdM1386	756	0.013643954906363602	FALSE
M_bondari	BdM1270	BdM1430	972	0.02378188125294361	FALSE
M_bondari	BdM1328	BdM1362	1951	0.024723846066682226	TRUE
M_bondari	BdM1328	BdM1365	2830	0.023799677997177537	TRUE
M_bondari	BdM1328	BdM1386	2273	0.024089391092236696	TRUE
M_bondari	BdM1328	BdM1430	3889	0.013336119977693107	TRUE
M_bondari	BdM1362	BdM1365	1263	0.012781277065384566	TRUE
M_bondari	BdM1362	BdM1386	994	0.013910017183125008	TRUE
M_bondari	BdM1362	BdM1430	858	0.02478230796551755	TRUE
M_bondari	BdM1365	BdM1386	1417	0.012646445222372285	TRUE
M_bondari	BdM1365	BdM1430	1160	0.023298458257366424	TRUE
M_bondari	BdM1386	BdM1430	889	0.023015440725807607	TRUE
Dialomia	BdM1113	BdM1114	3329	0.004371419636113612	TRUE
Dialomia	BdM1113	BdM1117	2611	0.00413393628710231	TRUE
Dialomia	BdM1113	BdM1125	1484	0.007822221777462158	TRUE
Dialomia	BdM1113	BdM1127	2013	0.007461992931784701	TRUE
Dialomia	BdM1113	BdM1304	4683	0.007610213420235645	FALSE
Dialomia	BdM1113	BdM1400	1205	0.008081294621799821	FALSE
Dialomia	BdM1113	BdM1434	4623	0.007952570819942257	FALSE
Dialomia	BdM1113	BdM1438	1162	0.008521613727278329	FALSE
Dialomia	BdM1113	BdM1467	3661	0.00805605760827476	FALSE
Dialomia	BdM1113	BdM1779	1471	0.004288176480535938	FALSE
Dialomia	BdM1113	BdM1780	2179	0.00728125245663854	FALSE
Dialomia	BdM1113	BdM1781	2548	0.007454508028336578	FALSE
Dialomia	BdM1113	BdM1782	2657	0.007624601940226376	FALSE
Dialomia	BdM1113	BdM1783	2411	0.0075001377165516215	FALSE
Dialomia	BdM1113	BdM1784	2025	0.007592838648987172	FALSE
Dialomia	BdM1113	BdM1787	723	0.007240210029337484	FALSE
Dialomia	BdM1113	BdM1788	3128	0.007820380957917676	FALSE
Dialomia	BdM1114	BdM1117	2910	0.004313671648732996	TRUE
Dialomia	BdM1114	BdM1125	1772	0.0068094614917513785	TRUE
Dialomia	BdM1114	BdM1127	1971	0.007191848725263503	TRUE
Dialomia	BdM1114	BdM1304	5907	0.007561326411446117	TRUE
Dialomia	BdM1114	BdM1400	1474	0.007818865312407617	TRUE
Dialomia	BdM1114	BdM1434	5827	0.007866829004872646	TRUE
Dialomia	BdM1114	BdM1438	1345	0.008527351637438898	TRUE
Dialomia	BdM1114	BdM1467	4494	0.007763812305854433	TRUE
Dialomia	BdM1114	BdM1779	1425	0.0047430659775714035	FALSE
Dialomia	BdM1114	BdM1780	2165	0.0075313507325636166	FALSE
Dialomia	BdM1114	BdM1781	2699	0.007890040546818277	FALSE
Dialomia	BdM1114	BdM1782	2796	0.007829885978346555	FALSE
Dialomia	BdM1114	BdM1783	2453	0.00743041275976996	FALSE
Dialomia	BdM1114	BdM1784	1989	0.007595340199850117	FALSE
Dialomia	BdM1114	BdM1787	665	0.007609882956806704	FALSE
Dialomia	BdM1114	BdM1788	3515	0.00768008989026235	FALSE
Dialomia	BdM1117	BdM1125	1174	0.007331116448415159	TRUE
Dialomia	BdM1117	BdM1127	1624	0.006940336861579722	TRUE
Dialomia	BdM1117	BdM1304	4000	0.00782246325062096	FALSE
Dialomia	BdM1117	BdM1400	957	0.007581519381119738	FALSE
Dialomia	BdM1117	BdM1434	3938	0.007904710260276653	FALSE
Dialomia	BdM1117	BdM1438	910	0.008628137076465814	FALSE
Dialomia	BdM1117	BdM1467	3049	0.007858662901677279	FALSE
Dialomia	BdM1117	BdM1779	1302	0.004650715673235558	FALSE
Dialomia	BdM1117	BdM1780	1847	0.008030925033589846	FALSE
Dialomia	BdM1117	BdM1781	2197	0.008214488117447185	FALSE
Dialomia	BdM1117	BdM1782	2273	0.007904736216372957	FALSE
Dialomia	BdM1117	BdM1783	2071	0.007898106747138998	FALSE
Dialomia	BdM1117	BdM1784	1717	0.00757687621441671	FALSE
Dialomia	BdM1117	BdM1787	596	0.0077398841390302125	FALSE
Dialomia	BdM1117	BdM1788	2684	0.008148226500918261	FALSE
Dialomia	BdM1125	BdM1127	1005	0.004922693785600817	TRUE
Dialomia	BdM1125	BdM1304	2277	0.004757383162712496	TRUE
Dialomia	BdM1125	BdM1400	594	0.005725270354039433	TRUE
Dialomia	BdM1125	BdM1434	2219	0.005239379021266348	TRUE
Dialomia	BdM1125	BdM1438	678	0.005438615336785496	TRUE
Dialomia	BdM1125	BdM1467	1776	0.005021194142183425	TRUE
Dialomia	BdM1125	BdM1779	448	0.008397922852951531	FALSE
Dialomia	BdM1125	BdM1780	810	0.006007131995528477	FALSE
Dialomia	BdM1125	BdM1781	989	0.005852592112854193	FALSE
Dialomia	BdM1125	BdM1782	1027	0.004869443893562709	FALSE
Dialomia	BdM1125	BdM1783	930	0.0062059534301691895	FALSE
Dialomia	BdM1125	BdM1784	720	0.005800945408653209	FALSE
Dialomia	BdM1125	BdM1787	252	0.004418152098774784	FALSE
Dialomia	BdM1125	BdM1788	1293	0.005616832070714369	FALSE
Dialomia	BdM1127	BdM1304	2786	0.004789510726273395	FALSE
Dialomia	BdM1127	BdM1400	794	0.004762317762584641	FALSE
Dialomia	BdM1127	BdM1434	2725	0.005298203152189588	FALSE
Dialomia	BdM1127	BdM1438	729	0.006174320733650883	FALSE
Dialomia	BdM1127	BdM1467	2256	0.00545998935873454	FALSE
Dialomia	BdM1127	BdM1779	892	0.006793431756684418	FALSE
Dialomia	BdM1127	BdM1780	1406	0.004451057600260735	FALSE
Dialomia	BdM1127	BdM1781	1615	0.004693177399602323	FALSE
Dialomia	BdM1127	BdM1782	1702	0.004730866512906972	FALSE
Dialomia	BdM1127	BdM1783	1515	0.004165864368356824	FALSE
Dialomia	BdM1127	BdM1784	1299	0.004753974035236777	FALSE
Dialomia	BdM1127	BdM1787	463	0.004404913939562238	FALSE
Dialomia	BdM1127	BdM1788	1887	0.004744505911508642	FALSE
Dialomia	BdM1304	BdM1400	2471	0.004723816296092024	TRUE
Dialomia	BdM1304	BdM1434	10724	0.004648572796814658	TRUE
Dialomia	BdM1304	BdM1438	1773	0.005898561877101043	TRUE
Dialomia	BdM1304	BdM1467	8289	0.004553296910851047	TRUE
Dialomia	BdM1304	BdM1779	2700	0.0075051420275563	FALSE
Dialomia	BdM1304	BdM1780	4806	0.004445149880359259	FALSE
Dialomia	BdM1304	BdM1781	5834	0.004364697098010987	FALSE
Dialomia	BdM1304	BdM1782	6054	0.004442429987061295	FALSE
Dialomia	BdM1304	BdM1783	5395	0.004476924378676238	FALSE
Dialomia	BdM1304	BdM1784	4214	0.004431986416839729	FALSE
Dialomia	BdM1304	BdM1787	1313	0.00459354018383502	FALSE
Dialomia	BdM1304	BdM1788	7390	0.004722233541524892	FALSE
Dialomia	BdM1400	BdM1434	2483	0.004460011486450374	TRUE
Dialomia	BdM1400	BdM1438	405	0.00657669188971202	TRUE
Dialomia	BdM1400	BdM1467	2199	0.004689859655437604	TRUE
Dialomia	BdM1400	BdM1779	679	0.008328871290913633	FALSE
Dialomia	BdM1400	BdM1780	1104	0.00443656868053467	FALSE
Dialomia	BdM1400	BdM1781	1265	0.004559239851035616	FALSE
Dialomia	BdM1400	BdM1782	1344	0.0046864859304994585	FALSE
Dialomia	BdM1400	BdM1783	1210	0.005084906470303718	FALSE
Dialomia	BdM1400	BdM1784	1060	0.004600137113195216	FALSE
Dialomia	BdM1400	BdM1787	424	0.00391716986871144	FALSE
Dialomia	BdM1400	BdM1788	1594	0.004299070291594391	FALSE
Dialomia	BdM1434	BdM1438	1740	0.0064485080626444135	TRUE
Dialomia	BdM1434	BdM1467	8312	0.004365893678413935	TRUE
Dialomia	BdM1434	BdM1779	2687	0.007607305021592705	FALSE
Dialomia	BdM1434	BdM1780	4715	0.004914720857715806	FALSE
Dialomia	BdM1434	BdM1781	5785	0.0046096546823444565	FALSE
Dialomia	BdM1434	BdM1782	5993	0.0046647421915015745	FALSE
Dialomia	BdM1434	BdM1783	5313	0.004929593666203539	FALSE
Dialomia	BdM1434	BdM1784	4159	0.00476552522009581	FALSE
Dialomia	BdM1434	BdM1787	1322	0.003954067929242686	FALSE
Dialomia	BdM1434	BdM1788	7416	0.00437124447771634	FALSE
Dialomia	BdM1438	BdM1467	1357	0.006583649855012719	TRUE
Dialomia	BdM1438	BdM1779	389	0.009357402636586337	FALSE
Dialomia	BdM1438	BdM1780	665	0.006504408849170288	FALSE
Dialomia	BdM1438	BdM1781	816	0.005915438977909078	FALSE
Dialomia	BdM1438	BdM1782	866	0.00592199843814191	FALSE
Dialomia	BdM1438	BdM1783	736	0.006500725733181003	FALSE
Dialomia	BdM1438	BdM1784	606	0.006240044127103856	FALSE
Dialomia	BdM1438	BdM1787	195	0.004789371375965719	FALSE
Dialomia	BdM1438	BdM1788	1042	0.0067474736895812475	FALSE
Dialomia	BdM1467	BdM1779	2178	0.00796139893082932	FALSE
Dialomia	BdM1467	BdM1780	3707	0.004756609154601929	FALSE
Dialomia	BdM1467	BdM1781	4452	0.004379302890557809	FALSE
Dialomia	BdM1467	BdM1782	4504	0.004675475374843272	FALSE
Dialomia	BdM1467	BdM1783	4091	0.00478418012958196	FALSE
Dialomia	BdM1467	BdM1784	3289	0.004872093757660728	FALSE
Dialomia	BdM1467	BdM1787	1141	0.004390858340579085	FALSE
Dialomia	BdM1467	BdM1788	5593	0.004352478042859379	FALSE
Dialomia	BdM1779	BdM1780	2548	0.006854296139553716	TRUE
Dialomia	BdM1779	BdM1781	2662	0.007093954123848889	TRUE
Dialomia	BdM1779	BdM1782	2653	0.007125364090218137	TRUE
Dialomia	BdM1779	BdM1783	2625	0.007030369990340227	TRUE
Dialomia	BdM1779	BdM1784	2427	0.006807898439754371	TRUE
Dialomia	BdM1779	BdM1787	1047	0.0064967819103232995	TRUE
Dialomia	BdM1779	BdM1788	2668	0.007574559127874334	TRUE
Dialomia	BdM1780	BdM1781	4535	0.003945654313255909	TRUE
Dialomia	BdM1780	BdM1782	4553	0.004087965530047576	TRUE
Dialomia	BdM1780	BdM1783	4428	0.003871753015213007	TRUE
Dialomia	BdM1780	BdM1784	3708	0.003973653883576849	TRUE
Dialomia	BdM1780	BdM1787	1303	0.004319206221336526	TRUE
Dialomia	BdM1780	BdM1788	4736	0.004666809963314926	TRUE
Dialomia	BdM1781	BdM1782	5341	0.00353298724233989	TRUE
Dialomia	BdM1781	BdM1783	4949	0.0038703278422024382	TRUE
Dialomia	BdM1781	BdM1784	3990	0.003853282577029552	TRUE
Dialomia	BdM1781	BdM1787	1290	0.0042811775678041385	TRUE
Dialomia	BdM1781	BdM1788	5780	0.004317252755456271	TRUE
Dialomia	BdM1782	BdM1783	5063	0.003870427653918654	TRUE
Dialomia	BdM1782	BdM1784	4054	0.003919951033984796	TRUE
Dialomia	BdM1782	BdM1787	1297	0.0039042506486419498	TRUE
Dialomia	BdM1782	BdM1788	5915	0.00433685167063515	TRUE
Dialomia	BdM1783	BdM1784	3944	0.003880611124508074	TRUE
Dialomia	BdM1783	BdM1787	1303	0.00448262099983388	TRUE
Dialomia	BdM1783	BdM1788	5364	0.0045477125632647645	TRUE
Dialomia	BdM1784	BdM1787	1266	0.003914716552739901	TRUE
Dialomia	BdM1784	BdM1788	4169	0.00451922627710101	TRUE
Dialomia	BdM1787	BdM1788	1333	0.00371259680450526	TRUE
C_impar	BdM1128	BdM1129	7036	0.009440855791380542	TRUE
C_impar	BdM1128	BdM1130	9029	0.00930659571118472	TRUE
C_impar	BdM1128	BdM1131	6169	0.009492012156488774	TRUE
C_impar	BdM1128	BdM1133	5879	0.009610665390098548	TRUE
C_impar	BdM1128	BdM1135	5687	0.016065062946382713	TRUE
C_impar	BdM1128	BdM1136	3117	0.01582140900054689	TRUE
C_impar	BdM1128	BdM1138	4826	0.016017015061764207	TRUE
C_impar	BdM1128	BdM1139	4526	0.016544361146268227	TRUE
C_impar	BdM1128	BdM1140	5059	0.01694277072940366	TRUE
C_impar	BdM1128	BdM1142	6839	0.01694309261632274	TRUE
C_impar	BdM1128	BdM1143	4380	0.016978845164810956	TRUE
C_impar	BdM1128	BdM1144	4971	0.017189519847403526	TRUE
C_impar	BdM1128	BdM1146	7498	0.01711266273586646	TRUE
C_impar	BdM1128	BdM1149	5873	0.017010287300830384	TRUE
C_impar	BdM1128	BdM1150	2814	0.017155147332966327	TRUE
C_impar	BdM1128	BdM1151	6578	0.017248255913538173	TRUE
C_impar	BdM1128	BdM1152	2168	0.016093758070309258	TRUE
C_impar	BdM1128	BdM1154	3060	0.01686062640227233	TRUE
C_impar	BdM1128	BdM1155	3624	0.016391254547776103	TRUE
C_impar	BdM1128	BdM1159	3609	0.015658708255282802	TRUE
C_impar	BdM1128	BdM1160	6415	0.015482861096966059	TRUE
C_impar	BdM1128	BdM1161	6069	0.015911267130167227	TRUE
C_impar	BdM1128	BdM1162	5755	0.016085933980798064	TRUE
C_impar	BdM1128	BdM1163	5935	0.015860038838711177	TRUE
C_impar	BdM1128	BdM1497	3014	0.016675054284115403	FALSE
C_impar	BdM1128	BdM1502	2503	0.01668176013054337	FALSE
C_impar	BdM1128	BdM1503	5345	0.017306723086640354	FALSE
C_impar	BdM1128	BdM1512	3806	0.01731438840312155	FALSE
C_impar	BdM1128	BdM1521	7194	0.01719370293931393	FALSE
C_impar	BdM1128	BdM1522	2263	0.015839663967407717	FALSE
C_impar	BdM1128	BdM1525	6092	0.017504813657594796	FALSE
C_impar	BdM1128	BdM1526	5851	0.017048873585250722	FALSE
C_impar	BdM1128	BdM1529	7506	0.016529788436155237	FALSE
C_impar	BdM1128	BdM1532	1351	0.016698545887089366	FALSE
C_impar	BdM1128	BdM1533	2079	0.017375245152858723	FALSE
C_impar	BdM1128	BdM1535	5546	0.017287744830524053	FALSE
C_impar	BdM1128	BdM1538	6403	0.016350228170130245	FALSE
C_impar	BdM1128	BdM1539	3411	0.017104584854846575	FALSE
C_impar	BdM1128	BdM1540	2605	0.01705198676214866	FALSE
C_impar	BdM1128	BdM1541	4681	0.01694927820198743	FALSE
C_impar	BdM1128	BdM1544	5625	0.01612334202619106	FALSE
C_impar	BdM1128	BdM1545	5688	0.016181039785275426	FALSE
C_impar	BdM1128	BdM1547	6189	0.017236252283929193	FALSE
C_impar	BdM1128	BdM1775	6791	0.016520148882105866	FALSE
C_impar	BdM1128	BdM1776	8850	0.009575088597675837	FALSE
C_impar	BdM1128	BdM1777	7286	0.009580380820742442	FALSE
C_impar	BdM1129	BdM1130	10079	0.009570623671679202	TRUE
C_impar	BdM1129	BdM1131	6691	0.0095060145901526	TRUE
C_impar	BdM1129	BdM1133	6366	0.009643264234417734	TRUE
C_impar	BdM1129	BdM1135	6295	0.016228791402325204	TRUE
C_impar	BdM1129	BdM1136	3465	0.016163635750761903	TRUE
C_impar	BdM1129	BdM1138	5427	0.016306889853750683	TRUE
C_impar	BdM1129	BdM1139	4949	0.016698225739657475	TRUE
C_impar	BdM1129	BdM1140	5542	0.017300501606140314	TRUE
C_impar	BdM1129	BdM1142	7533	0.0171676686211115	TRUE
C_impar	BdM1129	BdM1143	4892	0.017072650136681595	TRUE
C_impar	BdM1129	BdM1144	5548	0.01733608125136675	TRUE
C_impar	BdM1129	BdM1146	8193	0.017796983814936395	TRUE
C_impar	BdM1129	BdM1149	6468	0.01737105798565239	TRUE
C_impar	BdM1129	BdM1150	3041	0.017309773123518654	TRUE
C_impar	BdM1129	BdM1151	7153	0.017647937456212102	TRUE
C_impar	BdM1129	BdM1152	2423	0.01650563669029645	TRUE
C_impar	BdM1129	BdM1154	3378	0.017632664566692994	TRUE
C_impar	BdM1129	BdM1155	3932	0.016572732360336826	TRUE
C_impar	BdM1129	BdM1159	3934	0.015998902883300675	TRUE
C_impar	BdM1129	BdM1160	6938	0.01599271988131677	TRUE
C_impar	BdM1129	BdM1161	6517	0.016298251657239877	TRUE
C_impar	BdM1129	BdM1162	6151	0.01632966965774348	TRUE
C_impar	BdM1129	BdM1163	6493	0.016199440920252297	TRUE
C_impar	BdM1129	BdM1497	3232	0.01674744055980494	FALSE
C_impar	BdM1129	BdM1502	2727	0.017325783049071737	FALSE
C_impar	BdM1129	BdM1503	5870	0.017215691990111904	FALSE
C_impar	BdM1129	BdM1512	4217	0.017653498894340265	FALSE
C_impar	BdM1129	BdM1521	7866	0.017321231877845317	FALSE
C_impar	BdM1129	BdM1522	2486	0.015865224389094944	FALSE
C_impar	BdM1129	BdM1525	6793	0.017485658446786217	FALSE
C_impar	BdM1129	BdM1526	6482	0.01744481053167366	FALSE
C_impar	BdM1129	BdM1529	8024	0.01708018562441105	FALSE
C_impar	BdM1129	BdM1532	1513	0.017048955231555578	FALSE
C_impar	BdM1129	BdM1533	2236	0.017490765061768755	FALSE
C_impar	BdM1129	BdM1535	5921	0.017219581338544215	FALSE
C_impar	BdM1129	BdM1538	6916	0.016588938044017162	FALSE
C_impar	BdM1129	BdM1539	3611	0.01752979090325612	FALSE
C_impar	BdM1129	BdM1540	2775	0.016883180183504688	FALSE
C_impar	BdM1129	BdM1541	5139	0.01763380035210304	FALSE
C_impar	BdM1129	BdM1544	6128	0.01651167609874573	FALSE
C_impar	BdM1129	BdM1545	6141	0.016558883597126605	FALSE
C_impar	BdM1129	BdM1547	6772	0.01757014209175155	FALSE
C_impar	BdM1129	BdM1775	7605	0.016781675791198592	FALSE
C_impar	BdM1129	BdM1776	9928	0.009720428255257874	FALSE
C_impar	BdM1129	BdM1777	8308	0.009840883693770806	FALSE
C_impar	BdM1130	BdM1131	9035	0.00980253365610038	TRUE
C_impar	BdM1130	BdM1133	8702	0.009762195298763121	TRUE
C_impar	BdM1130	BdM1135	8500	0.016146424012780953	TRUE
C_impar	BdM1130	BdM1136	4577	0.016097145302689214	TRUE
C_impar	BdM1130	BdM1138	7427	0.01651427366017347	TRUE
C_impar	BdM1130	BdM1139	6752	0.016409542073584367	TRUE
C_impar	BdM1130	BdM1140	7549	0.01689816328383199	TRUE
C_impar	BdM1130	BdM1142	10480	0.016949697022018505	TRUE
C_impar	BdM1130	BdM1143	6605	0.017604085816879313	TRUE
C_impar	BdM1130	BdM1144	7541	0.017080418379490488	TRUE
C_impar	BdM1130	BdM1146	11646	0.017282326133230906	TRUE
C_impar	BdM1130	BdM1149	8958	0.01717035066121548	TRUE
C_impar	BdM1130	BdM1150	4042	0.017119482612511706	TRUE
C_impar	BdM1130	BdM1151	9942	0.017391939206738254	TRUE
C_impar	BdM1130	BdM1152	3026	0.016477522001941865	TRUE
C_impar	BdM1130	BdM1154	4503	0.017204575038966895	TRUE
C_impar	BdM1130	BdM1155	4809	0.01641490686280735	TRUE
C_impar	BdM1130	BdM1159	4833	0.016162427142612137	TRUE
C_impar	BdM1130	BdM1160	9167	0.015840209727354247	TRUE
C_impar	BdM1130	BdM1161	8566	0.01639687929758657	TRUE
C_impar	BdM1130	BdM1162	8581	0.016439946652159167	TRUE
C_impar	BdM1130	BdM1163	8493	0.016421169643687845	TRUE
C_impar	BdM1130	BdM1497	4353	0.016914593279227084	FALSE
C_impar	BdM1130	BdM1502	3603	0.01692870039999798	FALSE
C_impar	BdM1130	BdM1503	8179	0.01752251314274728	FALSE
C_impar	BdM1130	BdM1512	5858	0.017943136938971968	FALSE
C_impar	BdM1130	BdM1521	11327	0.017680645128309514	FALSE
C_impar	BdM1130	BdM1522	3276	0.01600789772032617	FALSE
C_impar	BdM1130	BdM1525	9627	0.017677494752619642	FALSE
C_impar	BdM1130	BdM1526	9230	0.01751008478210172	FALSE
C_impar	BdM1130	BdM1529	11519	0.016968303980151655	FALSE
C_impar	BdM1130	BdM1532	2009	0.016459013702582376	FALSE
C_impar	BdM1130	BdM1533	3076	0.01755565742530882	FALSE
C_impar	BdM1130	BdM1535	8372	0.017325399647046658	FALSE
C_impar	BdM1130	BdM1538	9925	0.016691308731969477	FALSE
C_impar	BdM1130	BdM1539	4944	0.01690421535140262	FALSE
C_impar	BdM1130	BdM1540	3674	0.017063288446094754	FALSE
C_impar	BdM1130	BdM1541	6984	0.017109430540020714	FALSE
C_impar	BdM1130	BdM1544	8476	0.016373165738159244	FALSE
C_impar	BdM1130	BdM1545	8436	0.016596548837050935	FALSE
C_impar	BdM1130	BdM1547	9451	0.017320842890331874	FALSE
C_impar	BdM1130	BdM1775	10853	0.016681821841254555	FALSE
C_impar	BdM1130	BdM1776	14210	0.009938059030937139	FALSE
C_impar	BdM1130	BdM1777	11535	0.009740110077909116	FALSE
C_impar	BdM1131	BdM1133	8507	0.009829963504960548	TRUE
C_impar	BdM1131	BdM1135	7787	0.01627313875263528	TRUE
C_impar	BdM1131	BdM1136	4471	0.01617474631488577	TRUE
C_impar	BdM1131	BdM1138	6931	0.016676946952741183	TRUE
C_impar	BdM1131	BdM1139	6607	0.016450915715696134	TRUE
C_impar	BdM1131	BdM1140	7289	0.017176176060175165	TRUE
C_impar	BdM1131	BdM1142	9484	0.017271617370657938	TRUE
C_impar	BdM1131	BdM1143	6245	0.017103892771184983	TRUE
C_impar	BdM1131	BdM1144	7094	0.017595369861216112	TRUE
C_impar	BdM1131	BdM1146	9961	0.017561436565372502	TRUE
C_impar	BdM1131	BdM1149	7954	0.017369169740875285	TRUE
C_impar	BdM1131	BdM1150	3761	0.017299119933121873	TRUE
C_impar	BdM1131	BdM1151	9038	0.017367955070526367	TRUE
C_impar	BdM1131	BdM1152	2670	0.016229042000105696	TRUE
C_impar	BdM1131	BdM1154	4357	0.01728515812723856	TRUE
C_impar	BdM1131	BdM1155	3332	0.016754114310316207	TRUE
C_impar	BdM1131	BdM1159	3455	0.01607003381744708	TRUE
C_impar	BdM1131	BdM1160	6209	0.016429314943845426	TRUE
C_impar	BdM1131	BdM1161	5792	0.0164567486829355	TRUE
C_impar	BdM1131	BdM1162	8155	0.01642835295311985	TRUE
C_impar	BdM1131	BdM1163	5802	0.016452959232449337	TRUE
C_impar	BdM1131	BdM1497	4427	0.016956323263796928	FALSE
C_impar	BdM1131	BdM1502	3597	0.01757395321518615	FALSE
C_impar	BdM1131	BdM1503	7977	0.017558227917597456	FALSE
C_impar	BdM1131	BdM1512	5677	0.018053455065539938	FALSE
C_impar	BdM1131	BdM1521	10069	0.017762229755585564	FALSE
C_impar	BdM1131	BdM1522	3454	0.016045025691531892	FALSE
C_impar	BdM1131	BdM1525	8873	0.017927320616961093	FALSE
C_impar	BdM1131	BdM1526	8586	0.01751697356069842	FALSE
C_impar	BdM1131	BdM1529	10460	0.01685929531336143	FALSE
C_impar	BdM1131	BdM1532	2013	0.017975482953072656	FALSE
C_impar	BdM1131	BdM1533	3085	0.01769477271812316	FALSE
C_impar	BdM1131	BdM1535	7893	0.01745598197101195	FALSE
C_impar	BdM1131	BdM1538	9339	0.01668896115184731	FALSE
C_impar	BdM1131	BdM1539	5052	0.017120105523759845	FALSE
C_impar	BdM1131	BdM1540	3756	0.017394589584942444	TRUE
C_impar	BdM1131	BdM1541	6707	0.017681464014710227	TRUE
C_impar	BdM1131	BdM1544	8163	0.01644475385642813	TRUE
C_impar	BdM1131	BdM1545	8100	0.01667467706068166	TRUE
C_impar	BdM1131	BdM1547	8625	0.017736030361679776	TRUE
C_impar	BdM1131	BdM1775	7241	0.017178233348029898	FALSE
C_impar	BdM1131	BdM1776	9592	0.009797509734298366	FALSE
C_impar	BdM1131	BdM1777	7752	0.010127031756289375	FALSE
C_impar	BdM1133	BdM1135	8042	0.016148008854327076	TRUE
C_impar	BdM1133	BdM1136	4751	0.01577496227675732	TRUE
C_impar	BdM1133	BdM1138	7203	0.01641635668881284	TRUE
C_impar	BdM1133	BdM1139	6709	0.016226192626643758	TRUE
C_impar	BdM1133	BdM1140	7501	0.01715278892586455	TRUE
C_impar	BdM1133	BdM1142	9597	0.01712982937477083	TRUE
C_impar	BdM1133	BdM1143	6389	0.01754037743210875	TRUE
C_impar	BdM1133	BdM1144	7314	0.017175378898460773	TRUE
C_impar	BdM1133	BdM1146	10148	0.0176726873763171	TRUE
C_impar	BdM1133	BdM1149	8232	0.017497921915566567	TRUE
C_impar	BdM1133	BdM1150	3811	0.01728237724729951	TRUE
C_impar	BdM1133	BdM1151	9251	0.01763845205441116	TRUE
C_impar	BdM1133	BdM1152	2680	0.016042514019484838	TRUE
C_impar	BdM1133	BdM1154	4447	0.016941938571886125	TRUE
C_impar	BdM1133	BdM1155	3072	0.01704513255512369	TRUE
C_impar	BdM1133	BdM1159	3226	0.016330869278271005	TRUE
C_impar	BdM1133	BdM1160	6019	0.016094831999003283	TRUE
C_impar	BdM1133	BdM1161	5520	0.016399362866633814	TRUE
C_impar	BdM1133	BdM1162	8385	0.016393486432716237	TRUE
C_impar	BdM1133	BdM1163	5472	0.0159559709637113	TRUE
C_impar	BdM1133	BdM1497	4497	0.017105757743137225	FALSE
C_impar	BdM1133	BdM1502	3773	0.017028329441193455	FALSE
C_impar	BdM1133	BdM1503	8129	0.017169540004253876	FALSE
C_impar	BdM1133	BdM1512	5663	0.017923518153253094	FALSE
C_impar	BdM1133	BdM1521	10264	0.01773501813594197	FALSE
C_impar	BdM1133	BdM1522	3578	0.01591927165986808	FALSE
C_impar	BdM1133	BdM1525	8953	0.01770223723284776	FALSE
C_impar	BdM1133	BdM1526	8597	0.017719473752777465	FALSE
C_impar	BdM1133	BdM1529	10667	0.016960498244820578	FALSE
C_impar	BdM1133	BdM1532	2062	0.01814970220867976	FALSE
C_impar	BdM1133	BdM1533	3165	0.01749416620545742	FALSE
C_impar	BdM1133	BdM1535	8046	0.017461728246277616	FALSE
C_impar	BdM1133	BdM1538	9482	0.01660930773894189	FALSE
C_impar	BdM1133	BdM1539	5164	0.01750937119345243	FALSE
C_impar	BdM1133	BdM1540	3916	0.01724049778250186	TRUE
C_impar	BdM1133	BdM1541	6968	0.01722395630607047	TRUE
C_impar	BdM1133	BdM1544	8520	0.016397746708159282	TRUE
C_impar	BdM1133	BdM1545	8291	0.016727489521506933	TRUE
C_impar	BdM1133	BdM1547	8709	0.017440485647118906	TRUE
C_impar	BdM1133	BdM1775	6848	0.017330884684527276	FALSE
C_impar	BdM1133	BdM1776	9406	0.010129988823388048	FALSE
C_impar	BdM1133	BdM1777	7398	0.01040576190887461	FALSE
C_impar	BdM1135	BdM1136	5608	0.010998931291091472	TRUE
C_impar	BdM1135	BdM1138	8470	0.01111342689488089	TRUE
C_impar	BdM1135	BdM1139	8024	0.011196311429936896	TRUE
C_impar	BdM1135	BdM1140	8713	0.01349767831561741	TRUE
C_impar	BdM1135	BdM1142	11265	0.01381458653063628	TRUE
C_impar	BdM1135	BdM1143	7352	0.013715744754862317	TRUE
C_impar	BdM1135	BdM1144	8434	0.013846072374326987	TRUE
C_impar	BdM1135	BdM1146	11939	0.014084207710263752	TRUE
C_impar	BdM1135	BdM1149	9341	0.013701161826603424	TRUE
C_impar	BdM1135	BdM1150	4196	0.014028124140621372	TRUE
C_impar	BdM1135	BdM1151	10621	0.014074050297172748	TRUE
C_impar	BdM1135	BdM1152	3015	0.013417218336695914	TRUE
C_impar	BdM1135	BdM1154	5084	0.013188006038935477	TRUE
C_impar	BdM1135	BdM1155	3742	0.013091929815858796	TRUE
C_impar	BdM1135	BdM1159	3983	0.011073355259987218	TRUE
C_impar	BdM1135	BdM1160	7210	0.011184879701436768	TRUE
C_impar	BdM1135	BdM1161	6717	0.011318657565891213	TRUE
C_impar	BdM1135	BdM1162	9982	0.011137671829895786	TRUE
C_impar	BdM1135	BdM1163	6741	0.011147101913671825	TRUE
C_impar	BdM1135	BdM1497	5261	0.01351734983595874	FALSE
C_impar	BdM1135	BdM1502	4457	0.013861223031964838	FALSE
C_impar	BdM1135	BdM1503	9377	0.01391579078823021	FALSE
C_impar	BdM1135	BdM1512	6378	0.01421309835873715	FALSE
C_impar	BdM1135	BdM1521	11870	0.013940134923441578	FALSE
C_impar	BdM1135	BdM1522	4269	0.011734372407449352	FALSE
C_impar	BdM1135	BdM1525	10335	0.014119144183525558	FALSE
C_impar	BdM1135	BdM1526	9892	0.013962764842195548	FALSE
C_impar	BdM1135	BdM1529	12554	0.01247164032649791	FALSE
C_impar	BdM1135	BdM1532	2380	0.01414318315557231	FALSE
C_impar	BdM1135	BdM1533	3566	0.014560771144870331	FALSE
C_impar	BdM1135	BdM1535	9304	0.01407249696426786	FALSE
C_impar	BdM1135	BdM1538	11299	0.012300009782888676	FALSE
C_impar	BdM1135	BdM1539	5921	0.013658560406857884	FALSE
C_impar	BdM1135	BdM1540	4567	0.013947625230909116	TRUE
C_impar	BdM1135	BdM1541	8026	0.013984021881876148	TRUE
C_impar	BdM1135	BdM1544	9907	0.01189459117271089	TRUE
C_impar	BdM1135	BdM1545	9979	0.01204146411504636	TRUE
C_impar	BdM1135	BdM1547	10250	0.0140041285975824	TRUE
C_impar	BdM1135	BdM1775	8064	0.01219902286895641	FALSE
C_impar	BdM1135	BdM1776	9035	0.016915408268399774	FALSE
C_impar	BdM1135	BdM1777	7226	0.01700909636895334	FALSE
C_impar	BdM1136	BdM1138	4919	0.011069893414898346	TRUE
C_impar	BdM1136	BdM1139	4677	0.011027928016740688	TRUE
C_impar	BdM1136	BdM1140	5154	0.013150647586913249	TRUE
C_impar	BdM1136	BdM1142	6065	0.013538654672343105	TRUE
C_impar	BdM1136	BdM1143	4489	0.01305549616445859	TRUE
C_impar	BdM1136	BdM1144	5038	0.01316792423074098	TRUE
C_impar	BdM1136	BdM1146	6368	0.013502392949660345	TRUE
C_impar	BdM1136	BdM1149	5335	0.013413292349653343	TRUE
C_impar	BdM1136	BdM1150	2698	0.013621444185169128	TRUE
C_impar	BdM1136	BdM1151	5981	0.013168514035293588	TRUE
C_impar	BdM1136	BdM1152	2054	0.012338006096388776	TRUE
C_impar	BdM1136	BdM1154	3223	0.012929854975585419	TRUE
C_impar	BdM1136	BdM1155	2091	0.012533366756411733	TRUE
C_impar	BdM1136	BdM1159	2243	0.010892267249262885	TRUE
C_impar	BdM1136	BdM1160	3911	0.011046015468267728	TRUE
C_impar	BdM1136	BdM1161	3712	0.011641263407782872	TRUE
C_impar	BdM1136	BdM1162	5712	0.011048673696643587	TRUE
C_impar	BdM1136	BdM1163	3727	0.011005731689032907	TRUE
C_impar	BdM1136	BdM1497	3300	0.013035663888087837	FALSE
C_impar	BdM1136	BdM1502	2909	0.01341186478444727	FALSE
C_impar	BdM1136	BdM1503	5378	0.01352143059448316	FALSE
C_impar	BdM1136	BdM1512	3774	0.013393934581213702	FALSE
C_impar	BdM1136	BdM1521	6332	0.013538098290752103	FALSE
C_impar	BdM1136	BdM1522	2838	0.01102202415282889	FALSE
C_impar	BdM1136	BdM1525	5676	0.013516511691651786	FALSE
C_impar	BdM1136	BdM1526	5512	0.013533046620795623	FALSE
C_impar	BdM1136	BdM1529	6722	0.01208776574903262	FALSE
C_impar	BdM1136	BdM1532	1507	0.01343278511805965	FALSE
C_impar	BdM1136	BdM1533	2183	0.01335430749225122	FALSE
C_impar	BdM1136	BdM1535	5101	0.013747892936125687	FALSE
C_impar	BdM1136	BdM1538	6208	0.012065251913072035	FALSE
C_impar	BdM1136	BdM1539	3737	0.013149229979581617	FALSE
C_impar	BdM1136	BdM1540	2998	0.012666737102527772	TRUE
C_impar	BdM1136	BdM1541	4716	0.013693460598296799	TRUE
C_impar	BdM1136	BdM1544	5747	0.01153143899535637	TRUE
C_impar	BdM1136	BdM1545	5752	0.011813698156698927	TRUE
C_impar	BdM1136	BdM1547	5665	0.0137168839031781	TRUE
C_impar	BdM1136	BdM1775	4058	0.011817371763470847	FALSE
C_impar	BdM1136	BdM1776	4576	0.016710280365440065	FALSE
C_impar	BdM1136	BdM1777	3655	0.016609394717717406	FALSE
C_impar	BdM1138	BdM1139	7157	0.011264825081186402	TRUE
C_impar	BdM1138	BdM1140	7541	0.013872639198586985	TRUE
C_impar	BdM1138	BdM1142	9868	0.014042307825925224	TRUE
C_impar	BdM1138	BdM1143	6578	0.013925657989609267	TRUE
C_impar	BdM1138	BdM1144	7516	0.013934212114680475	TRUE
C_impar	BdM1138	BdM1146	10448	0.014095029896973164	TRUE
C_impar	BdM1138	BdM1149	8248	0.013403145217607135	TRUE
C_impar	BdM1138	BdM1150	3821	0.013927538356294162	TRUE
C_impar	BdM1138	BdM1151	9303	0.014149080500391402	TRUE
C_impar	BdM1138	BdM1152	2748	0.01366042040566045	TRUE
C_impar	BdM1138	BdM1154	4495	0.013380914121989785	TRUE
C_impar	BdM1138	BdM1155	3129	0.013101319208386593	TRUE
C_impar	BdM1138	BdM1159	3357	0.011190740881120445	TRUE
C_impar	BdM1138	BdM1160	6209	0.01101507891931532	TRUE
C_impar	BdM1138	BdM1161	5736	0.011499954160370984	TRUE
C_impar	BdM1138	BdM1162	8729	0.01135899293844824	TRUE
C_impar	BdM1138	BdM1163	5742	0.011253267929497225	TRUE
C_impar	BdM1138	BdM1497	4586	0.013670700875901918	FALSE
C_impar	BdM1138	BdM1502	3921	0.014251636319528485	FALSE
C_impar	BdM1138	BdM1503	8299	0.01439187175926561	FALSE
C_impar	BdM1138	BdM1512	5943	0.014406415243249182	FALSE
C_impar	BdM1138	BdM1521	10843	0.014287007643925183	FALSE
C_impar	BdM1138	BdM1522	3795	0.011461804613883205	FALSE
C_impar	BdM1138	BdM1525	9363	0.014167467635691502	FALSE
C_impar	BdM1138	BdM1526	8942	0.014025148018641452	FALSE
C_impar	BdM1138	BdM1529	11349	0.012422003818445515	FALSE
C_impar	BdM1138	BdM1532	2130	0.013996474970214215	FALSE
C_impar	BdM1138	BdM1533	3223	0.014079179867261808	FALSE
C_impar	BdM1138	BdM1535	8399	0.014170186861044662	FALSE
C_impar	BdM1138	BdM1538	10165	0.012458556740217834	FALSE
C_impar	BdM1138	BdM1539	5228	0.01373967231425818	FALSE
C_impar	BdM1138	BdM1540	3961	0.013905944954807167	TRUE
C_impar	BdM1138	BdM1541	6814	0.01374385498606128	TRUE
C_impar	BdM1138	BdM1544	8670	0.012108076034627196	TRUE
C_impar	BdM1138	BdM1545	8581	0.012155434420540578	TRUE
C_impar	BdM1138	BdM1547	8855	0.014064949749908458	TRUE
C_impar	BdM1138	BdM1775	7650	0.01244650276712372	FALSE
C_impar	BdM1138	BdM1776	8582	0.01702200382368448	FALSE
C_impar	BdM1138	BdM1777	6941	0.016632127943165567	FALSE
C_impar	BdM1139	BdM1140	7161	0.013724487770495288	TRUE
C_impar	BdM1139	BdM1142	9137	0.013641689377774638	TRUE
C_impar	BdM1139	BdM1143	6076	0.013808834459978459	TRUE
C_impar	BdM1139	BdM1144	7018	0.014004557232071628	TRUE
C_impar	BdM1139	BdM1146	9772	0.013889070877512134	TRUE
C_impar	BdM1139	BdM1149	7805	0.013594592024039424	TRUE
C_impar	BdM1139	BdM1150	3694	0.01384732346415878	TRUE
C_impar	BdM1139	BdM1151	8830	0.013941188630697064	TRUE
C_impar	BdM1139	BdM1152	2584	0.013432663125702593	TRUE
C_impar	BdM1139	BdM1154	4407	0.013537502184013419	TRUE
C_impar	BdM1139	BdM1155	2943	0.013535566263787576	TRUE
C_impar	BdM1139	BdM1159	3114	0.01071090894311568	TRUE
C_impar	BdM1139	BdM1160	5850	0.011085310339251472	TRUE
C_impar	BdM1139	BdM1161	5417	0.011633702397985429	TRUE
C_impar	BdM1139	BdM1162	8391	0.011190441571360194	TRUE
C_impar	BdM1139	BdM1163	5362	0.011116296761728558	TRUE
C_impar	BdM1139	BdM1497	4312	0.013354053096184558	FALSE
C_impar	BdM1139	BdM1502	3704	0.013751494542401358	FALSE
C_impar	BdM1139	BdM1503	7758	0.013910293266078363	FALSE
C_impar	BdM1139	BdM1512	5432	0.014044477193219931	FALSE
C_impar	BdM1139	BdM1521	9886	0.014002028737590173	FALSE
C_impar	BdM1139	BdM1522	3604	0.011470044848361102	FALSE
C_impar	BdM1139	BdM1525	8603	0.014221104933524789	FALSE
C_impar	BdM1139	BdM1526	8309	0.014007176184754418	FALSE
C_impar	BdM1139	BdM1529	10442	0.012105799025120179	FALSE
C_impar	BdM1139	BdM1532	1960	0.013907629256894798	FALSE
C_impar	BdM1139	BdM1533	3089	0.014486924606260094	FALSE
C_impar	BdM1139	BdM1535	7736	0.01409015112789406	FALSE
C_impar	BdM1139	BdM1538	9385	0.012282665898494216	FALSE
C_impar	BdM1139	BdM1539	4957	0.013391043062827672	FALSE
C_impar	BdM1139	BdM1540	3822	0.013295090100718466	TRUE
C_impar	BdM1139	BdM1541	6482	0.013658360382747705	TRUE
C_impar	BdM1139	BdM1544	8225	0.011890663869072176	TRUE
C_impar	BdM1139	BdM1545	8193	0.012315861981967482	TRUE
C_impar	BdM1139	BdM1547	8248	0.014015927730801313	TRUE
C_impar	BdM1139	BdM1775	6735	0.011913095837167034	FALSE
C_impar	BdM1139	BdM1776	7498	0.016389227946913727	FALSE
C_impar	BdM1139	BdM1777	6008	0.017062341607474486	FALSE
C_impar	BdM1140	BdM1142	11510	0.009771353239064908	TRUE
C_impar	BdM1140	BdM1143	7654	0.009539780814502337	TRUE
C_impar	BdM1140	BdM1144	8960	0.009823816664016835	TRUE
C_impar	BdM1140	BdM1146	12255	0.010230572549829979	TRUE
C_impar	BdM1140	BdM1149	9700	0.009970817134548681	TRUE
C_impar	BdM1140	BdM1150	4476	0.009894346119035136	TRUE
C_impar	BdM1140	BdM1151	10944	0.01008187325148618	TRUE
C_impar	BdM1140	BdM1152	3130	0.010087941330858063	TRUE
C_impar	BdM1140	BdM1154	5287	0.009770845558828786	TRUE
C_impar	BdM1140	BdM1155	3588	0.0097234087642578	TRUE
C_impar	BdM1140	BdM1159	3369	0.013516781580410123	TRUE
C_impar	BdM1140	BdM1160	6289	0.01329600311283854	TRUE
C_impar	BdM1140	BdM1161	5797	0.013044024824521673	TRUE
C_impar	BdM1140	BdM1162	8979	0.013452469036068825	TRUE
C_impar	BdM1140	BdM1163	5922	0.013439594292902243	TRUE
C_impar	BdM1140	BdM1497	5585	0.010193456406141535	FALSE
C_impar	BdM1140	BdM1502	4694	0.01000678366298473	FALSE
C_impar	BdM1140	BdM1503	9849	0.010287519696053885	FALSE
C_impar	BdM1140	BdM1512	6738	0.0106431650984523	FALSE
C_impar	BdM1140	BdM1521	12231	0.010131185707294092	FALSE
C_impar	BdM1140	BdM1522	4080	0.01136560712922509	FALSE
C_impar	BdM1140	BdM1525	10674	0.010203865744598703	FALSE
C_impar	BdM1140	BdM1526	10362	0.010408179201646014	FALSE
C_impar	BdM1140	BdM1529	11924	0.01240934258481411	FALSE
C_impar	BdM1140	BdM1532	2488	0.010412493898153049	FALSE
C_impar	BdM1140	BdM1533	3800	0.010251152682470678	FALSE
C_impar	BdM1140	BdM1535	9726	0.010129351838679426	FALSE
C_impar	BdM1140	BdM1538	10701	0.01265497119356966	FALSE
C_impar	BdM1140	BdM1539	6263	0.009892810356859882	FALSE
C_impar	BdM1140	BdM1540	4797	0.010255024242734213	TRUE
C_impar	BdM1140	BdM1541	8209	0.010432019239704857	TRUE
C_impar	BdM1140	BdM1544	9370	0.012073860768113344	TRUE
C_impar	BdM1140	BdM1545	9374	0.012320189944047034	TRUE
C_impar	BdM1140	BdM1547	10585	0.010201031939106497	TRUE
C_impar	BdM1140	BdM1775	7058	0.014853920068761666	FALSE
C_impar	BdM1140	BdM1776	8262	0.017879558791199904	FALSE
C_impar	BdM1140	BdM1777	6550	0.017580013327001324	FALSE
C_impar	BdM1142	BdM1143	9767	0.01012952038091908	TRUE
C_impar	BdM1142	BdM1144	11334	0.010126772438858228	TRUE
C_impar	BdM1142	BdM1146	16690	0.010312766822556035	TRUE
C_impar	BdM1142	BdM1149	12669	0.010078401279297275	TRUE
C_impar	BdM1142	BdM1150	5645	0.010239829170294848	TRUE
C_impar	BdM1142	BdM1151	14596	0.01016335141162568	TRUE
C_impar	BdM1142	BdM1152	3720	0.00989266984184303	TRUE
C_impar	BdM1142	BdM1154	6640	0.01005640073503329	TRUE
C_impar	BdM1142	BdM1155	4783	0.009771942980517343	TRUE
C_impar	BdM1142	BdM1159	4481	0.013719310590419913	TRUE
C_impar	BdM1142	BdM1160	8707	0.013427778660521701	TRUE
C_impar	BdM1142	BdM1161	7929	0.013700225050209739	TRUE
C_impar	BdM1142	BdM1162	11758	0.013800450821579243	TRUE
C_impar	BdM1142	BdM1163	7928	0.013762925574050639	TRUE
C_impar	BdM1142	BdM1497	6784	0.01027503668143692	FALSE
C_impar	BdM1142	BdM1502	5516	0.010748717650550778	FALSE
C_impar	BdM1142	BdM1503	12844	0.010460457373159265	FALSE
C_impar	BdM1142	BdM1512	8775	0.01089039463809556	FALSE
C_impar	BdM1142	BdM1521	17019	0.010394394058520282	FALSE
C_impar	BdM1142	BdM1522	4767	0.012058141773711346	FALSE
C_impar	BdM1142	BdM1525	14621	0.010700149483136608	FALSE
C_impar	BdM1142	BdM1526	13826	0.010466754668024332	FALSE
C_impar	BdM1142	BdM1529	16429	0.012633771461313444	FALSE
C_impar	BdM1142	BdM1532	3048	0.011291117959828813	FALSE
C_impar	BdM1142	BdM1533	4660	0.010656446632462832	FALSE
C_impar	BdM1142	BdM1535	13006	0.010669650893344432	FALSE
C_impar	BdM1142	BdM1538	14285	0.012594095914873722	FALSE
C_impar	BdM1142	BdM1539	7636	0.01008600649009326	FALSE
C_impar	BdM1142	BdM1540	5583	0.010023299141873417	TRUE
C_impar	BdM1142	BdM1541	10347	0.010886451171349064	TRUE
C_impar	BdM1142	BdM1544	12117	0.012402272835270223	TRUE
C_impar	BdM1142	BdM1545	11988	0.012548822652126293	TRUE
C_impar	BdM1142	BdM1547	14022	0.010459169055032762	TRUE
C_impar	BdM1142	BdM1775	10636	0.014369956700222656	FALSE
C_impar	BdM1142	BdM1776	12228	0.017815987547770674	FALSE
C_impar	BdM1142	BdM1777	9692	0.01762843144195894	FALSE
C_impar	BdM1143	BdM1144	7587	0.009709806358988328	TRUE
C_impar	BdM1143	BdM1146	10255	0.010383720475275077	TRUE
C_impar	BdM1143	BdM1149	8304	0.009897248494998881	TRUE
C_impar	BdM1143	BdM1150	3911	0.010404866611930078	TRUE
C_impar	BdM1143	BdM1151	9393	0.010193496320626895	TRUE
C_impar	BdM1143	BdM1152	2847	0.010650901715370292	TRUE
C_impar	BdM1143	BdM1154	4622	0.009907680550759813	TRUE
C_impar	BdM1143	BdM1155	3204	0.009257782831683088	TRUE
C_impar	BdM1143	BdM1159	2992	0.013966004088530565	TRUE
C_impar	BdM1143	BdM1160	5393	0.013519703264456761	TRUE
C_impar	BdM1143	BdM1161	5000	0.013929499494949187	TRUE
C_impar	BdM1143	BdM1162	7689	0.014013614485219091	TRUE
C_impar	BdM1143	BdM1163	5108	0.013816025811408889	TRUE
C_impar	BdM1143	BdM1497	4851	0.010068585377260693	FALSE
C_impar	BdM1143	BdM1502	4032	0.010348392782600779	FALSE
C_impar	BdM1143	BdM1503	8339	0.0104222230046844	FALSE
C_impar	BdM1143	BdM1512	5872	0.010692144017408114	FALSE
C_impar	BdM1143	BdM1521	10419	0.010369320077802032	FALSE
C_impar	BdM1143	BdM1522	3520	0.012130934734724931	FALSE
C_impar	BdM1143	BdM1525	9185	0.010459543797393226	FALSE
C_impar	BdM1143	BdM1526	8822	0.010132895845147004	FALSE
C_impar	BdM1143	BdM1529	10169	0.012360624839228358	FALSE
C_impar	BdM1143	BdM1532	2189	0.011080393668957111	FALSE
C_impar	BdM1143	BdM1533	3359	0.010019898913684365	FALSE
C_impar	BdM1143	BdM1535	8297	0.010277812969419008	FALSE
C_impar	BdM1143	BdM1538	9066	0.012598486421186172	FALSE
C_impar	BdM1143	BdM1539	5279	0.009633272943978895	FALSE
C_impar	BdM1143	BdM1540	4136	0.010077683883253101	TRUE
C_impar	BdM1143	BdM1541	7003	0.010694745143917658	TRUE
C_impar	BdM1143	BdM1544	7918	0.012109487641607129	TRUE
C_impar	BdM1143	BdM1545	7884	0.012376040043943954	TRUE
C_impar	BdM1143	BdM1547	8965	0.01032285270072436	TRUE
C_impar	BdM1143	BdM1775	6323	0.014776683796493561	FALSE
C_impar	BdM1143	BdM1776	7287	0.01771192264523729	FALSE
C_impar	BdM1143	BdM1777	5837	0.018086745034045545	FALSE
C_impar	BdM1144	BdM1146	11989	0.010307845033691584	TRUE
C_impar	BdM1144	BdM1149	9546	0.00989638964184099	TRUE
C_impar	BdM1144	BdM1150	4326	0.010590979374471739	TRUE
C_impar	BdM1144	BdM1151	10858	0.010307937001394483	TRUE
C_impar	BdM1144	BdM1152	3067	0.009949866313418744	TRUE
C_impar	BdM1144	BdM1154	5215	0.010014409187681067	TRUE
C_impar	BdM1144	BdM1155	3604	0.009710437518620779	TRUE
C_impar	BdM1144	BdM1159	3443	0.014229055673414088	TRUE
C_impar	BdM1144	BdM1160	6290	0.013226376803294972	TRUE
C_impar	BdM1144	BdM1161	5909	0.013795622111293829	TRUE
C_impar	BdM1144	BdM1162	8802	0.013772729785114405	TRUE
C_impar	BdM1144	BdM1163	5957	0.013610833364634041	TRUE
C_impar	BdM1144	BdM1497	5427	0.010089789462785265	FALSE
C_impar	BdM1144	BdM1502	4497	0.010631679308272895	FALSE
C_impar	BdM1144	BdM1503	9557	0.010332449775164414	FALSE
C_impar	BdM1144	BdM1512	6500	0.010839132915376179	FALSE
C_impar	BdM1144	BdM1521	12065	0.010242604693688942	FALSE
C_impar	BdM1144	BdM1522	3889	0.011559704946736967	FALSE
C_impar	BdM1144	BdM1525	10609	0.010706420203143687	FALSE
C_impar	BdM1144	BdM1526	10316	0.01040080251231052	FALSE
C_impar	BdM1144	BdM1529	11782	0.012468418595191788	FALSE
C_impar	BdM1144	BdM1532	2435	0.010543265543605702	FALSE
C_impar	BdM1144	BdM1533	3781	0.010326432712693578	FALSE
C_impar	BdM1144	BdM1535	9596	0.010327688677723509	FALSE
C_impar	BdM1144	BdM1538	10600	0.012721697664086819	FALSE
C_impar	BdM1144	BdM1539	5963	0.009842880061833504	FALSE
C_impar	BdM1144	BdM1540	4618	0.010056183287782815	TRUE
C_impar	BdM1144	BdM1541	7854	0.01087170056845943	TRUE
C_impar	BdM1144	BdM1544	9089	0.012222907984219407	TRUE
C_impar	BdM1144	BdM1545	9068	0.01256492425970218	TRUE
C_impar	BdM1144	BdM1547	10336	0.010492332086850166	TRUE
C_impar	BdM1144	BdM1775	7268	0.014569471071099821	FALSE
C_impar	BdM1144	BdM1776	8388	0.017977698553380377	FALSE
C_impar	BdM1144	BdM1777	6659	0.017808130398329687	FALSE
C_impar	BdM1146	BdM1149	13509	0.010124053221566695	TRUE
C_impar	BdM1146	BdM1150	5899	0.01061595468866694	TRUE
C_impar	BdM1146	BdM1151	15607	0.010260758011544564	TRUE
C_impar	BdM1146	BdM1152	3800	0.010428740618608625	TRUE
C_impar	BdM1146	BdM1154	6937	0.010379566219605386	TRUE
C_impar	BdM1146	BdM1155	5238	0.009975510209170884	TRUE
C_impar	BdM1146	BdM1159	4853	0.013797675972336007	TRUE
C_impar	BdM1146	BdM1160	9542	0.0138402553291031	TRUE
C_impar	BdM1146	BdM1161	8638	0.014036314122151242	TRUE
C_impar	BdM1146	BdM1162	12435	0.014005625279022526	TRUE
C_impar	BdM1146	BdM1163	8739	0.0139711885413984	TRUE
C_impar	BdM1146	BdM1497	7096	0.010362271464689625	FALSE
C_impar	BdM1146	BdM1502	5745	0.01079657143290011	FALSE
C_impar	BdM1146	BdM1503	13737	0.01051122348736026	FALSE
C_impar	BdM1146	BdM1512	9155	0.011108769667113634	FALSE
C_impar	BdM1146	BdM1521	18457	0.010495929831850258	FALSE
C_impar	BdM1146	BdM1522	4967	0.012216994819104779	FALSE
C_impar	BdM1146	BdM1525	15713	0.010960789389166616	FALSE
C_impar	BdM1146	BdM1526	15004	0.010484088008159755	FALSE
C_impar	BdM1146	BdM1529	17903	0.012572437345433736	FALSE
C_impar	BdM1146	BdM1532	3187	0.01073832549699893	FALSE
C_impar	BdM1146	BdM1533	4918	0.010645925040151872	FALSE
C_impar	BdM1146	BdM1535	14022	0.010597113106531312	FALSE
C_impar	BdM1146	BdM1538	15375	0.012850096678387069	FALSE
C_impar	BdM1146	BdM1539	8050	0.010279267372385681	FALSE
C_impar	BdM1146	BdM1540	5794	0.010431745690576581	TRUE
C_impar	BdM1146	BdM1541	11008	0.010821494061989177	TRUE
C_impar	BdM1146	BdM1544	12857	0.01252809044323358	TRUE
C_impar	BdM1146	BdM1545	12687	0.012547355643526764	TRUE
C_impar	BdM1146	BdM1547	15196	0.010640366135798062	TRUE
C_impar	BdM1146	BdM1775	11520	0.014826645551692047	FALSE
C_impar	BdM1146	BdM1776	13262	0.017809522742193374	FALSE
C_impar	BdM1146	BdM1777	10614	0.01796364525634747	FALSE
C_impar	BdM1149	BdM1150	5003	0.009974983097204139	TRUE
C_impar	BdM1149	BdM1151	12085	0.010094266179818758	TRUE
C_impar	BdM1149	BdM1152	3511	0.01028648660168373	TRUE
C_impar	BdM1149	BdM1154	5778	0.00965613502715248	TRUE
C_impar	BdM1149	BdM1155	4311	0.00939440547168896	TRUE
C_impar	BdM1149	BdM1159	3875	0.013075438230033145	TRUE
C_impar	BdM1149	BdM1160	7376	0.013329883628315343	TRUE
C_impar	BdM1149	BdM1161	6821	0.013521897192801806	TRUE
C_impar	BdM1149	BdM1162	9886	0.013305429354752929	TRUE
C_impar	BdM1149	BdM1163	6728	0.013357173540732743	TRUE
C_impar	BdM1149	BdM1497	5837	0.010153181824483045	FALSE
C_impar	BdM1149	BdM1502	4833	0.010553031942961515	FALSE
C_impar	BdM1149	BdM1503	10585	0.010313633388228225	FALSE
C_impar	BdM1149	BdM1512	7369	0.010622605305080935	FALSE
C_impar	BdM1149	BdM1521	13578	0.010127948268403866	FALSE
C_impar	BdM1149	BdM1522	4200	0.01185334767742869	FALSE
C_impar	BdM1149	BdM1525	11934	0.010427282120745078	FALSE
C_impar	BdM1149	BdM1526	11357	0.010469375553609528	FALSE
C_impar	BdM1149	BdM1529	13262	0.012322665654857977	FALSE
C_impar	BdM1149	BdM1532	2615	0.010881906674966094	FALSE
C_impar	BdM1149	BdM1533	3995	0.01019455429948372	FALSE
C_impar	BdM1149	BdM1535	10612	0.01020880195466979	FALSE
C_impar	BdM1149	BdM1538	11594	0.012585881341150185	FALSE
C_impar	BdM1149	BdM1539	6604	0.010169344183748047	FALSE
C_impar	BdM1149	BdM1540	5001	0.010354743166470715	TRUE
C_impar	BdM1149	BdM1541	8912	0.010655799355532783	TRUE
C_impar	BdM1149	BdM1544	10227	0.011965426936170582	TRUE
C_impar	BdM1149	BdM1545	10090	0.01228179512657746	TRUE
C_impar	BdM1149	BdM1547	11604	0.010246539709321194	TRUE
C_impar	BdM1149	BdM1775	8396	0.014534847555188137	FALSE
C_impar	BdM1149	BdM1776	9789	0.01762939817469947	FALSE
C_impar	BdM1149	BdM1777	7756	0.01773824592139645	FALSE
C_impar	BdM1150	BdM1151	5419	0.010135167218589964	TRUE
C_impar	BdM1150	BdM1152	1974	0.010302532350476052	TRUE
C_impar	BdM1150	BdM1154	2988	0.010253261349156925	TRUE
C_impar	BdM1150	BdM1155	2130	0.010154495911733332	TRUE
C_impar	BdM1150	BdM1159	1967	0.013892944313264325	TRUE
C_impar	BdM1150	BdM1160	3452	0.0131661839504692	TRUE
C_impar	BdM1150	BdM1161	3290	0.013736439252122808	TRUE
C_impar	BdM1150	BdM1162	4454	0.014398860585864067	TRUE
C_impar	BdM1150	BdM1163	3251	0.014143249384130167	TRUE
C_impar	BdM1150	BdM1497	2758	0.010552112561287788	FALSE
C_impar	BdM1150	BdM1502	2426	0.010940107263355122	FALSE
C_impar	BdM1150	BdM1503	4801	0.010693255698015124	FALSE
C_impar	BdM1150	BdM1512	3541	0.010440724971845552	FALSE
C_impar	BdM1150	BdM1521	5905	0.010464179358065736	FALSE
C_impar	BdM1150	BdM1522	2188	0.012041409824533784	FALSE
C_impar	BdM1150	BdM1525	5260	0.010731398633064068	FALSE
C_impar	BdM1150	BdM1526	5133	0.010828738500721824	FALSE
C_impar	BdM1150	BdM1529	5751	0.012932443803550372	FALSE
C_impar	BdM1150	BdM1532	1352	0.010718834203944289	FALSE
C_impar	BdM1150	BdM1533	1969	0.010039009526764923	FALSE
C_impar	BdM1150	BdM1535	4767	0.01069940782659929	FALSE
C_impar	BdM1150	BdM1538	5302	0.01308973739977693	FALSE
C_impar	BdM1150	BdM1539	3202	0.010586600105589124	FALSE
C_impar	BdM1150	BdM1540	2547	0.01040991378065526	TRUE
C_impar	BdM1150	BdM1541	4163	0.010746779151403306	TRUE
C_impar	BdM1150	BdM1544	4641	0.012250822522280172	TRUE
C_impar	BdM1150	BdM1545	4670	0.01284568246127185	TRUE
C_impar	BdM1150	BdM1547	5174	0.010654947716367606	TRUE
C_impar	BdM1150	BdM1775	3849	0.015198666603299184	FALSE
C_impar	BdM1150	BdM1776	4444	0.0180864074783378	FALSE
C_impar	BdM1150	BdM1777	3567	0.018255236978217657	FALSE
C_impar	BdM1151	BdM1152	3616	0.010833802441059802	TRUE
C_impar	BdM1151	BdM1154	6404	0.010249224471289469	TRUE
C_impar	BdM1151	BdM1155	4698	0.009919565082046307	TRUE
C_impar	BdM1151	BdM1159	4303	0.013997378879973188	TRUE
C_impar	BdM1151	BdM1160	8271	0.013615796847983551	TRUE
C_impar	BdM1151	BdM1161	7522	0.013875262477431918	TRUE
C_impar	BdM1151	BdM1162	11286	0.014067239017323482	TRUE
C_impar	BdM1151	BdM1163	7618	0.01396892118025599	TRUE
C_impar	BdM1151	BdM1497	6520	0.010254672505922564	FALSE
C_impar	BdM1151	BdM1502	5309	0.010576984581433177	FALSE
C_impar	BdM1151	BdM1503	12143	0.010696564548093954	FALSE
C_impar	BdM1151	BdM1512	8229	0.011352570794812195	FALSE
C_impar	BdM1151	BdM1521	15661	0.010504883168980092	FALSE
C_impar	BdM1151	BdM1522	4606	0.011984595432265877	FALSE
C_impar	BdM1151	BdM1525	13507	0.010901287031152831	FALSE
C_impar	BdM1151	BdM1526	12944	0.010597328102670465	FALSE
C_impar	BdM1151	BdM1529	15262	0.012694734386473422	FALSE
C_impar	BdM1151	BdM1532	2898	0.010982403272541935	FALSE
C_impar	BdM1151	BdM1533	4499	0.01065211294265804	FALSE
C_impar	BdM1151	BdM1535	12217	0.010634951819423394	FALSE
C_impar	BdM1151	BdM1538	13429	0.013050833209247999	FALSE
C_impar	BdM1151	BdM1539	7360	0.010488560897796925	FALSE
C_impar	BdM1151	BdM1540	5532	0.010585507248866144	TRUE
C_impar	BdM1151	BdM1541	9978	0.010908302493775788	TRUE
C_impar	BdM1151	BdM1544	11544	0.012507161715461877	TRUE
C_impar	BdM1151	BdM1545	11550	0.012490856896511304	TRUE
C_impar	BdM1151	BdM1547	13267	0.010690435798420482	TRUE
C_impar	BdM1151	BdM1775	9489	0.014908695883247619	FALSE
C_impar	BdM1151	BdM1776	10930	0.0180174536721745	FALSE
C_impar	BdM1151	BdM1777	8713	0.018293477848942037	FALSE
C_impar	BdM1152	BdM1154	2197	0.0100747508443738	TRUE
C_impar	BdM1152	BdM1155	1670	0.00925233639902457	TRUE
C_impar	BdM1152	BdM1159	1542	0.013047333302357127	TRUE
C_impar	BdM1152	BdM1160	2634	0.013736404577409597	TRUE
C_impar	BdM1152	BdM1161	2607	0.013514977500308114	TRUE
C_impar	BdM1152	BdM1162	3090	0.013390059375590343	TRUE
C_impar	BdM1152	BdM1163	2552	0.013253998673256804	TRUE
C_impar	BdM1152	BdM1497	2031	0.010410060252639313	FALSE
C_impar	BdM1152	BdM1502	1852	0.010207012396808348	FALSE
C_impar	BdM1152	BdM1503	3221	0.010517064905852946	FALSE
C_impar	BdM1152	BdM1512	2580	0.010689680251863764	FALSE
C_impar	BdM1152	BdM1521	3813	0.010306654170339578	FALSE
C_impar	BdM1152	BdM1522	1663	0.011783604640352295	FALSE
C_impar	BdM1152	BdM1525	3572	0.010563236671128285	FALSE
C_impar	BdM1152	BdM1526	3495	0.011349644156884992	FALSE
C_impar	BdM1152	BdM1529	3692	0.012220058811089833	FALSE
C_impar	BdM1152	BdM1532	1024	0.011590809471260082	FALSE
C_impar	BdM1152	BdM1533	1358	0.01020834294975316	FALSE
C_impar	BdM1152	BdM1535	3112	0.01094695226780913	FALSE
C_impar	BdM1152	BdM1538	3469	0.012929842413389373	FALSE
C_impar	BdM1152	BdM1539	2345	0.009757473808090705	FALSE
C_impar	BdM1152	BdM1540	2004	0.010548374919605403	FALSE
C_impar	BdM1152	BdM1541	2998	0.011175485989781537	FALSE
C_impar	BdM1152	BdM1544	3174	0.012485843860083418	FALSE
C_impar	BdM1152	BdM1545	3095	0.012428033213834018	FALSE
C_impar	BdM1152	BdM1547	3372	0.01060920529604239	FALSE
C_impar	BdM1152	BdM1775	2802	0.01422788313320852	FALSE
C_impar	BdM1152	BdM1776	3150	0.017188921293264485	FALSE
C_impar	BdM1152	BdM1777	2624	0.016741816281778475	FALSE
C_impar	BdM1154	BdM1155	2330	0.009939907763631847	TRUE
C_impar	BdM1154	BdM1159	2099	0.013228042796866742	TRUE
C_impar	BdM1154	BdM1160	3725	0.013558348737806886	TRUE
C_impar	BdM1154	BdM1161	3512	0.013392954175472227	TRUE
C_impar	BdM1154	BdM1162	5422	0.013899516742238266	TRUE
C_impar	BdM1154	BdM1163	3587	0.013810593288618516	TRUE
C_impar	BdM1154	BdM1497	3288	0.010435110475582125	FALSE
C_impar	BdM1154	BdM1502	2889	0.01072779562255608	FALSE
C_impar	BdM1154	BdM1503	5723	0.010335328476847793	FALSE
C_impar	BdM1154	BdM1512	4166	0.010338255278289072	FALSE
C_impar	BdM1154	BdM1521	7057	0.010427314160276006	FALSE
C_impar	BdM1154	BdM1522	2645	0.0114168341064028	FALSE
C_impar	BdM1154	BdM1525	6288	0.010364536596745305	FALSE
C_impar	BdM1154	BdM1526	6063	0.0104704283413736	FALSE
C_impar	BdM1154	BdM1529	6813	0.012361671727487585	FALSE
C_impar	BdM1154	BdM1532	1590	0.010636855715864918	FALSE
C_impar	BdM1154	BdM1533	2295	0.009985696515312881	FALSE
C_impar	BdM1154	BdM1535	5636	0.010525764654026267	FALSE
C_impar	BdM1154	BdM1538	6162	0.01230594112862166	FALSE
C_impar	BdM1154	BdM1539	3926	0.010209597354598915	FALSE
C_impar	BdM1154	BdM1540	3057	0.010514025303904932	TRUE
C_impar	BdM1154	BdM1541	4945	0.010825921945121521	TRUE
C_impar	BdM1154	BdM1544	5569	0.012101987843751105	TRUE
C_impar	BdM1154	BdM1545	5542	0.012345250226575162	TRUE
C_impar	BdM1154	BdM1547	6128	0.010341479267610908	TRUE
C_impar	BdM1154	BdM1775	4277	0.014654760273143889	FALSE
C_impar	BdM1154	BdM1776	4837	0.01782595935926795	FALSE
C_impar	BdM1154	BdM1777	3986	0.01852172852686297	FALSE
C_impar	BdM1155	BdM1159	2666	0.012617809002999674	TRUE
C_impar	BdM1155	BdM1160	4329	0.012824833486096435	TRUE
C_impar	BdM1155	BdM1161	4107	0.012789963163920212	TRUE
C_impar	BdM1155	BdM1162	3698	0.013518272859710995	TRUE
C_impar	BdM1155	BdM1163	4131	0.01280068958089638	TRUE
C_impar	BdM1155	BdM1497	2185	0.00993148558385582	FALSE
C_impar	BdM1155	BdM1502	1915	0.010005830561486394	FALSE
C_impar	BdM1155	BdM1503	3845	0.010265548288942493	FALSE
C_impar	BdM1155	BdM1512	2666	0.010134897031660236	FALSE
C_impar	BdM1155	BdM1521	5000	0.009871876522402767	FALSE
C_impar	BdM1155	BdM1522	1643	0.011446783673187287	FALSE
C_impar	BdM1155	BdM1525	4284	0.01014090951081062	FALSE
C_impar	BdM1155	BdM1526	4160	0.009887492073446946	FALSE
C_impar	BdM1155	BdM1529	4756	0.012100903581448948	FALSE
C_impar	BdM1155	BdM1532	1044	0.010205093787075379	FALSE
C_impar	BdM1155	BdM1533	1568	0.009595454358535283	FALSE
C_impar	BdM1155	BdM1535	3924	0.010167914536689675	FALSE
C_impar	BdM1155	BdM1538	4158	0.011696764230847144	FALSE
C_impar	BdM1155	BdM1539	2477	0.009840003795067184	FALSE
C_impar	BdM1155	BdM1540	2010	0.010219031349008189	FALSE
C_impar	BdM1155	BdM1541	3361	0.010703888888228182	FALSE
C_impar	BdM1155	BdM1544	3725	0.011878674090932528	FALSE
C_impar	BdM1155	BdM1545	3853	0.012061565421218685	FALSE
C_impar	BdM1155	BdM1547	4388	0.009935900146203332	FALSE
C_impar	BdM1155	BdM1775	4279	0.013388027649170272	FALSE
C_impar	BdM1155	BdM1776	4633	0.016463314255350595	FALSE
C_impar	BdM1155	BdM1777	3932	0.017035021130422632	FALSE
C_impar	BdM1159	BdM1160	4727	0.008763579019770968	TRUE
C_impar	BdM1159	BdM1161	4569	0.008795393767192293	TRUE
C_impar	BdM1159	BdM1162	4045	0.009066636387041235	TRUE
C_impar	BdM1159	BdM1163	4588	0.008712968988623518	TRUE
C_impar	BdM1159	BdM1497	2122	0.012661103901388873	FALSE
C_impar	BdM1159	BdM1502	1789	0.013367824680372285	FALSE
C_impar	BdM1159	BdM1503	3631	0.013621620271019097	FALSE
C_impar	BdM1159	BdM1512	2519	0.014619507794671369	FALSE
C_impar	BdM1159	BdM1521	4556	0.014124144994369673	FALSE
C_impar	BdM1159	BdM1522	1667	0.010815201218853519	FALSE
C_impar	BdM1159	BdM1525	3969	0.013920222673850412	FALSE
[truncated: 6,344 more rows]
