# Supplementary material for: Evaluating insect-host interactions as a driver of species divergence in palm flower weevils
Source: Commun Biol. 2020 Dec 9;3:749. doi: 10.1038/s42003-020-01482-3 (PMC7726107; doi:10.1038/s42003-020-01482-3)
Supplement: Supplementary file 3 — Supplementary Data 1 [file 42003_2020_1482_MOESM3_ESM.zip › figure_data/suppfig4.csv]

sample	plant_species	taxon	PC1	PC2	cluster
BdM1012	coronata	Anchylorhynchus_1	0.31018807765607403	-0.9677825045008208	2
BdM1013	coronata	Anchylorhynchus_1	0.32212036837938596	-0.9599035970825288	2
BdM1014	coronata	Anchylorhynchus_1	0.32650919286405405	-0.9902015904521758	2
BdM1015	coronata	Anchylorhynchus_1	0.3233379244990164	-0.9929259625755996	2
BdM1016	coronata	Anchylorhynchus_1	0.3226138762944451	-0.9700992436943116	2
BdM1017	coronata	Anchylorhynchus_1	0.31111302044573014	-0.9565794385844945	2
BdM1018	coronata	Anchylorhynchus_1	0.32015872056585276	-0.9646418231225701	2
BdM1019	coronata	Anchylorhynchus_1	0.3252720115530076	-0.9786442781097464	2
BdM1020	coronata	Anchylorhynchus_2	-0.4166205080365798	0.010588043603982012	2
BdM1021	coronata	Anchylorhynchus_2	-0.4048094087626086	0.02276521638839301	2
BdM1023	coronata	Anchylorhynchus_2	-0.35824645583236914	0.03663140444845177	2
BdM1025	coronata	Anchylorhynchus_2	-0.38124580806526925	0.04333260008772459	2
BdM1026	coronata	Anchylorhynchus_2	-0.455428291078098	-0.014926596895817358	2
BdM1027	coronata	Anchylorhynchus_2	-0.47428751838420846	-0.023619276898563985	2
BdM1028	coronata	Anchylorhynchus_2	-0.44048566159792457	-0.004440615793932588	2
BdM1029	coronata	Anchylorhynchus_2	-0.43356971412039236	0.0012125636334622332	2
BdM1030	coronata	Anchylorhynchus_2	-0.43758546814862803	-0.011321651660407425	2
BdM1031	coronata	Anchylorhynchus_1	0.3395310386842324	0.2617264934358292	1
BdM1034	coronata	Anchylorhynchus_1	0.35520258065627935	0.2515032925252602	1
BdM1035	coronata	Anchylorhynchus_1	0.39224616523283046	0.22030967482050723	1
BdM1036	coronata	Anchylorhynchus_2	-0.13959046826287766	0.17481370018330936	2
BdM1037	coronata	Anchylorhynchus_2	-0.1050957134484776	0.17908181825129274	2
BdM1038	coronata	Anchylorhynchus_1	0.33709222236946057	0.1703439562283374	1
BdM1039	coronata	Anchylorhynchus_2	-0.30251842567544773	-0.3107029575717	2
BdM1041	coronata	Anchylorhynchus_1	0.3358924331350357	0.13603946460902705	1
BdM1042	coronata	Anchylorhynchus_2	-0.29966263501432067	-0.17292127454212133	2
BdM1043	coronata	Anchylorhynchus_2	-0.3217729723958713	-0.3500630183996545	2
BdM1044	coronata	Anchylorhynchus_1	0.32927655092226227	0.16381843121649878	1
BdM1045	coronata	Anchylorhynchus_1	0.3333276051086749	0.18281444699696517	1
BdM1046	coronata	Anchylorhynchus_1	0.3435366244835148	0.1720095367363913	1
BdM1047	coronata	Anchylorhynchus_1	0.33523629920848996	0.1498163725500191	1
BdM1048	coronata	Anchylorhynchus_1	0.33551236205100904	0.147902447897744	1
BdM1050	coronata	M_ypsilon	-0.16576190791914827	-0.167782758599357	1
BdM1051	coronata	M_ypsilon	-0.05690130275380982	-0.18186662548463223	1
BdM1052	coronata	M_ypsilon	0.07705241119056994	-0.3525777252282606	1
BdM1053	coronata	M_ypsilon	0.08767067312748714	-0.2959685056061143	1
BdM1054	coronata	M_ypsilon	0.07525506983230024	-0.38078810008674896	1
BdM1055	coronata	M_ypsilon	0.11372983614646275	-0.2904964309827878	1
BdM1056	coronata	M_ypsilon	0.034931099272146285	-0.2127940204842908	1
BdM1060	coronata	M_ypsilon	-0.19646514927490272	-0.20769480742889637	1
BdM1062	coronata	M_ypsilon	-0.14637530337743507	-0.22489001878208936	1
BdM1065	coronata	M_ypsilon	0.6594391154169882	-0.23661523247071364	2
BdM1066	coronata	M_ypsilon	0.6610296377103972	-0.2104522461394487	2
BdM1071	coronata	M_ypsilon	0.7965736747977978	0.14994312302360377	2
BdM1072	coronata	M_ypsilon	0.8571878113753488	0.17752754418624297	2
BdM1073	coronata	M_ypsilon	0.8741125610719485	0.283514811400435	2
BdM1074	coronata	M_ypsilon	0.8773800556519692	0.26623247027096963	2
BdM1075	coronata	M_ypsilon	0.8467930293557022	0.28640851915454674	2
BdM1076	coronata	Andranthobius_1	-0.2085944712234463	0.012673731442706717	2
BdM1077	coronata	Andranthobius_1	-0.2569207681929738	-0.006701848517269894	2
BdM1078	coronata	Andranthobius_1	0.27329561908905886	0.1892880099191898	1
BdM1079	coronata	Andranthobius_1	0.19335765743815322	0.1452324713664518	1
BdM1080	coronata	Andranthobius_1	-0.24544099598460792	0.03599986564504127	2
BdM1082	coronata	Andranthobius_1	-0.2852146524078312	0.02044388045031934	2
BdM1085	coronata	Andranthobius_1	0.4267788950361145	0.2550574715827632	1
BdM1089	coronata	Andranthobius_1	0.5694954430304366	-0.678761789083663	1
BdM1090	coronata	Andranthobius_1	-0.25600617143446536	-0.034175833045682474	2
BdM1091	coronata	Andranthobius_1	-0.20624734481666754	-0.003037417006341708	2
BdM1092	coronata	Andranthobius_1	0.3910820587862285	0.22900160119760446	1
BdM1094	coronata	Andranthobius_1	0.3285151194950103	0.10986903348828174	1
BdM1095	coronata	Andranthobius_1	0.18374930210448537	0.09372918434379518	1
BdM1096	coronata	Andranthobius_1	-0.11069664757770917	-0.020326336783952716	2
BdM1097	coronata	Andranthobius_1	0.4835041756125371	-0.6548756106954553	1
BdM1098	coronata	Andranthobius_1	-0.2557395465513494	-0.011737672504530783	2
BdM1099	coronata	Andranthobius_1	-0.21506132023708663	-0.03474036946037177	2
BdM1101	coronata	Andranthobius_1	-0.25497118095011667	-0.24807824948998836	2
BdM1103	coronata	Andranthobius_1	-0.15232034413036574	-0.0390356838267206	2
BdM1104	coronata	Andranthobius_1	-0.185692975027331	-0.07304522391348858	2
BdM1113	coronata	D_polyphaga	-1.2281363725872019	0.04603086934448256	2
BdM1114	coronata	D_polyphaga	-1.1945226805159315	0.037766593516619706	2
BdM1117	coronata	D_polyphaga	-1.2672352535164362	0.03696015103445081	2
BdM1125	coronata	D_polyphaga	0.2871267553433712	-0.19890210043362616	1
BdM1127	coronata	D_polyphaga	0.21013430772321764	-0.23511390532853288	1
BdM1128	coronata	C_impar	-1.1174714352688007	0.17801915082724087	1
BdM1129	coronata	C_impar	-1.1380804044831325	0.1790448521105867	1
BdM1130	coronata	C_impar	-1.1086470610286954	0.1724590659181187	1
BdM1131	coronata	C_impar	-1.1154660141511037	0.1719579192377838	1
BdM1133	coronata	C_impar	-1.1178029712986792	0.1735929395233836	1
BdM1134	coronata	C_decolor_1	-0.6186345624197563	0.6240735236013086	1
BdM1135	coronata	C_impar	0.029271454739700678	-0.5379746770316972	2
BdM1136	coronata	C_impar	0.03265112110228498	-0.48766392704308	2
BdM1137	coronata	C_decolor_1	-0.615523129795714	0.6389707035398204	1
BdM1138	coronata	C_impar	0.02872309840254096	-0.5360217095884646	2
BdM1139	coronata	C_impar	0.03730314675697288	-0.5529067868138442	2
BdM1140	coronata	C_impar	0.25196130722539906	0.15064137967843028	3
BdM1142	coronata	C_impar	0.24987907027148867	0.1585554898199028	3
BdM1143	coronata	C_impar	0.24618277184067971	0.15373912360295436	3
BdM1144	coronata	C_impar	0.24678179677447182	0.1506564423176969	3
BdM1145	coronata	C_decolor_1	-0.3372402659782977	-0.32114653930625503	1
BdM1146	coronata	C_impar	0.2454016974721218	0.14915908480857587	3
BdM1149	coronata	C_impar	0.2468933175275071	0.1390347647640098	3
BdM1150	coronata	C_impar	0.23433620130415328	0.15099543112396827	3
BdM1151	coronata	C_impar	0.24839998695404994	0.1478470714463691	3
BdM1152	coronata	C_impar	0.2394423856172218	0.13614301500947654	3
BdM1154	coronata	C_impar	0.24117276253718967	0.13785560352081783	3
BdM1155	coronata	C_impar	0.24387580699180222	0.15330027991890144	3
BdM1159	coronata	C_impar	0.04747035095699144	-0.6670614907922829	2
BdM1160	coronata	C_impar	0.046152690025976335	-0.6823512187867921	2
BdM1161	coronata	C_impar	0.045015251733864795	-0.6934935988143276	2
BdM1162	coronata	C_impar	0.04978099358264858	-0.6920362188053238	2
BdM1163	coronata	C_impar	0.04767572626073195	-0.7073635098491506	2
BdM1183	botryophora	P_cocoseae	-0.6176765525160163	0.2162128816924352	1
BdM1184	botryophora	P_cocoseae	-0.5639649509085479	0.20205435074094516	1
BdM1185	botryophora	P_cocoseae	-0.5740716358091675	0.19829196754437514	1
BdM1186	botryophora	P_cocoseae	0.0881884676387994	0.013926518847912838	1
BdM1187	botryophora	P_cocoseae	0.05832224567056936	-0.0071039877338031545	1
BdM1188	botryophora	P_cocoseae	0.1423470084446518	0.03273101173850454	1
BdM1189	botryophora	P_cocoseae	0.12456475801333444	0.012870232973964401	1
BdM1190	botryophora	P_cocoseae	0.12335165510322754	0.0035777077180094655	1
BdM1191	botryophora	P_cocoseae	0.19633938436796017	-0.43218328317756727	1
BdM1192	botryophora	P_cocoseae	0.21513291426609668	-0.3594145538591975	1
BdM1193	botryophora	P_cocoseae	0.21904389838199706	-0.3163645187902862	1
BdM1194	botryophora	R_rectinasus_1	-1.1289258250474703	0.009445454670193882	1
BdM1195	botryophora	R_rectinasus_1	-1.1013604675691615	-0.0038332912347850364	1
BdM1198	botryophora	R_rectinasus_1	-1.1828549411308336	-0.0049978760248127726	1
BdM1199	botryophora	R_rectinasus_1	-1.1227640606778726	-0.0032548547434311493	1
BdM1211	botryophora	M_bondari_1	-0.2023712774803847	-0.10439982812024448	1
BdM1212	botryophora	M_bondari_1	-0.1960855044276801	-0.03855626711205836	1
BdM1213	botryophora	M_bondari_1	-0.20774085763467795	-0.06229938153270678	1
BdM1214	botryophora	M_bondari_1	-0.1946852497990117	-0.06669887835295484	1
BdM1215	botryophora	M_bondari_1	-0.18893075955739025	-0.043423696224312976	1
BdM1216	botryophora	M_bondari_1	-0.1897117471247954	-0.03637604187954686	1
BdM1217	botryophora	M_bondari_1	-0.18929733109265318	-0.11627311339029156	1
BdM1218	botryophora	M_bondari_1	-0.1904643124845157	-0.1009668658337549	1
BdM1219	botryophora	M_bondari_1	-0.12443744739141926	-0.24914432820868848	1
BdM1221	botryophora	M_bondari_1	-0.05733476025140266	-0.2575527379650891	1
BdM1222	botryophora	M_bondari_1	-0.07714064636045541	-0.2475551156981934	1
BdM1223	botryophora	M_bondari_1	-0.09257343597036424	-0.25438521283510646	1
BdM1224	botryophora	M_bondari_1	-0.0892212428415253	-0.23399677527897678	1
BdM1225	botryophora	M_bondari_1	-0.24596132043859464	0.529737400242266	1
BdM1227	botryophora	M_bondari_1	-0.263204089867887	0.5242976199281394	1
BdM1230	botryophora	M_bondari_1	-0.25155278844426054	0.5418349704124261	1
BdM1231	botryophora	Anchylorhynchus_1	-0.8191431748047953	-0.0029136440073932682	3
BdM1232	botryophora	Anchylorhynchus_1	-0.8326754165334482	0.0011723747364842283	3
BdM1235	botryophora	Anchylorhynchus_1	-0.8173864333366707	-0.0023391104050861228	3
BdM1236	botryophora	Anchylorhynchus_1	-0.8436213390791992	-0.008937407477987996	3
BdM1237	botryophora	Anchylorhynchus_3	0.42751034723907755	-0.6388632694598072	2
BdM1238	botryophora	Anchylorhynchus_3	0.6030596667201096	0.5458069474304248	2
BdM1239	botryophora	Anchylorhynchus_1	-0.8251211894963961	-0.0026474698527564323	3
BdM1240	botryophora	Anchylorhynchus_1	-0.828825655131397	-0.007065363869481444	3
BdM1241	botryophora	Anchylorhynchus_1	-0.8200704294509084	-0.011618632173968085	3
BdM1242	botryophora	Anchylorhynchus_1	-0.8228199726482013	-0.011662192342872831	3
BdM1243	botryophora	Anchylorhynchus_1	-0.8260967616699255	-0.004362761179721813	3
BdM1244	botryophora	Anchylorhynchus_1	-0.8332729271651265	-0.009085986859328498	3
BdM1245	botryophora	Anchylorhynchus_1	-0.8321176073588823	-0.014075871340011491	3
BdM1246	botryophora	Anchylorhynchus_3	-0.6704450836714707	0.4152209614382204	1
BdM1247	botryophora	Anchylorhynchus_3	-0.6544344360253939	-0.301232306407492	1
BdM1249	botryophora	Andranthobius_2	-0.3317581873902595	-0.14124518573419015	1
BdM1250	botryophora	Andranthobius_2	-0.3685225920324549	-0.2673259513685719	1
BdM1251	botryophora	Andranthobius_2	0.4426353506195175	-0.0025940053801599182	2
BdM1252	botryophora	Andranthobius_2	-0.10222596267368733	-0.3115742556885732	1
BdM1255	botryophora	Andranthobius_2	-0.11464616156567857	-0.17315780064645697	1
BdM1256	botryophora	Andranthobius_2	0.19166831792048683	0.005196734543622815	2
BdM1257	botryophora	Andranthobius_2	0.42401281097258703	0.03518708356227596	2
BdM1258	botryophora	Andranthobius_2	0.4342538831802015	0.04873676639751819	2
BdM1259	botryophora	Andranthobius_2	0.4067422741684509	0.004850781749468786	2
BdM1260	botryophora	Andranthobius_2	0.41285382874790544	-0.0024667676415407827	2
BdM1261	botryophora	Andranthobius_2	0.42137221080385234	0.035182924742400944	2
BdM1262	botryophora	Andranthobius_2	0.41930067740677396	0.004542171071247611	2
BdM1263	botryophora	Andranthobius_2	0.45666187407186176	0.01597636579129569	2
BdM1264	botryophora	Andranthobius_2	0.4068115804694209	0.011088961380890463	2
BdM1266	botryophora	Andranthobius_2	0.1289693331824475	-0.10886179800504116	2
BdM1269	botryophora	M_bondari_1	-0.08818065837653025	-0.22645943147499561	1
BdM1270	botryophora	M_bondari_1	-0.24655650315787156	0.45762393866425016	1
BdM1275	botryophora	Andranthobius_2	0.38279505339582026	0.0559348442932268	2
BdM1300	coronata	Anchylorhynchus_2	0.6471834084890455	0.0972683125303746	1
BdM1303	coronata	Anchylorhynchus_2	-0.3267416051626748	-0.22058435581996907	2
BdM1304	coronata	D_polyphaga	0.2955894137787474	-0.09098034910444053	1
BdM1305	coronata	Anchylorhynchus_2	-0.2991009486729986	-0.21504243940458384	2
BdM1306	coronata	Andranthobius_1	0.4108430871780547	0.07523604137323386	1
BdM1307	botryophora	Andranthobius_2	-0.5392282683067996	0.6672917834868616	1
BdM1310	coronata	M_ypsilon	-0.40634671439512726	0.20531710334935036	1
BdM1311	coronata	R_rectinasus_1	0.6479708780733701	-0.18706616821844219	2
BdM1312	coronata	R_rectinasus_1	0.6698871476447871	0.5429975011195982	2
BdM1314	botryophora	Anchylorhynchus_3	0.5750298017484038	0.043845658007050925	2
BdM1320	coronata	Andranthobius_1	0.37581899682918735	0.09455700758416506	1
BdM1322	coronata	Anchylorhynchus_1	0.3608003945245857	0.3255696858072874	1
BdM1328	botryophora	M_bondari_1	1.9806936306032277	0.08015592588479822	2
BdM1333	coronata	Andranthobius_1	0.5038812251614273	0.17586242070184682	1
BdM1336	coronata	Anchylorhynchus_2	-0.32280622621406835	-0.25551319485215684	2
BdM1337	coronata	Anchylorhynchus_1	0.36693674373191876	0.3354124678670421	1
BdM1338	botryophora	Andranthobius_2	-0.4456074310517884	0.5087364794232889	1
BdM1340	coronata	M_ypsilon	-0.43234899488253686	0.26944575270147436	1
BdM1342	botryophora	Andranthobius_2	-0.38569042793214925	-0.3781401409395405	1
BdM1350	coronata	M_ypsilon	-0.3974160899981136	0.1199878618812278	1
BdM1356	coronata	Andranthobius_1	-0.3097998802836295	-0.005695920233495163	2
BdM1360	coronata	Anchylorhynchus_2	0.4526141231698767	0.25488480503295485	1
BdM1362	botryophora	M_bondari_1	-0.13153599654663134	-0.08818015025459894	1
BdM1365	botryophora	M_bondari_1	-0.09845251137410027	-0.12398483301260217	1
BdM1367	coronata	R_rectinasus_1	0.6327338934875608	-0.16798894586571977	2
BdM1369	botryophora	Andranthobius_2	-0.5009208684415172	-0.19182774851478976	1
BdM1372	coronata	R_rectinasus_1	0.650144854447851	-0.26321084711903925	2
BdM1373	coronata	Andranthobius_1	-0.2521737434341798	-0.023619837750017837	2
BdM1375	coronata	Anchylorhynchus_2	0.750343794694932	-0.29793612406813386	1
BdM1379	coronata	Andranthobius_1	-0.23675888925611036	-0.02784396626502019	2
BdM1382	coronata	Andranthobius_1	-0.2683632676345565	4.680540602123919e-5	2
BdM1385	botryophora	Andranthobius_2	-0.3833580564441088	0.017428874210906234	1
BdM1386	botryophora	M_bondari_1	-0.14711741204156387	-0.07466162719718768	1
BdM1390	coronata	R_rectinasus_1	0.6416025246059811	-0.17291739123705155	2
BdM1394	coronata	R_rectinasus_1	0.6415268512334564	-0.15357140982340237	2
BdM1397	botryophora	Andranthobius_2	-0.3905618357782478	-0.20839945534797794	1
BdM1400	coronata	D_polyphaga	0.33914186862033857	0.42338443224638556	1
BdM1403	botryophora	R_rectinasus_1	-1.1044516069353703	0.00787235209860212	1
BdM1405	coronata	M_ypsilon	-0.3052990286797702	-0.04084035123654227	1
BdM1407	coronata	Andranthobius_1	-0.3059927236892361	0.0036384121426815985	2
BdM1410	coronata	Andranthobius_1	-0.1604048235347911	0.012485843455671037	2
BdM1414	coronata	Andranthobius_1	-0.15674612581569125	-0.04996009350815934	2
BdM1417	coronata	M_ypsilon	-0.31624140478973883	-0.03424243113530399	1
BdM1420	coronata	Anchylorhynchus_1	0.35921014903812887	0.30888709553574817	1
BdM1424	botryophora	Anchylorhynchus_1	-0.8044671042382806	-0.011643321020701801	3
BdM1425	coronata	M_ypsilon	-0.3902054603475726	0.14019500632259616	1
BdM1426	x costae	R_rectinasus_1	0.6949777314991178	0.5759113147452372	2
BdM1427	coronata	M_ypsilon	-0.3993389097597798	0.20126264080269135	1
BdM1429	botryophora	Anchylorhynchus_1	-0.8395471667991717	0.006974389231082678	3
BdM1430	botryophora	M_bondari_1	2.0034867902865123	0.041749823952846064	2
BdM1431	coronata	Anchylorhynchus_1	0.36792051953825256	0.32187156794041494	1
BdM1432	x costae	Andranthobius_1	-0.41877829656946247	-0.05515394050829328	2
BdM1434	coronata	D_polyphaga	0.3693405863474308	0.5882202185001528	1
BdM1437	coronata	Anchylorhynchus_2	0.6766128407747317	0.03642702547277699	1
BdM1438	coronata	D_polyphaga	0.238633884825617	-0.16180733788405785	1
BdM1439	coronata	Anchylorhynchus_2	0.7719734580711817	-0.3381455239538544	1
BdM1444	coronata	Andranthobius_1	-0.3344724581820667	-0.021304615306094673	2
BdM1445	coronata	Anchylorhynchus_2	0.47450532744926155	0.24440592961588223	1
BdM1450	coronata	R_rectinasus_1	0.5282938754523929	-0.33496098179479905	2
BdM1453	coronata	Andranthobius_1	-0.1928621817830311	0.03865099547385562	2
BdM1459	x costae	Andranthobius_1	-0.3695148765603945	-0.028317844595744532	2
BdM1460	botryophora	R_rectinasus_1	-1.1376723714189356	0.012161278385055173	1
BdM1463	x costae	Anchylorhynchus_2	0.7629581353803224	-0.28163093239813014	1
BdM1464	x costae	M_ypsilon	-0.40913130398760444	0.23062769068069425	1
BdM1466	coronata	Anchylorhynchus_1	0.3588724692770885	0.3147229242360989	1
BdM1467	coronata	D_polyphaga	0.3719760527976754	0.3595624803399939	1
BdM1468	coronata	R_rectinasus_1	0.6756574856856478	0.5058442205869066	2
BdM1469	coronata	M_ypsilon	-0.3854569871025471	0.13399758505698356	1
BdM1471	botryophora	R_rectinasus_1	-1.1459776312444911	0.01623042716381047	1
BdM1472	coronata	Anchylorhynchus_1	0.3681534443220124	0.325122859181587	1
BdM1476	coronata	M_ypsilon	-0.4233028228226961	0.2729534914214273	1
BdM1478	coronata	Andranthobius_1	-0.13939496694883804	0.011450925410983798	2
BdM1479	coronata	Andranthobius_1	-0.19449179930671073	-0.011195145491692801	2
BdM1487	coronata	R_rectinasus_1	0.6421188555034537	-0.20517130770887979	2
BdM1484	coronata	R_rectinasus_1	0.6637620840705615	-0.22744206714829227	2
BdM1481	coronata	M_ypsilon	-0.39777806923152026	0.1737383636961421	1
BdM1490	coronata	Andranthobius_1	-0.18068187159035515	-0.0179193629443995	2
BdM1494	coronata	Andranthobius_1	0.4371460729440385	0.16297802496703234	1
BdM1496	coronata	C_decolor_1	0.6112063920688195	0.09646192802354396	2
BdM1497	coronata	C_impar	0.28787767932151337	0.40099942376733216	3
BdM1499	coronata	C_decolor_1	0.6196095275182347	0.07821303428704657	2
BdM1501	coronata	C_decolor_1	0.6523584091167448	0.09028016771186613	2
BdM1502	coronata	C_impar	0.26392031103348346	0.22964814907548328	3
BdM1503	coronata	C_impar	0.2955652570203918	0.4189091741985269	3
BdM1504	botryophora	P_cocoseae	0.38589715170479133	0.18654784610382377	1
BdM1506	botryophora	P_cocoseae	0.42234909896467376	0.261783855223091	1
BdM1507	botryophora	P_cocoseae	0.004190591264349619	-0.13660928640463582	1
BdM1508	botryophora	C_decolor_2	-0.36344361281315385	0.43662453490183195	1
BdM1509	botryophora	P_cocoseae	0.33940014730960427	0.31422964708160955	1
BdM1510	botryophora	P_cocoseae	-0.11834144686313369	-0.15535558948489755	1
BdM1512	coronata	C_impar	0.25834681978765117	0.22617674377604824	3
BdM1516	botryophora	P_cocoseae	-0.10534442158953056	-0.4027525808436086	1
BdM1517	coronata	C_decolor_1	0.6547134362810707	0.11170505230359035	2
BdM1518	botryophora	P_cocoseae	-0.11906398271111827	-0.16404765964182022	1
BdM1520	botryophora	P_cocoseae	-0.20757713293109134	-0.06541314979731903	1
BdM1521	coronata	C_impar	0.27012247678021345	0.23023933348062323	3
BdM1522	coronata	C_impar	0.1105174283979638	-0.3064188478749327	2
BdM1523	botryophora	P_cocoseae	0.37730783556914294	0.25417331936499027	1
BdM1524	botryophora	P_cocoseae	-0.647715450566218	0.24029263902428616	1
BdM1525	coronata	C_impar	0.29256038316426797	0.4344697720822824	3
BdM1526	coronata	C_impar	0.30124664439457927	0.41775372649723336	3
BdM1527	botryophora	C_decolor_2	-0.6191892134758373	0.4034745337545175	1
BdM1529	coronata	C_impar	0.11724232661078704	-0.3013673246960543	2
BdM1531	botryophora	P_cocoseae	0.3435275479034899	0.33780084660886456	1
BdM1532	coronata	C_impar	0.2712622882553582	0.3617975188888785	3
BdM1533	coronata	C_impar	0.2845737152098331	0.40582979212812476	3
BdM1535	coronata	C_impar	0.29424460698080046	0.42243295115406715	3
BdM1536	botryophora	C_decolor_2	0.5913891896239553	0.40786122218097	2
BdM1537	coronata	C_decolor_1	0.2951910768260246	-0.01696612255053012	2
BdM1538	coronata	C_impar	0.10734940223462372	-0.3152729271200037	2
BdM1539	coronata	C_impar	0.2541660278079318	0.21849931739243136	3
BdM1540	coronata	C_impar	0.29784548358803764	0.41360259825618434	3
BdM1541	x costae	C_impar	0.2732155795773226	0.365669680951104	3
BdM1542	botryophora	P_cocoseae	0.3320828193284549	0.30052881008240995	1
BdM1543	botryophora	P_cocoseae	-0.06074803296904883	-0.27223885741638665	1
BdM1544	coronata	C_impar	0.11858187958747986	-0.3021086068426496	2
BdM1545	coronata	C_impar	0.11498053340585927	-0.2930677137353601	2
BdM1546	botryophora	C_decolor_2	0.4724101128814287	0.4250538977395814	2
BdM1547	coronata	C_impar	0.29153372060917737	0.3996528269207732	3
BdM1548	botryophora	P_cocoseae	-0.2395406581012705	-0.09051746283234303	1
BdM1549	botryophora	P_cocoseae	-0.2955464617984539	-0.028468254730428615	1
BdM1747	coronata	C_decolor_1	-0.3237331381225649	-0.23655809527041935	1
BdM1748	botryophora	C_decolor_2	-0.557982752367977	-0.2924784579507371	1
BdM1749	coronata	C_decolor_1	-0.4008675691326374	-0.2477183928893701	1
BdM1751	coronata	C_decolor_1	0.508435279746388	0.024089871321901723	2
BdM1752	botryophora	C_decolor_2	0.809165438869771	-0.4029258902434469	2
BdM1753	botryophora	C_decolor_2	-0.5165610122198429	-0.2765520243548218	1
BdM1754	botryophora	C_decolor_2	-0.19760305180608115	-0.4210420969694404	1
BdM1757	botryophora	C_decolor_2	0.6184875009302662	-0.15636278309178742	2
BdM1758	coronata	C_decolor_1	0.6345148696990283	0.06847154800800878	2
BdM1759	x costae	C_decolor_1	0.6037139592499459	0.05484204037532974	2
BdM1765	coronata	C_decolor_1	-0.3218735836295774	-0.16593383134758052	1
BdM1766	coronata	C_decolor_1	-0.3448776895805981	-0.16955310241411364	1
BdM1770	coronata	C_decolor_1	-0.3796801914997518	-0.27648424233647867	1
BdM1771	coronata	C_decolor_1	-0.3829930832827974	-0.2658036944946742	1
BdM1772	coronata	C_decolor_1	-0.39135929193646496	-0.3629608006348268	1
BdM1773	coronata	C_decolor_1	-0.37469571739856067	-0.3325236074105175	1
BdM1774	coronata	C_decolor_1	-0.5959057920978995	0.6936699756534919	1
BdM1775	coronata	C_impar	0.017225423947578724	-0.5568592931298885	2
BdM1776	coronata	C_impar	-1.1542228741421037	0.1798309565316147	1
BdM1777	coronata	C_impar	-1.1385080840376613	0.1806543747073984	1
BdM1779	coronata	D_polyphaga	-1.1676140813037321	-0.08377869725372247	2
BdM1780	coronata	D_polyphaga	0.32752600996113307	-0.28797377362215865	1
BdM1781	coronata	D_polyphaga	0.34535739885126127	-0.2525562400108644	1
BdM1782	coronata	D_polyphaga	0.3549755295695012	-0.26208205867528156	1
BdM1783	coronata	D_polyphaga	0.3142168169469718	-0.2633636913917464	1
BdM1784	coronata	D_polyphaga	0.3175345317013333	-0.26995858074881435	1
BdM1787	x costae	D_polyphaga	0.35681039755581995	0.2036244203375498	1
BdM1788	coronata	D_polyphaga	0.3472074916619547	0.28365095884579816	1
BdM1795	coronata	Anchylorhynchus_2	-0.129249825812794	0.2448926908188146	2
BdM1796	coronata	Anchylorhynchus_2	-0.116790579908129	0.24548204465568801	2
BdM1797	coronata	Anchylorhynchus_1	0.33880863392318866	0.17693828341500817	1
BdM1798	coronata	Anchylorhynchus_2	-0.45624948152388756	0.044419395128489074	2
BdM1799	coronata	Anchylorhynchus_2	-0.4351335109644905	0.025958609446763013	2
BdM1800	coronata	Anchylorhynchus_2	-0.44359144241316173	0.04488732843322466	2
BdM1801	coronata	Anchylorhynchus_2	-0.435315510879625	0.015284075299966166	2
BdM1802	botryophora	Anchylorhynchus_1	-0.870631242397887	0.002417739524709074	3
BdM1803	coronata	Anchylorhynchus_1	0.3756823069811989	0.32694049247689805	1
BdM1804	coronata	Anchylorhynchus_1	0.3645987044960778	0.3317996877011633	1
BdM1805	coronata	Anchylorhynchus_1	0.36892595067955275	0.3193847562788014	1
BdM1806	coronata	Anchylorhynchus_1	0.3668002594797359	0.34031347134423034	1
BdM1807	coronata	Anchylorhynchus_1	0.3806602678462164	0.358281154523962	1
BdM1808	coronata	Anchylorhynchus_1	0.3796457819180583	0.3579571453680588	1
BdM1809	coronata	Anchylorhynchus_1	0.3819049600418762	0.35402853880687346	1
BdM1810	coronata	Anchylorhynchus_2	0.6659859610280116	0.07687344938231365	1
BdM1811	coronata	Anchylorhynchus_2	0.4593837446456084	0.39169316042929636	1
BdM1812	coronata	Anchylorhynchus_2	0.44896951367845245	0.3558950515174919	1
BdM1813	coronata	Anchylorhynchus_2	0.4268802824478511	0.37001156381588807	1
BdM1814	x costae	Anchylorhynchus_2	0.76983921380546	-0.2982056933338926	1
BdM1815	coronata	Anchylorhynchus_1	0.37729131389044607	0.3476809582339697	1
BdM1816	coronata	Anchylorhynchus_2	0.7750543924144742	-0.3038973933012538	1
BdM1590	coronata	Syagrus_coronata	-0.529018081245934	0.11381088839329702	2
BdM1592	coronata	Syagrus_coronata	-0.0886598658907812	-0.07711304118223208	1
BdM1594	coronata	Syagrus_coronata	0.1998787695231666	-0.10887262165662372	1
BdM1607	coronata	Syagrus_coronata	0.4257864267757349	-0.010445465364955666	1
BdM1637	coronata	Syagrus_coronata	0.17886978606648582	-0.12062275925678764	1
BdM1638	coronata	Syagrus_coronata	0.42594933570773386	-0.033531632177633816	1
BdM1639	x costae	Syagrus_coronata	0.4034086853783761	0.6920949695128853	1
BdM1656	coronata	Syagrus_coronata	0.4035758480211577	0.1654826719798635	1
BdM1658	coronata	Syagrus_coronata	-0.010822975574674541	-0.08739421017549809	1
BdM1662	coronata	Syagrus_coronata	-0.5212157644146818	0.10899341607758849	2
BdM1669	x costae	Syagrus_coronata	0.39785651337197336	0.6426915338500311	1
BdM1670	coronata	Syagrus_coronata	-0.47803845490081776	0.0160993516302855	2
BdM1671	coronata	Syagrus_coronata	-0.443024262081209	0.04202076073303434	2
BdM1672	coronata	Syagrus_coronata	0.41645255702148015	-0.014840189629489445	1
BdM1688	coronata	Syagrus_coronata	-0.43266177439593057	0.022330233257031123	2
BdM1689	coronata	Syagrus_coronata	-0.48575673224185545	0.028136710717053787	2
BdM1705	coronata	Syagrus_coronata	-0.4188577137388967	0.045582061724595724	2
BdM1710	coronata	Syagrus_coronata	-0.5157391607518381	-0.004901291902035805	2
BdM1711	coronata	Syagrus_coronata	-0.5062792985231696	-0.016185169516226068	2
BdM1712	coronata	Syagrus_coronata	-0.5157856158207691	-0.031220625563980385	2
BdM1713	coronata	Syagrus_coronata	-0.5024617354910164	-0.014357067834611806	2
BdM1719	coronata	Syagrus_coronata	0.3176445859689461	-0.1438611217372285	1
BdM1720	coronata	Syagrus_coronata	0.3104049764223162	-0.1276492029491738	1
BdM1721	coronata	Syagrus_coronata	0.30540513902039834	-0.13224223207730526	1
BdM1722	coronata	Syagrus_coronata	0.3274410993174029	-0.12734484959967293	1
BdM1723	coronata	Syagrus_coronata	0.330813568021432	-0.1459242362714467	1
BdM1724	coronata	Syagrus_coronata	0.42895593045029334	0.021329102349897672	1
BdM1725	coronata	Syagrus_coronata	0.4204919479729863	-0.019153302343948474	1
BdM1726	x costae	Syagrus_coronata	0.3900282887581263	0.7696258916159133	1
BdM1727	coronata	Syagrus_coronata	0.41232013013397806	-0.051080816927195	1
BdM1728	coronata	Syagrus_coronata	0.3821074260423907	-0.04495580006597353	1
BdM1729	coronata	Syagrus_coronata	0.39329607496155694	-0.04354658589140657	1
BdM1730	coronata	Syagrus_coronata	0.4113154545447241	-0.028377593493785283	1
BdM1731	coronata	Syagrus_coronata	0.2845390201203605	-0.11817635526571996	1
BdM1732	coronata	Syagrus_coronata	0.26125096597228087	-0.13502236072168733	1
BdM1733	coronata	Syagrus_coronata	0.2845037194487634	-0.12710913438062402	1
BdM1734	coronata	Syagrus_coronata	0.26593722188101865	-0.09525746490518035	1
BdM1735	coronata	Syagrus_coronata	0.17169580278194854	-0.17211852291749005	1
BdM1736	coronata	Syagrus_coronata	0.16722510391395431	-0.1731940197120148	1
BdM1737	coronata	Syagrus_coronata	0.1908029858120087	-0.1830968171825699	1
BdM1738	coronata	Syagrus_coronata	0.18629442869616014	-0.18874562224384947	1
BdM1739	coronata	Syagrus_coronata	-0.04387790147646917	-0.12593902835433346	1
BdM1741	coronata	Syagrus_coronata	-0.4697111514458119	7.424717971384817e-4	2
BdM1742	coronata	Syagrus_coronata	-0.4655256287174932	0.007032906324693223	2
BdM1743	coronata	Syagrus_coronata	-0.5269984117758963	0.08666354977477038	2
BdM1744	coronata	Syagrus_coronata	-0.537859649479196	0.1045310857768007	2
BdM1745	coronata	Syagrus_coronata	-0.5543755563118563	0.1502060228112902	2
BdM1746	coronata	Syagrus_coronata	-0.5142539590212577	-0.04638180122728394	2
BdM2175	coronata	Syagrus_coronata	-0.07655166908332411	-0.13533071708481784	1
BdM1622	botryophora	Syagrus_botryophora	0.38066894986465305	0.016939693849906002	2
BdM1640	botryophora	Syagrus_botryophora	-0.7014238897675361	0.2696780578837716	1
BdM1687	botryophora	Syagrus_botryophora	0.4507614746810022	0.007792142550355402	2
BdM1690	botryophora	Syagrus_botryophora	0.37786595907584214	0.04022411513217262	2
BdM1691	botryophora	Syagrus_botryophora	0.435793975249436	0.024906784791578727	2
BdM1692	botryophora	Syagrus_botryophora	0.47300598848765363	0.004493972574734121	2
BdM1693	botryophora	Syagrus_botryophora	0.4531147592752058	0.007387349733691192	2
BdM1694	botryophora	Syagrus_botryophora	0.47707454836518653	0.009966494649593776	2
BdM1695	botryophora	Syagrus_botryophora	0.48565346558319555	0.0229242550037982	2
BdM1696	botryophora	Syagrus_botryophora	0.48210590575235934	0.019513305678456022	2
BdM1697	botryophora	Syagrus_botryophora	0.45113433328281255	0.01848078331200492	2
BdM1698	botryophora	Syagrus_botryophora	0.45917769923881446	-0.0032647224020927296	2
BdM1699	botryophora	Syagrus_botryophora	0.3528346132510946	4.9446472509558255e-5	2
BdM1700	botryophora	Syagrus_botryophora	0.3395972424572833	0.004140225478082068	2
BdM1701	botryophora	Syagrus_botryophora	0.3583419187118636	0.010114084327868275	2
BdM1702	botryophora	Syagrus_botryophora	0.3564390526563958	-4.093285337469044e-4	2
BdM1706	botryophora	Syagrus_botryophora	-0.7572245665352302	0.40508256288658934	1
BdM1707	botryophora	Syagrus_botryophora	-0.7774654495967299	0.36861045781374835	1
BdM1708	botryophora	Syagrus_botryophora	-0.7845810146039202	0.5200072424633467	1
BdM1709	botryophora	Syagrus_botryophora	-0.7508673589112473	0.5307105609287395	1
BdM1714	botryophora	Syagrus_botryophora	-0.7077803982634872	-0.49964729499670707	1
BdM1715	botryophora	Syagrus_botryophora	-0.6951882398005373	-0.4668013797290687	1
BdM1716	botryophora	Syagrus_botryophora	-0.663463961517152	-0.40155823870777957	1
BdM1717	botryophora	Syagrus_botryophora	-0.6573159729676273	-0.4465262650113832	1
BdM1718	botryophora	Syagrus_botryophora	-0.6792189259268984	-0.400980376605252	1
