# Supplementary material for: Evaluating insect-host interactions as a driver of species divergence in palm flower weevils
Source: Commun Biol. 2020 Dec 9;3:749. doi: 10.1038/s42003-020-01482-3 (PMC7726107; doi:10.1038/s42003-020-01482-3)
Supplement: Supplementary file 3 — Supplementary Data 1 [file 42003_2020_1482_MOESM3_ESM.zip › figure_data/suppfig6_points.csv]

species	iteration	yrep
italic(Anchylorhynchus~trapezicollis)~OTU~1	V1	0.13780584960877276
italic(Anchylorhynchus~trapezicollis)~OTU~1	V2	0.1449549158249496
italic(Anchylorhynchus~trapezicollis)~OTU~1	V3	0.144198083778653
italic(Anchylorhynchus~trapezicollis)~OTU~1	V4	0.14111792571325038
italic(Anchylorhynchus~trapezicollis)~OTU~1	V5	0.1431070400916287
italic(Anchylorhynchus~trapezicollis)~OTU~1	V6	0.14570951730955486
italic(Anchylorhynchus~trapezicollis)~OTU~1	V7	0.1499314673732347
italic(Anchylorhynchus~trapezicollis)~OTU~1	V8	0.14433373325717566
italic(Anchylorhynchus~trapezicollis)~OTU~1	V9	0.14689277967396364
italic(Anchylorhynchus~trapezicollis)~OTU~1	V10	0.13869721947092925
italic(Anchylorhynchus~trapezicollis)~OTU~1	V11	0.1341518934746313
italic(Anchylorhynchus~trapezicollis)~OTU~1	V12	0.14578635858591998
italic(Anchylorhynchus~trapezicollis)~OTU~1	V13	0.13647101103165765
italic(Anchylorhynchus~trapezicollis)~OTU~1	V14	0.1447454178902452
italic(Anchylorhynchus~trapezicollis)~OTU~1	V15	0.14294171187968532
italic(Anchylorhynchus~trapezicollis)~OTU~1	V16	0.14560611570493143
italic(Anchylorhynchus~trapezicollis)~OTU~1	V17	0.14037455098140356
italic(Anchylorhynchus~trapezicollis)~OTU~1	V18	0.1403856442440072
italic(Anchylorhynchus~trapezicollis)~OTU~1	V19	0.13809103295422856
italic(Anchylorhynchus~trapezicollis)~OTU~1	V20	0.14567207032361817
italic(Anchylorhynchus~trapezicollis)~OTU~1	V21	0.14876519403874042
italic(Anchylorhynchus~trapezicollis)~OTU~1	V22	0.14232238230200206
italic(Anchylorhynchus~trapezicollis)~OTU~1	V23	0.1431054255810519
italic(Anchylorhynchus~trapezicollis)~OTU~1	V24	0.1410906974385666
italic(Anchylorhynchus~trapezicollis)~OTU~1	V25	0.1414488290067956
italic(Anchylorhynchus~trapezicollis)~OTU~1	V26	0.14371122056765168
italic(Anchylorhynchus~trapezicollis)~OTU~1	V27	0.13965818309145858
italic(Anchylorhynchus~trapezicollis)~OTU~1	V28	0.1474929762301302
italic(Anchylorhynchus~trapezicollis)~OTU~1	V29	0.14560375712252838
italic(Anchylorhynchus~trapezicollis)~OTU~1	V30	0.14208793154052393
italic(Anchylorhynchus~trapezicollis)~OTU~1	V31	0.14619303874835976
italic(Anchylorhynchus~trapezicollis)~OTU~1	V32	0.1371214168746838
italic(Anchylorhynchus~trapezicollis)~OTU~1	V33	0.14082450530456703
italic(Anchylorhynchus~trapezicollis)~OTU~1	V34	0.13592771430905443
italic(Anchylorhynchus~trapezicollis)~OTU~1	V35	0.14329968232789883
italic(Anchylorhynchus~trapezicollis)~OTU~1	V36	0.1396386885554628
italic(Anchylorhynchus~trapezicollis)~OTU~1	V37	0.1379551005485837
italic(Anchylorhynchus~trapezicollis)~OTU~1	V38	0.14078275435457044
italic(Anchylorhynchus~trapezicollis)~OTU~1	V39	0.14248782635210958
italic(Anchylorhynchus~trapezicollis)~OTU~1	V40	0.15011407464889479
italic(Anchylorhynchus~trapezicollis)~OTU~1	V41	0.1453906880183692
italic(Anchylorhynchus~trapezicollis)~OTU~1	V42	0.1365206385159034
italic(Anchylorhynchus~trapezicollis)~OTU~1	V43	0.14215680048119592
italic(Anchylorhynchus~trapezicollis)~OTU~1	V44	0.14570346414103102
italic(Anchylorhynchus~trapezicollis)~OTU~1	V45	0.14212845034232474
italic(Anchylorhynchus~trapezicollis)~OTU~1	V46	0.139064124431242
italic(Anchylorhynchus~trapezicollis)~OTU~1	V47	0.1458126680126559
italic(Anchylorhynchus~trapezicollis)~OTU~1	V48	0.1413903590883582
italic(Anchylorhynchus~trapezicollis)~OTU~1	V49	0.14157329332375387
italic(Anchylorhynchus~trapezicollis)~OTU~1	V50	0.1465408582882597
italic(Anchylorhynchus~trapezicollis)~OTU~1	V51	0.14186810148904425
italic(Anchylorhynchus~trapezicollis)~OTU~1	V52	0.14334189217406437
italic(Anchylorhynchus~trapezicollis)~OTU~1	V53	0.14058194579651803
italic(Anchylorhynchus~trapezicollis)~OTU~1	V54	0.1459058574490921
italic(Anchylorhynchus~trapezicollis)~OTU~1	V55	0.13784335867907302
italic(Anchylorhynchus~trapezicollis)~OTU~1	V56	0.14159156502320808
italic(Anchylorhynchus~trapezicollis)~OTU~1	V57	0.1447592453455779
italic(Anchylorhynchus~trapezicollis)~OTU~1	V58	0.14118723355811216
italic(Anchylorhynchus~trapezicollis)~OTU~1	V59	0.1403994356134555
italic(Anchylorhynchus~trapezicollis)~OTU~1	V60	0.14043745831507834
italic(Anchylorhynchus~trapezicollis)~OTU~1	V61	0.1448809555304497
italic(Anchylorhynchus~trapezicollis)~OTU~1	V62	0.13630389602610812
italic(Anchylorhynchus~trapezicollis)~OTU~1	V63	0.14003320574695927
italic(Anchylorhynchus~trapezicollis)~OTU~1	V64	0.141699663456015
italic(Anchylorhynchus~trapezicollis)~OTU~1	V65	0.14412065722703812
italic(Anchylorhynchus~trapezicollis)~OTU~1	V66	0.14327504476445357
italic(Anchylorhynchus~trapezicollis)~OTU~1	V67	0.1382960023137681
italic(Anchylorhynchus~trapezicollis)~OTU~1	V68	0.14128852869790035
italic(Anchylorhynchus~trapezicollis)~OTU~1	V69	0.14659610809646456
italic(Anchylorhynchus~trapezicollis)~OTU~1	V70	0.13649736061801204
italic(Anchylorhynchus~trapezicollis)~OTU~1	V71	0.1475537978807319
italic(Anchylorhynchus~trapezicollis)~OTU~1	V72	0.13934135639406472
italic(Anchylorhynchus~trapezicollis)~OTU~1	V73	0.13844170919247445
italic(Anchylorhynchus~trapezicollis)~OTU~1	V74	0.13527347588247648
italic(Anchylorhynchus~trapezicollis)~OTU~1	V75	0.14487050583904248
italic(Anchylorhynchus~trapezicollis)~OTU~1	V76	0.1356205487177052
italic(Anchylorhynchus~trapezicollis)~OTU~1	V77	0.1408720650282061
italic(Anchylorhynchus~trapezicollis)~OTU~1	V78	0.1426018861477158
italic(Anchylorhynchus~trapezicollis)~OTU~1	V79	0.14623969710358836
italic(Anchylorhynchus~trapezicollis)~OTU~1	V80	0.13994926050030276
italic(Anchylorhynchus~trapezicollis)~OTU~1	V81	0.14323306080817758
italic(Anchylorhynchus~trapezicollis)~OTU~1	V82	0.14407419945813452
italic(Anchylorhynchus~trapezicollis)~OTU~1	V83	0.14219420162623544
italic(Anchylorhynchus~trapezicollis)~OTU~1	V84	0.13692994734900107
italic(Anchylorhynchus~trapezicollis)~OTU~1	V85	0.14494921407894448
italic(Anchylorhynchus~trapezicollis)~OTU~1	V86	0.14015696969593097
italic(Anchylorhynchus~trapezicollis)~OTU~1	V87	0.13741527067820525
italic(Anchylorhynchus~trapezicollis)~OTU~1	V88	0.141297758375981
italic(Anchylorhynchus~trapezicollis)~OTU~1	V89	0.13660596559931396
italic(Anchylorhynchus~trapezicollis)~OTU~1	V90	0.13964283751032475
italic(Anchylorhynchus~trapezicollis)~OTU~1	V91	0.1440973246944591
italic(Anchylorhynchus~trapezicollis)~OTU~1	V92	0.139641272734037
italic(Anchylorhynchus~trapezicollis)~OTU~1	V93	0.13547009853460323
italic(Anchylorhynchus~trapezicollis)~OTU~1	V94	0.13696437209251575
italic(Anchylorhynchus~trapezicollis)~OTU~1	V95	0.1395642022973045
italic(Anchylorhynchus~trapezicollis)~OTU~1	V96	0.13907429977578664
italic(Anchylorhynchus~trapezicollis)~OTU~1	V97	0.13691547210157648
italic(Anchylorhynchus~trapezicollis)~OTU~1	V98	0.1422768120828648
italic(Anchylorhynchus~trapezicollis)~OTU~1	V99	0.13993136518435328
italic(Anchylorhynchus~trapezicollis)~OTU~1	V100	0.14097840431734388
italic(Anchylorhynchus~trapezicollis)~OTU~1	V101	0.13959664905176528
italic(Anchylorhynchus~trapezicollis)~OTU~1	V102	0.14004706932281663
italic(Anchylorhynchus~trapezicollis)~OTU~1	V103	0.1431492713834951
italic(Anchylorhynchus~trapezicollis)~OTU~1	V104	0.1365918986444454
italic(Anchylorhynchus~trapezicollis)~OTU~1	V105	0.14891530272045095
italic(Anchylorhynchus~trapezicollis)~OTU~1	V106	0.1365729036370348
italic(Anchylorhynchus~trapezicollis)~OTU~1	V107	0.14363929318505972
italic(Anchylorhynchus~trapezicollis)~OTU~1	V108	0.1405968137566863
italic(Anchylorhynchus~trapezicollis)~OTU~1	V109	0.13648942309322176
italic(Anchylorhynchus~trapezicollis)~OTU~1	V110	0.13027428128853766
italic(Anchylorhynchus~trapezicollis)~OTU~1	V111	0.13837900033819409
italic(Anchylorhynchus~trapezicollis)~OTU~1	V112	0.1413759808687842
italic(Anchylorhynchus~trapezicollis)~OTU~1	V113	0.13995554837666832
italic(Anchylorhynchus~trapezicollis)~OTU~1	V114	0.1427950277015911
italic(Anchylorhynchus~trapezicollis)~OTU~1	V115	0.14714606159146718
italic(Anchylorhynchus~trapezicollis)~OTU~1	V116	0.14204240301868234
italic(Anchylorhynchus~trapezicollis)~OTU~1	V117	0.14505004002313512
italic(Anchylorhynchus~trapezicollis)~OTU~1	V118	0.1406496185704575
italic(Anchylorhynchus~trapezicollis)~OTU~1	V119	0.15194575058797505
italic(Anchylorhynchus~trapezicollis)~OTU~1	V120	0.14198637951847987
italic(Anchylorhynchus~trapezicollis)~OTU~1	V121	0.14885205341876162
italic(Anchylorhynchus~trapezicollis)~OTU~1	V122	0.1346779627500576
italic(Anchylorhynchus~trapezicollis)~OTU~1	V123	0.13885238581150955
italic(Anchylorhynchus~trapezicollis)~OTU~1	V124	0.14183033068558198
italic(Anchylorhynchus~trapezicollis)~OTU~1	V125	0.1408081625885322
italic(Anchylorhynchus~trapezicollis)~OTU~1	V126	0.13915401325406457
italic(Anchylorhynchus~trapezicollis)~OTU~1	V127	0.14378449614728375
italic(Anchylorhynchus~trapezicollis)~OTU~1	V128	0.14494993218393212
italic(Anchylorhynchus~trapezicollis)~OTU~1	V129	0.1401640123796195
italic(Anchylorhynchus~trapezicollis)~OTU~1	V130	0.137326815486549
italic(Anchylorhynchus~trapezicollis)~OTU~1	V131	0.1442583859045547
italic(Anchylorhynchus~trapezicollis)~OTU~1	V132	0.1447403107377627
italic(Anchylorhynchus~trapezicollis)~OTU~1	V133	0.13691589180096883
italic(Anchylorhynchus~trapezicollis)~OTU~1	V134	0.13743320398132727
italic(Anchylorhynchus~trapezicollis)~OTU~1	V135	0.13830918953204394
italic(Anchylorhynchus~trapezicollis)~OTU~1	V136	0.1419875714872923
italic(Anchylorhynchus~trapezicollis)~OTU~1	V137	0.14307536446430152
italic(Anchylorhynchus~trapezicollis)~OTU~1	V138	0.14615197554895715
italic(Anchylorhynchus~trapezicollis)~OTU~1	V139	0.13320897172630194
italic(Anchylorhynchus~trapezicollis)~OTU~1	V140	0.14514482949748778
italic(Anchylorhynchus~trapezicollis)~OTU~1	V141	0.13877355791603474
italic(Anchylorhynchus~trapezicollis)~OTU~1	V142	0.14286827100687796
italic(Anchylorhynchus~trapezicollis)~OTU~1	V143	0.14176181092008008
italic(Anchylorhynchus~trapezicollis)~OTU~1	V144	0.13765226897229974
italic(Anchylorhynchus~trapezicollis)~OTU~1	V145	0.14688841997635885
italic(Anchylorhynchus~trapezicollis)~OTU~1	V146	0.14176036651450616
italic(Anchylorhynchus~trapezicollis)~OTU~1	V147	0.14074078386598735
italic(Anchylorhynchus~trapezicollis)~OTU~1	V148	0.14269123013916052
italic(Anchylorhynchus~trapezicollis)~OTU~1	V149	0.15015523832347585
italic(Anchylorhynchus~trapezicollis)~OTU~1	V150	0.1423305618738948
italic(Anchylorhynchus~trapezicollis)~OTU~1	V151	0.1439522077089446
italic(Anchylorhynchus~trapezicollis)~OTU~1	V152	0.13710241408783982
italic(Anchylorhynchus~trapezicollis)~OTU~1	V153	0.14702707953220362
italic(Anchylorhynchus~trapezicollis)~OTU~1	V154	0.15066357838960895
italic(Anchylorhynchus~trapezicollis)~OTU~1	V155	0.14030226244395522
italic(Anchylorhynchus~trapezicollis)~OTU~1	V156	0.137764523308843
italic(Anchylorhynchus~trapezicollis)~OTU~1	V157	0.1384857290754506
italic(Anchylorhynchus~trapezicollis)~OTU~1	V158	0.14318369847794973
italic(Anchylorhynchus~trapezicollis)~OTU~1	V159	0.14177176847656758
italic(Anchylorhynchus~trapezicollis)~OTU~1	V160	0.140448638147887
italic(Anchylorhynchus~trapezicollis)~OTU~1	V161	0.14064595700999427
italic(Anchylorhynchus~trapezicollis)~OTU~1	V162	0.143231524741267
italic(Anchylorhynchus~trapezicollis)~OTU~1	V163	0.137680514882285
italic(Anchylorhynchus~trapezicollis)~OTU~1	V164	0.14531886791114065
italic(Anchylorhynchus~trapezicollis)~OTU~1	V165	0.1437571261911662
italic(Anchylorhynchus~trapezicollis)~OTU~1	V166	0.14341130198225313
italic(Anchylorhynchus~trapezicollis)~OTU~1	V167	0.14156943953135204
italic(Anchylorhynchus~trapezicollis)~OTU~1	V168	0.1420061151021201
italic(Anchylorhynchus~trapezicollis)~OTU~1	V169	0.1372586072501693
italic(Anchylorhynchus~trapezicollis)~OTU~1	V170	0.13782933078241266
italic(Anchylorhynchus~trapezicollis)~OTU~1	V171	0.1415092360866143
italic(Anchylorhynchus~trapezicollis)~OTU~1	V172	0.1421054755829326
italic(Anchylorhynchus~trapezicollis)~OTU~1	V173	0.14389712471714808
italic(Anchylorhynchus~trapezicollis)~OTU~1	V174	0.13708011434115716
italic(Anchylorhynchus~trapezicollis)~OTU~1	V175	0.1312388528973221
italic(Anchylorhynchus~trapezicollis)~OTU~1	V176	0.1423608159103754
italic(Anchylorhynchus~trapezicollis)~OTU~1	V177	0.13715474369902483
italic(Anchylorhynchus~trapezicollis)~OTU~1	V178	0.1443768784791303
italic(Anchylorhynchus~trapezicollis)~OTU~1	V179	0.14346511725156774
italic(Anchylorhynchus~trapezicollis)~OTU~1	V180	0.1402384399538281
italic(Anchylorhynchus~trapezicollis)~OTU~1	V181	0.14993447275489716
italic(Anchylorhynchus~trapezicollis)~OTU~1	V182	0.1436206258242451
italic(Anchylorhynchus~trapezicollis)~OTU~1	V183	0.13687955325857942
italic(Anchylorhynchus~trapezicollis)~OTU~1	V184	0.14090482399054294
italic(Anchylorhynchus~trapezicollis)~OTU~1	V185	0.13680811375298496
italic(Anchylorhynchus~trapezicollis)~OTU~1	V186	0.14089192488702468
italic(Anchylorhynchus~trapezicollis)~OTU~1	V187	0.1432841953660909
italic(Anchylorhynchus~trapezicollis)~OTU~1	V188	0.143532413983055
italic(Anchylorhynchus~trapezicollis)~OTU~1	V189	0.14461437724737441
italic(Anchylorhynchus~trapezicollis)~OTU~1	V190	0.14273967682133548
italic(Anchylorhynchus~trapezicollis)~OTU~1	V191	0.14564818805562024
italic(Anchylorhynchus~trapezicollis)~OTU~1	V192	0.13428020763658974
italic(Anchylorhynchus~trapezicollis)~OTU~1	V193	0.13268851334515352
italic(Anchylorhynchus~trapezicollis)~OTU~1	V194	0.14236746259432131
italic(Anchylorhynchus~trapezicollis)~OTU~1	V195	0.14342401747351755
italic(Anchylorhynchus~trapezicollis)~OTU~1	V196	0.13644609200258356
italic(Anchylorhynchus~trapezicollis)~OTU~1	V197	0.13975690442901498
italic(Anchylorhynchus~trapezicollis)~OTU~1	V198	0.13756383667082867
italic(Anchylorhynchus~trapezicollis)~OTU~1	V199	0.13655332666374023
italic(Anchylorhynchus~trapezicollis)~OTU~1	V200	0.1399423151223469
italic(Anchylorhynchus~trapezicollis)~OTU~1	V201	0.14548609003123678
italic(Anchylorhynchus~trapezicollis)~OTU~1	V202	0.13921775662735683
italic(Anchylorhynchus~trapezicollis)~OTU~1	V203	0.14428160939397083
italic(Anchylorhynchus~trapezicollis)~OTU~1	V204	0.14605523361495845
italic(Anchylorhynchus~trapezicollis)~OTU~1	V205	0.141207884299741
italic(Anchylorhynchus~trapezicollis)~OTU~1	V206	0.1430818651560279
italic(Anchylorhynchus~trapezicollis)~OTU~1	V207	0.1417277744240411
italic(Anchylorhynchus~trapezicollis)~OTU~1	V208	0.14158153529507014
italic(Anchylorhynchus~trapezicollis)~OTU~1	V209	0.14051645909822683
italic(Anchylorhynchus~trapezicollis)~OTU~1	V210	0.14323899991505515
italic(Anchylorhynchus~trapezicollis)~OTU~1	V211	0.14025806592653198
italic(Anchylorhynchus~trapezicollis)~OTU~1	V212	0.13666387779308942
italic(Anchylorhynchus~trapezicollis)~OTU~1	V213	0.13893924145877568
italic(Anchylorhynchus~trapezicollis)~OTU~1	V214	0.13917671288903036
italic(Anchylorhynchus~trapezicollis)~OTU~1	V215	0.14509716146733992
italic(Anchylorhynchus~trapezicollis)~OTU~1	V216	0.1438254535813917
italic(Anchylorhynchus~trapezicollis)~OTU~1	V217	0.13680179347589458
italic(Anchylorhynchus~trapezicollis)~OTU~1	V218	0.13870518476497565
italic(Anchylorhynchus~trapezicollis)~OTU~1	V219	0.1440204719022711
italic(Anchylorhynchus~trapezicollis)~OTU~1	V220	0.13800733379933564
italic(Anchylorhynchus~trapezicollis)~OTU~1	V221	0.13851710383249888
italic(Anchylorhynchus~trapezicollis)~OTU~1	V222	0.14071762524778642
italic(Anchylorhynchus~trapezicollis)~OTU~1	V223	0.14594729036943735
italic(Anchylorhynchus~trapezicollis)~OTU~1	V224	0.13782617665822391
italic(Anchylorhynchus~trapezicollis)~OTU~1	V225	0.14312593471917606
italic(Anchylorhynchus~trapezicollis)~OTU~1	V226	0.14212376872128019
italic(Anchylorhynchus~trapezicollis)~OTU~1	V227	0.14254782421621054
italic(Anchylorhynchus~trapezicollis)~OTU~1	V228	0.14193910341330104
italic(Anchylorhynchus~trapezicollis)~OTU~1	V229	0.14272848461994408
italic(Anchylorhynchus~trapezicollis)~OTU~1	V230	0.1384799541244311
italic(Anchylorhynchus~trapezicollis)~OTU~1	V231	0.142598726235606
italic(Anchylorhynchus~trapezicollis)~OTU~1	V232	0.14559551809782745
italic(Anchylorhynchus~trapezicollis)~OTU~1	V233	0.14166588115408701
italic(Anchylorhynchus~trapezicollis)~OTU~1	V234	0.1371398307670113
italic(Anchylorhynchus~trapezicollis)~OTU~1	V235	0.13960441583952543
italic(Anchylorhynchus~trapezicollis)~OTU~1	V236	0.13852489869552273
italic(Anchylorhynchus~trapezicollis)~OTU~1	V237	0.13902540125031065
italic(Anchylorhynchus~trapezicollis)~OTU~1	V238	0.14225420209123563
italic(Anchylorhynchus~trapezicollis)~OTU~1	V239	0.14008387701148897
italic(Anchylorhynchus~trapezicollis)~OTU~1	V240	0.14312680767389319
italic(Anchylorhynchus~trapezicollis)~OTU~1	V241	0.14422192148353916
italic(Anchylorhynchus~trapezicollis)~OTU~1	V242	0.1427203482337511
italic(Anchylorhynchus~trapezicollis)~OTU~1	V243	0.14101540145549102
italic(Anchylorhynchus~trapezicollis)~OTU~1	V244	0.14234935027279516
italic(Anchylorhynchus~trapezicollis)~OTU~1	V245	0.14813138550161625
italic(Anchylorhynchus~trapezicollis)~OTU~1	V246	0.14401852261802228
italic(Anchylorhynchus~trapezicollis)~OTU~1	V247	0.13922909835279268
italic(Anchylorhynchus~trapezicollis)~OTU~1	V248	0.14187182386331582
italic(Anchylorhynchus~trapezicollis)~OTU~1	V249	0.13917865692836998
italic(Anchylorhynchus~trapezicollis)~OTU~1	V250	0.1385466622252604
italic(Anchylorhynchus~trapezicollis)~OTU~1	V251	0.14014483783165277
italic(Anchylorhynchus~trapezicollis)~OTU~1	V252	0.137382789257271
italic(Anchylorhynchus~trapezicollis)~OTU~1	V253	0.1459689901062503
italic(Anchylorhynchus~trapezicollis)~OTU~1	V254	0.14020801715120124
italic(Anchylorhynchus~trapezicollis)~OTU~1	V255	0.14743102521090734
italic(Anchylorhynchus~trapezicollis)~OTU~1	V256	0.1420850435961808
italic(Anchylorhynchus~trapezicollis)~OTU~1	V257	0.13683859166534823
italic(Anchylorhynchus~trapezicollis)~OTU~1	V258	0.14457243657202243
italic(Anchylorhynchus~trapezicollis)~OTU~1	V259	0.14003669704184318
italic(Anchylorhynchus~trapezicollis)~OTU~1	V260	0.1436663347938685
italic(Anchylorhynchus~trapezicollis)~OTU~1	V261	0.14104819510464103
italic(Anchylorhynchus~trapezicollis)~OTU~1	V262	0.146559483608956
italic(Anchylorhynchus~trapezicollis)~OTU~1	V263	0.13726516865346208
italic(Anchylorhynchus~trapezicollis)~OTU~1	V264	0.14037153647447226
italic(Anchylorhynchus~trapezicollis)~OTU~1	V265	0.14397093426269583
italic(Anchylorhynchus~trapezicollis)~OTU~1	V266	0.14003288313264375
italic(Anchylorhynchus~trapezicollis)~OTU~1	V267	0.13749784207839086
italic(Anchylorhynchus~trapezicollis)~OTU~1	V268	0.14019072750952807
italic(Anchylorhynchus~trapezicollis)~OTU~1	V269	0.1430981232127756
italic(Anchylorhynchus~trapezicollis)~OTU~1	V270	0.13844229911076314
italic(Anchylorhynchus~trapezicollis)~OTU~1	V271	0.14135272566643003
italic(Anchylorhynchus~trapezicollis)~OTU~1	V272	0.1394569414438184
italic(Anchylorhynchus~trapezicollis)~OTU~1	V273	0.1423045604909649
italic(Anchylorhynchus~trapezicollis)~OTU~1	V274	0.1485985261445968
italic(Anchylorhynchus~trapezicollis)~OTU~1	V275	0.1446609017687374
italic(Anchylorhynchus~trapezicollis)~OTU~1	V276	0.14579367983053007
italic(Anchylorhynchus~trapezicollis)~OTU~1	V277	0.13525512860462502
italic(Anchylorhynchus~trapezicollis)~OTU~1	V278	0.13882169117894727
italic(Anchylorhynchus~trapezicollis)~OTU~1	V279	0.1397529804706525
italic(Anchylorhynchus~trapezicollis)~OTU~1	V280	0.1408474580883484
italic(Anchylorhynchus~trapezicollis)~OTU~1	V281	0.14148876098191468
italic(Anchylorhynchus~trapezicollis)~OTU~1	V282	0.14248231111341908
italic(Anchylorhynchus~trapezicollis)~OTU~1	V283	0.14429141337080983
italic(Anchylorhynchus~trapezicollis)~OTU~1	V284	0.14495084270967032
italic(Anchylorhynchus~trapezicollis)~OTU~1	V285	0.14595864642068815
italic(Anchylorhynchus~trapezicollis)~OTU~1	V286	0.1436263651851615
italic(Anchylorhynchus~trapezicollis)~OTU~1	V287	0.14104117582389178
italic(Anchylorhynchus~trapezicollis)~OTU~1	V288	0.14326147599819336
italic(Anchylorhynchus~trapezicollis)~OTU~1	V289	0.13801858689216417
italic(Anchylorhynchus~trapezicollis)~OTU~1	V290	0.1423464732330441
italic(Anchylorhynchus~trapezicollis)~OTU~1	V291	0.1423023958885154
italic(Anchylorhynchus~trapezicollis)~OTU~1	V292	0.13737774454169915
italic(Anchylorhynchus~trapezicollis)~OTU~1	V293	0.14032914214288314
italic(Anchylorhynchus~trapezicollis)~OTU~1	V294	0.14387067270045062
italic(Anchylorhynchus~trapezicollis)~OTU~1	V295	0.13771419975811075
italic(Anchylorhynchus~trapezicollis)~OTU~1	V296	0.13840139104903165
italic(Anchylorhynchus~trapezicollis)~OTU~1	V297	0.1422876501520822
italic(Anchylorhynchus~trapezicollis)~OTU~1	V298	0.14010545948358272
italic(Anchylorhynchus~trapezicollis)~OTU~1	V299	0.1432215886689011
italic(Anchylorhynchus~trapezicollis)~OTU~1	V300	0.13739076407646783
italic(Anchylorhynchus~trapezicollis)~OTU~1	V301	0.14168385303370662
italic(Anchylorhynchus~trapezicollis)~OTU~1	V302	0.14018462074840846
italic(Anchylorhynchus~trapezicollis)~OTU~1	V303	0.14430206479338634
italic(Anchylorhynchus~trapezicollis)~OTU~1	V304	0.14274288354894799
italic(Anchylorhynchus~trapezicollis)~OTU~1	V305	0.13959718726497228
italic(Anchylorhynchus~trapezicollis)~OTU~1	V306	0.14518256871947535
italic(Anchylorhynchus~trapezicollis)~OTU~1	V307	0.14278937512096973
italic(Anchylorhynchus~trapezicollis)~OTU~1	V308	0.1435127191498827
italic(Anchylorhynchus~trapezicollis)~OTU~1	V309	0.14432292263260216
italic(Anchylorhynchus~trapezicollis)~OTU~1	V310	0.14618896693108113
italic(Anchylorhynchus~trapezicollis)~OTU~1	V311	0.1388814391252968
italic(Anchylorhynchus~trapezicollis)~OTU~1	V312	0.13997028264422642
italic(Anchylorhynchus~trapezicollis)~OTU~1	V313	0.14045741850213525
italic(Anchylorhynchus~trapezicollis)~OTU~1	V314	0.13980724328173275
italic(Anchylorhynchus~trapezicollis)~OTU~1	V315	0.14539781791188844
italic(Anchylorhynchus~trapezicollis)~OTU~1	V316	0.14045974785003293
italic(Anchylorhynchus~trapezicollis)~OTU~1	V317	0.14301497729338847
italic(Anchylorhynchus~trapezicollis)~OTU~1	V318	0.14409486550489772
italic(Anchylorhynchus~trapezicollis)~OTU~1	V319	0.14214708834239786
italic(Anchylorhynchus~trapezicollis)~OTU~1	V320	0.1385460054171802
italic(Anchylorhynchus~trapezicollis)~OTU~1	V321	0.14177365113910662
italic(Anchylorhynchus~trapezicollis)~OTU~1	V322	0.1382416691237505
italic(Anchylorhynchus~trapezicollis)~OTU~1	V323	0.14046292449135556
italic(Anchylorhynchus~trapezicollis)~OTU~1	V324	0.138267797721285
italic(Anchylorhynchus~trapezicollis)~OTU~1	V325	0.14516275447022323
italic(Anchylorhynchus~trapezicollis)~OTU~1	V326	0.138362825339313
italic(Anchylorhynchus~trapezicollis)~OTU~1	V327	0.1411406816869905
italic(Anchylorhynchus~trapezicollis)~OTU~1	V328	0.13895715743452136
italic(Anchylorhynchus~trapezicollis)~OTU~1	V329	0.14186243128456094
italic(Anchylorhynchus~trapezicollis)~OTU~1	V330	0.140518276134158
italic(Anchylorhynchus~trapezicollis)~OTU~1	V331	0.14982121694673856
italic(Anchylorhynchus~trapezicollis)~OTU~1	V332	0.1470727314832815
italic(Anchylorhynchus~trapezicollis)~OTU~1	V333	0.13822942793383852
italic(Anchylorhynchus~trapezicollis)~OTU~1	V334	0.1432288053668567
italic(Anchylorhynchus~trapezicollis)~OTU~1	V335	0.13652141269509938
italic(Anchylorhynchus~trapezicollis)~OTU~1	V336	0.1455162124910678
italic(Anchylorhynchus~trapezicollis)~OTU~1	V337	0.14429976167575595
italic(Anchylorhynchus~trapezicollis)~OTU~1	V338	0.14167298341996243
italic(Anchylorhynchus~trapezicollis)~OTU~1	V339	0.141698330733584
italic(Anchylorhynchus~trapezicollis)~OTU~1	V340	0.14594707852818653
italic(Anchylorhynchus~trapezicollis)~OTU~1	V341	0.14160193730548587
italic(Anchylorhynchus~trapezicollis)~OTU~1	V342	0.14412997426694
italic(Anchylorhynchus~trapezicollis)~OTU~1	V343	0.1355190292781691
italic(Anchylorhynchus~trapezicollis)~OTU~1	V344	0.14413078639737018
italic(Anchylorhynchus~trapezicollis)~OTU~1	V345	0.14310663097851645
italic(Anchylorhynchus~trapezicollis)~OTU~1	V346	0.14816624540216974
italic(Anchylorhynchus~trapezicollis)~OTU~1	V347	0.14065779162808115
italic(Anchylorhynchus~trapezicollis)~OTU~1	V348	0.14229207549994735
italic(Anchylorhynchus~trapezicollis)~OTU~1	V349	0.1378836270702733
italic(Anchylorhynchus~trapezicollis)~OTU~1	V350	0.13967801299680713
italic(Anchylorhynchus~trapezicollis)~OTU~1	V351	0.14210710657378456
italic(Anchylorhynchus~trapezicollis)~OTU~1	V352	0.1472846184298383
italic(Anchylorhynchus~trapezicollis)~OTU~1	V353	0.14425251328022753
italic(Anchylorhynchus~trapezicollis)~OTU~1	V354	0.13647978531604024
italic(Anchylorhynchus~trapezicollis)~OTU~1	V355	0.14144723211199026
italic(Anchylorhynchus~trapezicollis)~OTU~1	V356	0.13927279765361478
italic(Anchylorhynchus~trapezicollis)~OTU~1	V357	0.14058034832546315
italic(Anchylorhynchus~trapezicollis)~OTU~1	V358	0.13647370332400457
italic(Anchylorhynchus~trapezicollis)~OTU~1	V359	0.13841017699759897
italic(Anchylorhynchus~trapezicollis)~OTU~1	V360	0.13952917633489126
italic(Anchylorhynchus~trapezicollis)~OTU~1	V361	0.14622322034053578
italic(Anchylorhynchus~trapezicollis)~OTU~1	V362	0.14449617870406747
italic(Anchylorhynchus~trapezicollis)~OTU~1	V363	0.14010712492545654
italic(Anchylorhynchus~trapezicollis)~OTU~1	V364	0.14052040902871915
italic(Anchylorhynchus~trapezicollis)~OTU~1	V365	0.1401738196095548
italic(Anchylorhynchus~trapezicollis)~OTU~1	V366	0.1451554950119785
italic(Anchylorhynchus~trapezicollis)~OTU~1	V367	0.14157026174829349
italic(Anchylorhynchus~trapezicollis)~OTU~1	V368	0.13967710702301597
italic(Anchylorhynchus~trapezicollis)~OTU~1	V369	0.14443234455900217
italic(Anchylorhynchus~trapezicollis)~OTU~1	V370	0.13897690297936668
italic(Anchylorhynchus~trapezicollis)~OTU~1	V371	0.14107568494951103
italic(Anchylorhynchus~trapezicollis)~OTU~1	V372	0.14846038574828976
italic(Anchylorhynchus~trapezicollis)~OTU~1	V373	0.1429030619442395
italic(Anchylorhynchus~trapezicollis)~OTU~1	V374	0.13926186494555415
italic(Anchylorhynchus~trapezicollis)~OTU~1	V375	0.13381891533898058
italic(Anchylorhynchus~trapezicollis)~OTU~1	V376	0.1421702723245925
italic(Anchylorhynchus~trapezicollis)~OTU~1	V377	0.13726743182140397
italic(Anchylorhynchus~trapezicollis)~OTU~1	V378	0.14029319399743867
italic(Anchylorhynchus~trapezicollis)~OTU~1	V379	0.14857909802999866
italic(Anchylorhynchus~trapezicollis)~OTU~1	V380	0.14088937643898247
italic(Anchylorhynchus~trapezicollis)~OTU~1	V381	0.14445091337925356
italic(Anchylorhynchus~trapezicollis)~OTU~1	V382	0.1466498872936759
italic(Anchylorhynchus~trapezicollis)~OTU~1	V383	0.14372928498808943
italic(Anchylorhynchus~trapezicollis)~OTU~1	V384	0.13943924354714185
italic(Anchylorhynchus~trapezicollis)~OTU~1	V385	0.143939144476861
italic(Anchylorhynchus~trapezicollis)~OTU~1	V386	0.13872958235810914
italic(Anchylorhynchus~trapezicollis)~OTU~1	V387	0.14260940598036928
italic(Anchylorhynchus~trapezicollis)~OTU~1	V388	0.14592092441893187
italic(Anchylorhynchus~trapezicollis)~OTU~1	V389	0.14327862890695228
italic(Anchylorhynchus~trapezicollis)~OTU~1	V390	0.1441136632576387
italic(Anchylorhynchus~trapezicollis)~OTU~1	V391	0.1387849194272053
italic(Anchylorhynchus~trapezicollis)~OTU~1	V392	0.13986399585887865
italic(Anchylorhynchus~trapezicollis)~OTU~1	V393	0.136933384286509
italic(Anchylorhynchus~trapezicollis)~OTU~1	V394	0.1407313444613011
italic(Anchylorhynchus~trapezicollis)~OTU~1	V395	0.14122603753491755
italic(Anchylorhynchus~trapezicollis)~OTU~1	V396	0.14280242625463496
italic(Anchylorhynchus~trapezicollis)~OTU~1	V397	0.13744748701454837
italic(Anchylorhynchus~trapezicollis)~OTU~1	V398	0.14481584666903086
italic(Anchylorhynchus~trapezicollis)~OTU~1	V399	0.14560163805177592
italic(Anchylorhynchus~trapezicollis)~OTU~1	V400	0.1456259953252552
italic(Anchylorhynchus~trapezicollis)~OTU~1	V401	0.14220692609028804
italic(Anchylorhynchus~trapezicollis)~OTU~1	V402	0.14124139743286418
italic(Anchylorhynchus~trapezicollis)~OTU~1	V403	0.14349472396608617
italic(Anchylorhynchus~trapezicollis)~OTU~1	V404	0.1403328685532485
italic(Anchylorhynchus~trapezicollis)~OTU~1	V405	0.14453169334610688
italic(Anchylorhynchus~trapezicollis)~OTU~1	V406	0.13889464129430962
italic(Anchylorhynchus~trapezicollis)~OTU~1	V407	0.14429364732511507
italic(Anchylorhynchus~trapezicollis)~OTU~1	V408	0.14023964056081242
italic(Anchylorhynchus~trapezicollis)~OTU~1	V409	0.1406081877413416
italic(Anchylorhynchus~trapezicollis)~OTU~1	V410	0.14309496643365532
italic(Anchylorhynchus~trapezicollis)~OTU~1	V411	0.13998288478790372
italic(Anchylorhynchus~trapezicollis)~OTU~1	V412	0.14385825497063165
italic(Anchylorhynchus~trapezicollis)~OTU~1	V413	0.14707336346294855
italic(Anchylorhynchus~trapezicollis)~OTU~1	V414	0.14090869687350654
italic(Anchylorhynchus~trapezicollis)~OTU~1	V415	0.14381617847162712
italic(Anchylorhynchus~trapezicollis)~OTU~1	V416	0.13997448133690202
italic(Anchylorhynchus~trapezicollis)~OTU~1	V417	0.14758882573022933
italic(Anchylorhynchus~trapezicollis)~OTU~1	V418	0.14045087747165388
italic(Anchylorhynchus~trapezicollis)~OTU~1	V419	0.13604993946397448
italic(Anchylorhynchus~trapezicollis)~OTU~1	V420	0.1442075384456015
italic(Anchylorhynchus~trapezicollis)~OTU~1	V421	0.1441261384276638
italic(Anchylorhynchus~trapezicollis)~OTU~1	V422	0.14450385692518683
italic(Anchylorhynchus~trapezicollis)~OTU~1	V423	0.1471212932882956
italic(Anchylorhynchus~trapezicollis)~OTU~1	V424	0.1490137072351229
italic(Anchylorhynchus~trapezicollis)~OTU~1	V425	0.1384566823001801
italic(Anchylorhynchus~trapezicollis)~OTU~1	V426	0.14191964350980646
italic(Anchylorhynchus~trapezicollis)~OTU~1	V427	0.14302846552154697
italic(Anchylorhynchus~trapezicollis)~OTU~1	V428	0.13831473246136392
italic(Anchylorhynchus~trapezicollis)~OTU~1	V429	0.13929536181481314
italic(Anchylorhynchus~trapezicollis)~OTU~1	V430	0.14741191558718825
italic(Anchylorhynchus~trapezicollis)~OTU~1	V431	0.14288151472947294
italic(Anchylorhynchus~trapezicollis)~OTU~1	V432	0.14197403304831088
italic(Anchylorhynchus~trapezicollis)~OTU~1	V433	0.14376603052648385
italic(Anchylorhynchus~trapezicollis)~OTU~1	V434	0.14590922970038395
italic(Anchylorhynchus~trapezicollis)~OTU~1	V435	0.1464683876917542
italic(Anchylorhynchus~trapezicollis)~OTU~1	V436	0.144033095754152
italic(Anchylorhynchus~trapezicollis)~OTU~1	V437	0.13535257252802624
italic(Anchylorhynchus~trapezicollis)~OTU~1	V438	0.1379207530784267
italic(Anchylorhynchus~trapezicollis)~OTU~1	V439	0.1400207848744337
italic(Anchylorhynchus~trapezicollis)~OTU~1	V440	0.1402445177483919
italic(Anchylorhynchus~trapezicollis)~OTU~1	V441	0.14087330153507954
italic(Anchylorhynchus~trapezicollis)~OTU~1	V442	0.14218434684579642
italic(Anchylorhynchus~trapezicollis)~OTU~1	V443	0.14081821913210973
italic(Anchylorhynchus~trapezicollis)~OTU~1	V444	0.1449526070985374
italic(Anchylorhynchus~trapezicollis)~OTU~1	V445	0.1425744998985841
italic(Anchylorhynchus~trapezicollis)~OTU~1	V446	0.1478621724888996
italic(Anchylorhynchus~trapezicollis)~OTU~1	V447	0.13471378531119635
italic(Anchylorhynchus~trapezicollis)~OTU~1	V448	0.14278135024436595
italic(Anchylorhynchus~trapezicollis)~OTU~1	V449	0.14001635056952894
italic(Anchylorhynchus~trapezicollis)~OTU~1	V450	0.1381307367090282
italic(Anchylorhynchus~trapezicollis)~OTU~1	V451	0.1416484896079076
italic(Anchylorhynchus~trapezicollis)~OTU~1	V452	0.14025100976571067
italic(Anchylorhynchus~trapezicollis)~OTU~1	V453	0.14782290049471386
italic(Anchylorhynchus~trapezicollis)~OTU~1	V454	0.14341670430799336
italic(Anchylorhynchus~trapezicollis)~OTU~1	V455	0.1438278207385146
italic(Anchylorhynchus~trapezicollis)~OTU~1	V456	0.14404866415091297
italic(Anchylorhynchus~trapezicollis)~OTU~1	V457	0.14118504337220494
italic(Anchylorhynchus~trapezicollis)~OTU~1	V458	0.14212995317718913
italic(Anchylorhynchus~trapezicollis)~OTU~1	V459	0.14249436008873795
italic(Anchylorhynchus~trapezicollis)~OTU~1	V460	0.1423866843168844
italic(Anchylorhynchus~trapezicollis)~OTU~1	V461	0.14154663561544853
italic(Anchylorhynchus~trapezicollis)~OTU~1	V462	0.1460402021063311
italic(Anchylorhynchus~trapezicollis)~OTU~1	V463	0.14033029219554022
italic(Anchylorhynchus~trapezicollis)~OTU~1	V464	0.14226956401216562
italic(Anchylorhynchus~trapezicollis)~OTU~1	V465	0.13712609077166185
italic(Anchylorhynchus~trapezicollis)~OTU~1	V466	0.14287027783862832
italic(Anchylorhynchus~trapezicollis)~OTU~1	V467	0.1475134723768716
italic(Anchylorhynchus~trapezicollis)~OTU~1	V468	0.14235919927645282
italic(Anchylorhynchus~trapezicollis)~OTU~1	V469	0.13721836671613027
italic(Anchylorhynchus~trapezicollis)~OTU~1	V470	0.14327390166559523
italic(Anchylorhynchus~trapezicollis)~OTU~1	V471	0.1398892057076434
italic(Anchylorhynchus~trapezicollis)~OTU~1	V472	0.14226577980326807
italic(Anchylorhynchus~trapezicollis)~OTU~1	V473	0.1353320222446235
italic(Anchylorhynchus~trapezicollis)~OTU~1	V474	0.1396600036800353
italic(Anchylorhynchus~trapezicollis)~OTU~1	V475	0.13866012272415737
italic(Anchylorhynchus~trapezicollis)~OTU~1	V476	0.13948151864905198
italic(Anchylorhynchus~trapezicollis)~OTU~1	V477	0.14012870746716038
italic(Anchylorhynchus~trapezicollis)~OTU~1	V478	0.1393653132303222
italic(Anchylorhynchus~trapezicollis)~OTU~1	V479	0.144761321366493
italic(Anchylorhynchus~trapezicollis)~OTU~1	V480	0.14671269461626796
italic(Anchylorhynchus~trapezicollis)~OTU~1	V481	0.1433012940535919
italic(Anchylorhynchus~trapezicollis)~OTU~1	V482	0.13717272708574968
italic(Anchylorhynchus~trapezicollis)~OTU~1	V483	0.13553660660961256
italic(Anchylorhynchus~trapezicollis)~OTU~1	V484	0.14072356119736742
italic(Anchylorhynchus~trapezicollis)~OTU~1	V485	0.14077101899788586
italic(Anchylorhynchus~trapezicollis)~OTU~1	V486	0.13929653053806346
italic(Anchylorhynchus~trapezicollis)~OTU~1	V487	0.14007601311105483
italic(Anchylorhynchus~trapezicollis)~OTU~1	V488	0.1369035731231827
italic(Anchylorhynchus~trapezicollis)~OTU~1	V489	0.1488547398142133
italic(Anchylorhynchus~trapezicollis)~OTU~1	V490	0.14359435518098834
italic(Anchylorhynchus~trapezicollis)~OTU~1	V491	0.1457588389750814
italic(Anchylorhynchus~trapezicollis)~OTU~1	V492	0.14339736041563297
italic(Anchylorhynchus~trapezicollis)~OTU~1	V493	0.14310779828203038
italic(Anchylorhynchus~trapezicollis)~OTU~1	V494	0.14468464615850846
italic(Anchylorhynchus~trapezicollis)~OTU~1	V495	0.1425492562134115
italic(Anchylorhynchus~trapezicollis)~OTU~1	V496	0.14477307853312868
italic(Anchylorhynchus~trapezicollis)~OTU~1	V497	0.14278882217498476
italic(Anchylorhynchus~trapezicollis)~OTU~1	V498	0.13694207709449144
italic(Anchylorhynchus~trapezicollis)~OTU~1	V499	0.14142292259009986
italic(Anchylorhynchus~trapezicollis)~OTU~1	V500	0.14349461944022793
italic(Anchylorhynchus~trapezicollis)~OTU~2	V1	-0.056490796076237026
italic(Anchylorhynchus~trapezicollis)~OTU~2	V2	-0.050556533376258254
italic(Anchylorhynchus~trapezicollis)~OTU~2	V3	-0.05394676965788815
italic(Anchylorhynchus~trapezicollis)~OTU~2	V4	-0.05160622681218029
italic(Anchylorhynchus~trapezicollis)~OTU~2	V5	-0.05111696660292069
italic(Anchylorhynchus~trapezicollis)~OTU~2	V6	-0.05044109319176634
italic(Anchylorhynchus~trapezicollis)~OTU~2	V7	-0.0482120788666546
italic(Anchylorhynchus~trapezicollis)~OTU~2	V8	-0.052684651808167636
italic(Anchylorhynchus~trapezicollis)~OTU~2	V9	-0.05044941240542545
italic(Anchylorhynchus~trapezicollis)~OTU~2	V10	-0.05231660215530646
italic(Anchylorhynchus~trapezicollis)~OTU~2	V11	-0.048752994910505935
italic(Anchylorhynchus~trapezicollis)~OTU~2	V12	-0.04922515251350544
italic(Anchylorhynchus~trapezicollis)~OTU~2	V13	-0.05203556826129254
italic(Anchylorhynchus~trapezicollis)~OTU~2	V14	-0.050312801477117676
italic(Anchylorhynchus~trapezicollis)~OTU~2	V15	-0.05012942447418146
italic(Anchylorhynchus~trapezicollis)~OTU~2	V16	-0.04934461154042591
italic(Anchylorhynchus~trapezicollis)~OTU~2	V17	-0.052069850288682946
italic(Anchylorhynchus~trapezicollis)~OTU~2	V18	-0.05303717358729471
italic(Anchylorhynchus~trapezicollis)~OTU~2	V19	-0.05166772108119111
italic(Anchylorhynchus~trapezicollis)~OTU~2	V20	-0.05281393653873311
italic(Anchylorhynchus~trapezicollis)~OTU~2	V21	-0.050315495996939276
italic(Anchylorhynchus~trapezicollis)~OTU~2	V22	-0.05136606104670115
italic(Anchylorhynchus~trapezicollis)~OTU~2	V23	-0.05235619196377977
italic(Anchylorhynchus~trapezicollis)~OTU~2	V24	-0.0502917216023523
italic(Anchylorhynchus~trapezicollis)~OTU~2	V25	-0.055350516105726257
italic(Anchylorhynchus~trapezicollis)~OTU~2	V26	-0.05273567227486278
italic(Anchylorhynchus~trapezicollis)~OTU~2	V27	-0.0522534186688126
italic(Anchylorhynchus~trapezicollis)~OTU~2	V28	-0.05189378781513499
italic(Anchylorhynchus~trapezicollis)~OTU~2	V29	-0.050400726422469636
italic(Anchylorhynchus~trapezicollis)~OTU~2	V30	-0.05183366786246097
italic(Anchylorhynchus~trapezicollis)~OTU~2	V31	-0.05165969656923322
italic(Anchylorhynchus~trapezicollis)~OTU~2	V32	-0.05078582348003436
italic(Anchylorhynchus~trapezicollis)~OTU~2	V33	-0.049778017732912384
italic(Anchylorhynchus~trapezicollis)~OTU~2	V34	-0.04910749357832889
italic(Anchylorhynchus~trapezicollis)~OTU~2	V35	-0.0549454872423635
italic(Anchylorhynchus~trapezicollis)~OTU~2	V36	-0.05427689741091385
italic(Anchylorhynchus~trapezicollis)~OTU~2	V37	-0.050246643769312746
italic(Anchylorhynchus~trapezicollis)~OTU~2	V38	-0.052629245597141355
italic(Anchylorhynchus~trapezicollis)~OTU~2	V39	-0.05361899704948914
italic(Anchylorhynchus~trapezicollis)~OTU~2	V40	-0.05399532139763873
italic(Anchylorhynchus~trapezicollis)~OTU~2	V41	-0.051514973765678124
italic(Anchylorhynchus~trapezicollis)~OTU~2	V42	-0.052486924945298795
italic(Anchylorhynchus~trapezicollis)~OTU~2	V43	-0.05246300640292506
italic(Anchylorhynchus~trapezicollis)~OTU~2	V44	-0.04966721868225102
italic(Anchylorhynchus~trapezicollis)~OTU~2	V45	-0.049976053780417494
italic(Anchylorhynchus~trapezicollis)~OTU~2	V46	-0.0533516713584468
italic(Anchylorhynchus~trapezicollis)~OTU~2	V47	-0.05288982032890752
italic(Anchylorhynchus~trapezicollis)~OTU~2	V48	-0.04972097557604611
italic(Anchylorhynchus~trapezicollis)~OTU~2	V49	-0.05053034920128802
italic(Anchylorhynchus~trapezicollis)~OTU~2	V50	-0.05476790289517517
italic(Anchylorhynchus~trapezicollis)~OTU~2	V51	-0.05585893833434091
italic(Anchylorhynchus~trapezicollis)~OTU~2	V52	-0.05375850248703016
italic(Anchylorhynchus~trapezicollis)~OTU~2	V53	-0.0556239434451137
italic(Anchylorhynchus~trapezicollis)~OTU~2	V54	-0.053713952864414605
italic(Anchylorhynchus~trapezicollis)~OTU~2	V55	-0.054409646718393795
italic(Anchylorhynchus~trapezicollis)~OTU~2	V56	-0.05466548096055681
italic(Anchylorhynchus~trapezicollis)~OTU~2	V57	-0.053709624620670776
italic(Anchylorhynchus~trapezicollis)~OTU~2	V58	-0.04904110579452938
italic(Anchylorhynchus~trapezicollis)~OTU~2	V59	-0.05308189227777487
italic(Anchylorhynchus~trapezicollis)~OTU~2	V60	-0.05345589296568204
italic(Anchylorhynchus~trapezicollis)~OTU~2	V61	-0.05105937508776424
italic(Anchylorhynchus~trapezicollis)~OTU~2	V62	-0.05458888295539774
italic(Anchylorhynchus~trapezicollis)~OTU~2	V63	-0.056364861146336064
italic(Anchylorhynchus~trapezicollis)~OTU~2	V64	-0.05415076285146489
italic(Anchylorhynchus~trapezicollis)~OTU~2	V65	-0.05610988938855784
italic(Anchylorhynchus~trapezicollis)~OTU~2	V66	-0.05083864327299464
italic(Anchylorhynchus~trapezicollis)~OTU~2	V67	-0.05415753128631029
italic(Anchylorhynchus~trapezicollis)~OTU~2	V68	-0.054599155230599744
italic(Anchylorhynchus~trapezicollis)~OTU~2	V69	-0.05289971858680127
italic(Anchylorhynchus~trapezicollis)~OTU~2	V70	-0.05136026886581453
italic(Anchylorhynchus~trapezicollis)~OTU~2	V71	-0.05037636705755974
italic(Anchylorhynchus~trapezicollis)~OTU~2	V72	-0.053409271213459675
italic(Anchylorhynchus~trapezicollis)~OTU~2	V73	-0.05067703140375442
italic(Anchylorhynchus~trapezicollis)~OTU~2	V74	-0.050513363587549
italic(Anchylorhynchus~trapezicollis)~OTU~2	V75	-0.05358680822920066
italic(Anchylorhynchus~trapezicollis)~OTU~2	V76	-0.05191203411639346
italic(Anchylorhynchus~trapezicollis)~OTU~2	V77	-0.050843583540022545
italic(Anchylorhynchus~trapezicollis)~OTU~2	V78	-0.05298579726199558
italic(Anchylorhynchus~trapezicollis)~OTU~2	V79	-0.05316725850339045
italic(Anchylorhynchus~trapezicollis)~OTU~2	V80	-0.0529215628934782
italic(Anchylorhynchus~trapezicollis)~OTU~2	V81	-0.049049047629298966
italic(Anchylorhynchus~trapezicollis)~OTU~2	V82	-0.05099233719527133
italic(Anchylorhynchus~trapezicollis)~OTU~2	V83	-0.055504066259418186
italic(Anchylorhynchus~trapezicollis)~OTU~2	V84	-0.05305242078119361
italic(Anchylorhynchus~trapezicollis)~OTU~2	V85	-0.05040514933691615
italic(Anchylorhynchus~trapezicollis)~OTU~2	V86	-0.05565947676755004
italic(Anchylorhynchus~trapezicollis)~OTU~2	V87	-0.050576782487845674
italic(Anchylorhynchus~trapezicollis)~OTU~2	V88	-0.052615971329020225
italic(Anchylorhynchus~trapezicollis)~OTU~2	V89	-0.05162408205692795
italic(Anchylorhynchus~trapezicollis)~OTU~2	V90	-0.052191409677525946
italic(Anchylorhynchus~trapezicollis)~OTU~2	V91	-0.04847341036952424
italic(Anchylorhynchus~trapezicollis)~OTU~2	V92	-0.0502330201537701
italic(Anchylorhynchus~trapezicollis)~OTU~2	V93	-0.0520172162083687
italic(Anchylorhynchus~trapezicollis)~OTU~2	V94	-0.05656979317316766
italic(Anchylorhynchus~trapezicollis)~OTU~2	V95	-0.05254486471654462
italic(Anchylorhynchus~trapezicollis)~OTU~2	V96	-0.05471214316378945
italic(Anchylorhynchus~trapezicollis)~OTU~2	V97	-0.050993753976021065
italic(Anchylorhynchus~trapezicollis)~OTU~2	V98	-0.05596334313312236
italic(Anchylorhynchus~trapezicollis)~OTU~2	V99	-0.05374809983467302
italic(Anchylorhynchus~trapezicollis)~OTU~2	V100	-0.04939303868777118
italic(Anchylorhynchus~trapezicollis)~OTU~2	V101	-0.0528833849134061
italic(Anchylorhynchus~trapezicollis)~OTU~2	V102	-0.05299940271538962
italic(Anchylorhynchus~trapezicollis)~OTU~2	V103	-0.05033395988317502
italic(Anchylorhynchus~trapezicollis)~OTU~2	V104	-0.05313027149833411
italic(Anchylorhynchus~trapezicollis)~OTU~2	V105	-0.052225550355465354
italic(Anchylorhynchus~trapezicollis)~OTU~2	V106	-0.055336509122026485
italic(Anchylorhynchus~trapezicollis)~OTU~2	V107	-0.05423156101708296
italic(Anchylorhynchus~trapezicollis)~OTU~2	V108	-0.051564439969301365
italic(Anchylorhynchus~trapezicollis)~OTU~2	V109	-0.05434962676528393
italic(Anchylorhynchus~trapezicollis)~OTU~2	V110	-0.05492358634224122
italic(Anchylorhynchus~trapezicollis)~OTU~2	V111	-0.05220791420907569
italic(Anchylorhynchus~trapezicollis)~OTU~2	V112	-0.054359755923197216
italic(Anchylorhynchus~trapezicollis)~OTU~2	V113	-0.05362015013716905
italic(Anchylorhynchus~trapezicollis)~OTU~2	V114	-0.055476603225373254
italic(Anchylorhynchus~trapezicollis)~OTU~2	V115	-0.05141407753827361
italic(Anchylorhynchus~trapezicollis)~OTU~2	V116	-0.05267487745029206
italic(Anchylorhynchus~trapezicollis)~OTU~2	V117	-0.052155926889745914
italic(Anchylorhynchus~trapezicollis)~OTU~2	V118	-0.050004196000743406
italic(Anchylorhynchus~trapezicollis)~OTU~2	V119	-0.048531815377122145
italic(Anchylorhynchus~trapezicollis)~OTU~2	V120	-0.053567282895551176
italic(Anchylorhynchus~trapezicollis)~OTU~2	V121	-0.05072182295382732
italic(Anchylorhynchus~trapezicollis)~OTU~2	V122	-0.05293255479190212
italic(Anchylorhynchus~trapezicollis)~OTU~2	V123	-0.05116153517831681
italic(Anchylorhynchus~trapezicollis)~OTU~2	V124	-0.05426370647989977
italic(Anchylorhynchus~trapezicollis)~OTU~2	V125	-0.051905873886289075
italic(Anchylorhynchus~trapezicollis)~OTU~2	V126	-0.049001624576089156
italic(Anchylorhynchus~trapezicollis)~OTU~2	V127	-0.053314442403472564
italic(Anchylorhynchus~trapezicollis)~OTU~2	V128	-0.05407215618420084
italic(Anchylorhynchus~trapezicollis)~OTU~2	V129	-0.050557954241774006
italic(Anchylorhynchus~trapezicollis)~OTU~2	V130	-0.05771539853864845
italic(Anchylorhynchus~trapezicollis)~OTU~2	V131	-0.052965817228859124
italic(Anchylorhynchus~trapezicollis)~OTU~2	V132	-0.053710416558837785
italic(Anchylorhynchus~trapezicollis)~OTU~2	V133	-0.050827207850356756
italic(Anchylorhynchus~trapezicollis)~OTU~2	V134	-0.05291215378050745
italic(Anchylorhynchus~trapezicollis)~OTU~2	V135	-0.05175455642118429
italic(Anchylorhynchus~trapezicollis)~OTU~2	V136	-0.04970062652645474
italic(Anchylorhynchus~trapezicollis)~OTU~2	V137	-0.054261252568424144
italic(Anchylorhynchus~trapezicollis)~OTU~2	V138	-0.053276655007231624
italic(Anchylorhynchus~trapezicollis)~OTU~2	V139	-0.05186508649713592
italic(Anchylorhynchus~trapezicollis)~OTU~2	V140	-0.05119499336491749
italic(Anchylorhynchus~trapezicollis)~OTU~2	V141	-0.05381060892828491
italic(Anchylorhynchus~trapezicollis)~OTU~2	V142	-0.05465846257400469
italic(Anchylorhynchus~trapezicollis)~OTU~2	V143	-0.05026064823434913
italic(Anchylorhynchus~trapezicollis)~OTU~2	V144	-0.048822685912317594
italic(Anchylorhynchus~trapezicollis)~OTU~2	V145	-0.05093014296261249
italic(Anchylorhynchus~trapezicollis)~OTU~2	V146	-0.049751686170943304
italic(Anchylorhynchus~trapezicollis)~OTU~2	V147	-0.050477712060054594
italic(Anchylorhynchus~trapezicollis)~OTU~2	V148	-0.0501775794405795
italic(Anchylorhynchus~trapezicollis)~OTU~2	V149	-0.05160472235306936
italic(Anchylorhynchus~trapezicollis)~OTU~2	V150	-0.0531893340863301
italic(Anchylorhynchus~trapezicollis)~OTU~2	V151	-0.05407646097655407
italic(Anchylorhynchus~trapezicollis)~OTU~2	V152	-0.04735520122947292
italic(Anchylorhynchus~trapezicollis)~OTU~2	V153	-0.05263021593935586
italic(Anchylorhynchus~trapezicollis)~OTU~2	V154	-0.05498501212614284
italic(Anchylorhynchus~trapezicollis)~OTU~2	V155	-0.04971966743340434
italic(Anchylorhynchus~trapezicollis)~OTU~2	V156	-0.04843243642892577
italic(Anchylorhynchus~trapezicollis)~OTU~2	V157	-0.05363923822373181
italic(Anchylorhynchus~trapezicollis)~OTU~2	V158	-0.05559267038247287
italic(Anchylorhynchus~trapezicollis)~OTU~2	V159	-0.05275715198458218
italic(Anchylorhynchus~trapezicollis)~OTU~2	V160	-0.047412204331501284
italic(Anchylorhynchus~trapezicollis)~OTU~2	V161	-0.05562986495319023
italic(Anchylorhynchus~trapezicollis)~OTU~2	V162	-0.04951778163132509
italic(Anchylorhynchus~trapezicollis)~OTU~2	V163	-0.05123739877195482
italic(Anchylorhynchus~trapezicollis)~OTU~2	V164	-0.05107446281444889
italic(Anchylorhynchus~trapezicollis)~OTU~2	V165	-0.05117652424596964
italic(Anchylorhynchus~trapezicollis)~OTU~2	V166	-0.053655916019410714
italic(Anchylorhynchus~trapezicollis)~OTU~2	V167	-0.05034950931544088
italic(Anchylorhynchus~trapezicollis)~OTU~2	V168	-0.05073141004830813
italic(Anchylorhynchus~trapezicollis)~OTU~2	V169	-0.0540191578662215
italic(Anchylorhynchus~trapezicollis)~OTU~2	V170	-0.0508223239929392
italic(Anchylorhynchus~trapezicollis)~OTU~2	V171	-0.04766659408002788
italic(Anchylorhynchus~trapezicollis)~OTU~2	V172	-0.048482588593085636
italic(Anchylorhynchus~trapezicollis)~OTU~2	V173	-0.053708823836088916
italic(Anchylorhynchus~trapezicollis)~OTU~2	V174	-0.05180050797929842
italic(Anchylorhynchus~trapezicollis)~OTU~2	V175	-0.04827972227075629
italic(Anchylorhynchus~trapezicollis)~OTU~2	V176	-0.04983000197705337
italic(Anchylorhynchus~trapezicollis)~OTU~2	V177	-0.052519425786470425
italic(Anchylorhynchus~trapezicollis)~OTU~2	V178	-0.04886671212117131
italic(Anchylorhynchus~trapezicollis)~OTU~2	V179	-0.0557260225457673
italic(Anchylorhynchus~trapezicollis)~OTU~2	V180	-0.0506893399257337
italic(Anchylorhynchus~trapezicollis)~OTU~2	V181	-0.05100864469417747
italic(Anchylorhynchus~trapezicollis)~OTU~2	V182	-0.053904957150238804
italic(Anchylorhynchus~trapezicollis)~OTU~2	V183	-0.05274754029230543
italic(Anchylorhynchus~trapezicollis)~OTU~2	V184	-0.04945614288120281
italic(Anchylorhynchus~trapezicollis)~OTU~2	V185	-0.053293753257582434
italic(Anchylorhynchus~trapezicollis)~OTU~2	V186	-0.051528234391990245
italic(Anchylorhynchus~trapezicollis)~OTU~2	V187	-0.0479129426103853
italic(Anchylorhynchus~trapezicollis)~OTU~2	V188	-0.0509658913330028
italic(Anchylorhynchus~trapezicollis)~OTU~2	V189	-0.052061791648675096
italic(Anchylorhynchus~trapezicollis)~OTU~2	V190	-0.05331442516365886
italic(Anchylorhynchus~trapezicollis)~OTU~2	V191	-0.05259280687922155
italic(Anchylorhynchus~trapezicollis)~OTU~2	V192	-0.05120255007432963
italic(Anchylorhynchus~trapezicollis)~OTU~2	V193	-0.05215653201687503
italic(Anchylorhynchus~trapezicollis)~OTU~2	V194	-0.056198108592924845
italic(Anchylorhynchus~trapezicollis)~OTU~2	V195	-0.05013273634041047
italic(Anchylorhynchus~trapezicollis)~OTU~2	V196	-0.05578182056203818
italic(Anchylorhynchus~trapezicollis)~OTU~2	V197	-0.054805519341606976
italic(Anchylorhynchus~trapezicollis)~OTU~2	V198	-0.05501620876671078
italic(Anchylorhynchus~trapezicollis)~OTU~2	V199	-0.05077489044843478
italic(Anchylorhynchus~trapezicollis)~OTU~2	V200	-0.051289253157380026
italic(Anchylorhynchus~trapezicollis)~OTU~2	V201	-0.0550292501294587
italic(Anchylorhynchus~trapezicollis)~OTU~2	V202	-0.05036117543046466
italic(Anchylorhynchus~trapezicollis)~OTU~2	V203	-0.05592576824838172
italic(Anchylorhynchus~trapezicollis)~OTU~2	V204	-0.057139233187719185
italic(Anchylorhynchus~trapezicollis)~OTU~2	V205	-0.05277531330501368
italic(Anchylorhynchus~trapezicollis)~OTU~2	V206	-0.05681411379152402
italic(Anchylorhynchus~trapezicollis)~OTU~2	V207	-0.05369874376990446
italic(Anchylorhynchus~trapezicollis)~OTU~2	V208	-0.05421556594435502
italic(Anchylorhynchus~trapezicollis)~OTU~2	V209	-0.05206641261118474
italic(Anchylorhynchus~trapezicollis)~OTU~2	V210	-0.05373081229790567
italic(Anchylorhynchus~trapezicollis)~OTU~2	V211	-0.050869608917707976
italic(Anchylorhynchus~trapezicollis)~OTU~2	V212	-0.050435514615606795
italic(Anchylorhynchus~trapezicollis)~OTU~2	V213	-0.05311622529190885
italic(Anchylorhynchus~trapezicollis)~OTU~2	V214	-0.05211374845192378
italic(Anchylorhynchus~trapezicollis)~OTU~2	V215	-0.05588223853845424
italic(Anchylorhynchus~trapezicollis)~OTU~2	V216	-0.05635221828492893
italic(Anchylorhynchus~trapezicollis)~OTU~2	V217	-0.04817718703185355
italic(Anchylorhynchus~trapezicollis)~OTU~2	V218	-0.045691314982370695
italic(Anchylorhynchus~trapezicollis)~OTU~2	V219	-0.05016874008640207
italic(Anchylorhynchus~trapezicollis)~OTU~2	V220	-0.05390785756911663
italic(Anchylorhynchus~trapezicollis)~OTU~2	V221	-0.0534024621865596
italic(Anchylorhynchus~trapezicollis)~OTU~2	V222	-0.0546385918523913
italic(Anchylorhynchus~trapezicollis)~OTU~2	V223	-0.05488158025200176
italic(Anchylorhynchus~trapezicollis)~OTU~2	V224	-0.054940964072643796
italic(Anchylorhynchus~trapezicollis)~OTU~2	V225	-0.05421078031990736
italic(Anchylorhynchus~trapezicollis)~OTU~2	V226	-0.05418898868260901
italic(Anchylorhynchus~trapezicollis)~OTU~2	V227	-0.05330479846568067
italic(Anchylorhynchus~trapezicollis)~OTU~2	V228	-0.05099954315944173
italic(Anchylorhynchus~trapezicollis)~OTU~2	V229	-0.05518104891718541
italic(Anchylorhynchus~trapezicollis)~OTU~2	V230	-0.05357510416959707
italic(Anchylorhynchus~trapezicollis)~OTU~2	V231	-0.054189082193024735
italic(Anchylorhynchus~trapezicollis)~OTU~2	V232	-0.051623847277750316
italic(Anchylorhynchus~trapezicollis)~OTU~2	V233	-0.05331047575794014
italic(Anchylorhynchus~trapezicollis)~OTU~2	V234	-0.05177554089976553
italic(Anchylorhynchus~trapezicollis)~OTU~2	V235	-0.050045890632306876
italic(Anchylorhynchus~trapezicollis)~OTU~2	V236	-0.05160982928235299
italic(Anchylorhynchus~trapezicollis)~OTU~2	V237	-0.05325482888569414
italic(Anchylorhynchus~trapezicollis)~OTU~2	V238	-0.05194402982976869
italic(Anchylorhynchus~trapezicollis)~OTU~2	V239	-0.05385926293534739
italic(Anchylorhynchus~trapezicollis)~OTU~2	V240	-0.04755119723636855
italic(Anchylorhynchus~trapezicollis)~OTU~2	V241	-0.05440592515640097
italic(Anchylorhynchus~trapezicollis)~OTU~2	V242	-0.056509998947790005
italic(Anchylorhynchus~trapezicollis)~OTU~2	V243	-0.054053448685868845
italic(Anchylorhynchus~trapezicollis)~OTU~2	V244	-0.051388740118468425
italic(Anchylorhynchus~trapezicollis)~OTU~2	V245	-0.050359597349690324
italic(Anchylorhynchus~trapezicollis)~OTU~2	V246	-0.051762614885773314
italic(Anchylorhynchus~trapezicollis)~OTU~2	V247	-0.05223656538275691
italic(Anchylorhynchus~trapezicollis)~OTU~2	V248	-0.056272059728792234
italic(Anchylorhynchus~trapezicollis)~OTU~2	V249	-0.05309679768210113
italic(Anchylorhynchus~trapezicollis)~OTU~2	V250	-0.054769372071275906
italic(Anchylorhynchus~trapezicollis)~OTU~2	V251	-0.04786401204323511
italic(Anchylorhynchus~trapezicollis)~OTU~2	V252	-0.05185682975239934
italic(Anchylorhynchus~trapezicollis)~OTU~2	V253	-0.049211003616731676
italic(Anchylorhynchus~trapezicollis)~OTU~2	V254	-0.0509900647850428
italic(Anchylorhynchus~trapezicollis)~OTU~2	V255	-0.05278608546433688
italic(Anchylorhynchus~trapezicollis)~OTU~2	V256	-0.048323416419330766
italic(Anchylorhynchus~trapezicollis)~OTU~2	V257	-0.051972115513613144
italic(Anchylorhynchus~trapezicollis)~OTU~2	V258	-0.05534844307522437
italic(Anchylorhynchus~trapezicollis)~OTU~2	V259	-0.05201746638381084
italic(Anchylorhynchus~trapezicollis)~OTU~2	V260	-0.05232494512474821
italic(Anchylorhynchus~trapezicollis)~OTU~2	V261	-0.051873259386377116
italic(Anchylorhynchus~trapezicollis)~OTU~2	V262	-0.05424709704694886
italic(Anchylorhynchus~trapezicollis)~OTU~2	V263	-0.05077491636842311
italic(Anchylorhynchus~trapezicollis)~OTU~2	V264	-0.05153057746418548
italic(Anchylorhynchus~trapezicollis)~OTU~2	V265	-0.05095524400460123
italic(Anchylorhynchus~trapezicollis)~OTU~2	V266	-0.05141185978226472
italic(Anchylorhynchus~trapezicollis)~OTU~2	V267	-0.05561120811881071
italic(Anchylorhynchus~trapezicollis)~OTU~2	V268	-0.0483858789364226
italic(Anchylorhynchus~trapezicollis)~OTU~2	V269	-0.05164372652496863
italic(Anchylorhynchus~trapezicollis)~OTU~2	V270	-0.05135589927769699
italic(Anchylorhynchus~trapezicollis)~OTU~2	V271	-0.052263284977357584
italic(Anchylorhynchus~trapezicollis)~OTU~2	V272	-0.04818695252883474
italic(Anchylorhynchus~trapezicollis)~OTU~2	V273	-0.05224771004611138
italic(Anchylorhynchus~trapezicollis)~OTU~2	V274	-0.052738079851289095
italic(Anchylorhynchus~trapezicollis)~OTU~2	V275	-0.05247346978801616
italic(Anchylorhynchus~trapezicollis)~OTU~2	V276	-0.054542965973745555
italic(Anchylorhynchus~trapezicollis)~OTU~2	V277	-0.05089310626117671
italic(Anchylorhynchus~trapezicollis)~OTU~2	V278	-0.05104283808274551
italic(Anchylorhynchus~trapezicollis)~OTU~2	V279	-0.05262174322215569
italic(Anchylorhynchus~trapezicollis)~OTU~2	V280	-0.05376324872278313
italic(Anchylorhynchus~trapezicollis)~OTU~2	V281	-0.047563380522223836
italic(Anchylorhynchus~trapezicollis)~OTU~2	V282	-0.05062250316776328
italic(Anchylorhynchus~trapezicollis)~OTU~2	V283	-0.0521374553576448
italic(Anchylorhynchus~trapezicollis)~OTU~2	V284	-0.051941934657950516
italic(Anchylorhynchus~trapezicollis)~OTU~2	V285	-0.05186967285906379
italic(Anchylorhynchus~trapezicollis)~OTU~2	V286	-0.0522754104559313
italic(Anchylorhynchus~trapezicollis)~OTU~2	V287	-0.05207737198269643
italic(Anchylorhynchus~trapezicollis)~OTU~2	V288	-0.05068971925892139
italic(Anchylorhynchus~trapezicollis)~OTU~2	V289	-0.05284201559507021
italic(Anchylorhynchus~trapezicollis)~OTU~2	V290	-0.04964134339236686
italic(Anchylorhynchus~trapezicollis)~OTU~2	V291	-0.05087925964101693
italic(Anchylorhynchus~trapezicollis)~OTU~2	V292	-0.0532323748507325
italic(Anchylorhynchus~trapezicollis)~OTU~2	V293	-0.050527226127282075
italic(Anchylorhynchus~trapezicollis)~OTU~2	V294	-0.051223490677408334
italic(Anchylorhynchus~trapezicollis)~OTU~2	V295	-0.05546143078667659
italic(Anchylorhynchus~trapezicollis)~OTU~2	V296	-0.05200371764145149
italic(Anchylorhynchus~trapezicollis)~OTU~2	V297	-0.05100280811979512
italic(Anchylorhynchus~trapezicollis)~OTU~2	V298	-0.04764779682299648
italic(Anchylorhynchus~trapezicollis)~OTU~2	V299	-0.05295904331605965
italic(Anchylorhynchus~trapezicollis)~OTU~2	V300	-0.05479556469177678
italic(Anchylorhynchus~trapezicollis)~OTU~2	V301	-0.049035707557228136
italic(Anchylorhynchus~trapezicollis)~OTU~2	V302	-0.052557458099145915
italic(Anchylorhynchus~trapezicollis)~OTU~2	V303	-0.05275381806646225
italic(Anchylorhynchus~trapezicollis)~OTU~2	V304	-0.05132702799246323
italic(Anchylorhynchus~trapezicollis)~OTU~2	V305	-0.05301058051397681
italic(Anchylorhynchus~trapezicollis)~OTU~2	V306	-0.05470938354476378
italic(Anchylorhynchus~trapezicollis)~OTU~2	V307	-0.0533755092325867
italic(Anchylorhynchus~trapezicollis)~OTU~2	V308	-0.053961268759876564
italic(Anchylorhynchus~trapezicollis)~OTU~2	V309	-0.0519545170066586
italic(Anchylorhynchus~trapezicollis)~OTU~2	V310	-0.05212916161160192
italic(Anchylorhynchus~trapezicollis)~OTU~2	V311	-0.05055241989224464
italic(Anchylorhynchus~trapezicollis)~OTU~2	V312	-0.05570211458882744
italic(Anchylorhynchus~trapezicollis)~OTU~2	V313	-0.056986815252880664
italic(Anchylorhynchus~trapezicollis)~OTU~2	V314	-0.052247382663052906
italic(Anchylorhynchus~trapezicollis)~OTU~2	V315	-0.04888825025010618
italic(Anchylorhynchus~trapezicollis)~OTU~2	V316	-0.05338456062650967
italic(Anchylorhynchus~trapezicollis)~OTU~2	V317	-0.053488349906029506
italic(Anchylorhynchus~trapezicollis)~OTU~2	V318	-0.055495639954341355
italic(Anchylorhynchus~trapezicollis)~OTU~2	V319	-0.050381513435247285
italic(Anchylorhynchus~trapezicollis)~OTU~2	V320	-0.04888029671978092
italic(Anchylorhynchus~trapezicollis)~OTU~2	V321	-0.052491466087672196
italic(Anchylorhynchus~trapezicollis)~OTU~2	V322	-0.053283118079715655
italic(Anchylorhynchus~trapezicollis)~OTU~2	V323	-0.05035464492543657
italic(Anchylorhynchus~trapezicollis)~OTU~2	V324	-0.05368337204175015
italic(Anchylorhynchus~trapezicollis)~OTU~2	V325	-0.0539051934426257
italic(Anchylorhynchus~trapezicollis)~OTU~2	V326	-0.05111495667578088
italic(Anchylorhynchus~trapezicollis)~OTU~2	V327	-0.05212078133977269
italic(Anchylorhynchus~trapezicollis)~OTU~2	V328	-0.055968677687363376
italic(Anchylorhynchus~trapezicollis)~OTU~2	V329	-0.05062926313901329
italic(Anchylorhynchus~trapezicollis)~OTU~2	V330	-0.05328308501408578
italic(Anchylorhynchus~trapezicollis)~OTU~2	V331	-0.052532478970486525
italic(Anchylorhynchus~trapezicollis)~OTU~2	V332	-0.050760166666423835
italic(Anchylorhynchus~trapezicollis)~OTU~2	V333	-0.05372443627544614
italic(Anchylorhynchus~trapezicollis)~OTU~2	V334	-0.04662651518356821
italic(Anchylorhynchus~trapezicollis)~OTU~2	V335	-0.04918376812213891
italic(Anchylorhynchus~trapezicollis)~OTU~2	V336	-0.053726215217787233
italic(Anchylorhynchus~trapezicollis)~OTU~2	V337	-0.05412317161074324
italic(Anchylorhynchus~trapezicollis)~OTU~2	V338	-0.05250864385907535
italic(Anchylorhynchus~trapezicollis)~OTU~2	V339	-0.05139020923586385
italic(Anchylorhynchus~trapezicollis)~OTU~2	V340	-0.05531684843002976
italic(Anchylorhynchus~trapezicollis)~OTU~2	V341	-0.054671826710891054
italic(Anchylorhynchus~trapezicollis)~OTU~2	V342	-0.0531933282313116
italic(Anchylorhynchus~trapezicollis)~OTU~2	V343	-0.053312014491912606
italic(Anchylorhynchus~trapezicollis)~OTU~2	V344	-0.05552577274518701
italic(Anchylorhynchus~trapezicollis)~OTU~2	V345	-0.05240181107529723
italic(Anchylorhynchus~trapezicollis)~OTU~2	V346	-0.053074553618807835
italic(Anchylorhynchus~trapezicollis)~OTU~2	V347	-0.05296635864401835
italic(Anchylorhynchus~trapezicollis)~OTU~2	V348	-0.05291292645184334
italic(Anchylorhynchus~trapezicollis)~OTU~2	V349	-0.05215165930952493
italic(Anchylorhynchus~trapezicollis)~OTU~2	V350	-0.05301148245456506
italic(Anchylorhynchus~trapezicollis)~OTU~2	V351	-0.05127212552694226
italic(Anchylorhynchus~trapezicollis)~OTU~2	V352	-0.05478478103971187
italic(Anchylorhynchus~trapezicollis)~OTU~2	V353	-0.05372796162330305
italic(Anchylorhynchus~trapezicollis)~OTU~2	V354	-0.053316003856161996
italic(Anchylorhynchus~trapezicollis)~OTU~2	V355	-0.05370496194413617
italic(Anchylorhynchus~trapezicollis)~OTU~2	V356	-0.04945090638158589
italic(Anchylorhynchus~trapezicollis)~OTU~2	V357	-0.051546346396709956
italic(Anchylorhynchus~trapezicollis)~OTU~2	V358	-0.053914887711497723
italic(Anchylorhynchus~trapezicollis)~OTU~2	V359	-0.0486241906389002
italic(Anchylorhynchus~trapezicollis)~OTU~2	V360	-0.053042923054287615
italic(Anchylorhynchus~trapezicollis)~OTU~2	V361	-0.050415066770741285
italic(Anchylorhynchus~trapezicollis)~OTU~2	V362	-0.049969613160524784
italic(Anchylorhynchus~trapezicollis)~OTU~2	V363	-0.05219141956492853
italic(Anchylorhynchus~trapezicollis)~OTU~2	V364	-0.05033309252450811
italic(Anchylorhynchus~trapezicollis)~OTU~2	V365	-0.05469811226238362
italic(Anchylorhynchus~trapezicollis)~OTU~2	V366	-0.05343109139526884
italic(Anchylorhynchus~trapezicollis)~OTU~2	V367	-0.05654313225263155
italic(Anchylorhynchus~trapezicollis)~OTU~2	V368	-0.04917263610613387
italic(Anchylorhynchus~trapezicollis)~OTU~2	V369	-0.05178604951043373
italic(Anchylorhynchus~trapezicollis)~OTU~2	V370	-0.052233147518932405
italic(Anchylorhynchus~trapezicollis)~OTU~2	V371	-0.05231983751017951
italic(Anchylorhynchus~trapezicollis)~OTU~2	V372	-0.0548481310018318
italic(Anchylorhynchus~trapezicollis)~OTU~2	V373	-0.05235581743934285
italic(Anchylorhynchus~trapezicollis)~OTU~2	V374	-0.05298305518413495
italic(Anchylorhynchus~trapezicollis)~OTU~2	V375	-0.05333935836588347
italic(Anchylorhynchus~trapezicollis)~OTU~2	V376	-0.0502096668938711
italic(Anchylorhynchus~trapezicollis)~OTU~2	V377	-0.0518680171976154
italic(Anchylorhynchus~trapezicollis)~OTU~2	V378	-0.05325849290194016
italic(Anchylorhynchus~trapezicollis)~OTU~2	V379	-0.05041448699261068
italic(Anchylorhynchus~trapezicollis)~OTU~2	V380	-0.05598741384636769
italic(Anchylorhynchus~trapezicollis)~OTU~2	V381	-0.049866142939978236
italic(Anchylorhynchus~trapezicollis)~OTU~2	V382	-0.05011998114761766
italic(Anchylorhynchus~trapezicollis)~OTU~2	V383	-0.05129595282250379
italic(Anchylorhynchus~trapezicollis)~OTU~2	V384	-0.05224672355615353
italic(Anchylorhynchus~trapezicollis)~OTU~2	V385	-0.052503833952838475
italic(Anchylorhynchus~trapezicollis)~OTU~2	V386	-0.05633936733276305
italic(Anchylorhynchus~trapezicollis)~OTU~2	V387	-0.051391809318997325
italic(Anchylorhynchus~trapezicollis)~OTU~2	V388	-0.055471924278728366
italic(Anchylorhynchus~trapezicollis)~OTU~2	V389	-0.05430626030504051
italic(Anchylorhynchus~trapezicollis)~OTU~2	V390	-0.0486874393918602
italic(Anchylorhynchus~trapezicollis)~OTU~2	V391	-0.054795607902809386
italic(Anchylorhynchus~trapezicollis)~OTU~2	V392	-0.05392453375641822
italic(Anchylorhynchus~trapezicollis)~OTU~2	V393	-0.0534809521387498
italic(Anchylorhynchus~trapezicollis)~OTU~2	V394	-0.05175303746488343
italic(Anchylorhynchus~trapezicollis)~OTU~2	V395	-0.05418412520610418
italic(Anchylorhynchus~trapezicollis)~OTU~2	V396	-0.05363589487202184
italic(Anchylorhynchus~trapezicollis)~OTU~2	V397	-0.05390438776392345
italic(Anchylorhynchus~trapezicollis)~OTU~2	V398	-0.04719147566310603
italic(Anchylorhynchus~trapezicollis)~OTU~2	V399	-0.05103785814439547
italic(Anchylorhynchus~trapezicollis)~OTU~2	V400	-0.0497916600597127
italic(Anchylorhynchus~trapezicollis)~OTU~2	V401	-0.05229684449967162
italic(Anchylorhynchus~trapezicollis)~OTU~2	V402	-0.053094407819455326
italic(Anchylorhynchus~trapezicollis)~OTU~2	V403	-0.04869530422243233
italic(Anchylorhynchus~trapezicollis)~OTU~2	V404	-0.050983859021524906
italic(Anchylorhynchus~trapezicollis)~OTU~2	V405	-0.05169423313593206
italic(Anchylorhynchus~trapezicollis)~OTU~2	V406	-0.05401299668720857
italic(Anchylorhynchus~trapezicollis)~OTU~2	V407	-0.051991667033839555
italic(Anchylorhynchus~trapezicollis)~OTU~2	V408	-0.04993368865533243
italic(Anchylorhynchus~trapezicollis)~OTU~2	V409	-0.052058298685952215
italic(Anchylorhynchus~trapezicollis)~OTU~2	V410	-0.052239523597061896
italic(Anchylorhynchus~trapezicollis)~OTU~2	V411	-0.05132173979027725
italic(Anchylorhynchus~trapezicollis)~OTU~2	V412	-0.047545700892601496
italic(Anchylorhynchus~trapezicollis)~OTU~2	V413	-0.052192780511343906
italic(Anchylorhynchus~trapezicollis)~OTU~2	V414	-0.053485076448709985
italic(Anchylorhynchus~trapezicollis)~OTU~2	V415	-0.054536329353435574
italic(Anchylorhynchus~trapezicollis)~OTU~2	V416	-0.05063345109764253
italic(Anchylorhynchus~trapezicollis)~OTU~2	V417	-0.05599437788655751
italic(Anchylorhynchus~trapezicollis)~OTU~2	V418	-0.052422422840153964
italic(Anchylorhynchus~trapezicollis)~OTU~2	V419	-0.04885922151298119
italic(Anchylorhynchus~trapezicollis)~OTU~2	V420	-0.04760604478242259
italic(Anchylorhynchus~trapezicollis)~OTU~2	V421	-0.04848770390010033
italic(Anchylorhynchus~trapezicollis)~OTU~2	V422	-0.05252600731802549
italic(Anchylorhynchus~trapezicollis)~OTU~2	V423	-0.0531350546484779
italic(Anchylorhynchus~trapezicollis)~OTU~2	V424	-0.05101939781228209
italic(Anchylorhynchus~trapezicollis)~OTU~2	V425	-0.054301353919256966
italic(Anchylorhynchus~trapezicollis)~OTU~2	V426	-0.05696709109587497
italic(Anchylorhynchus~trapezicollis)~OTU~2	V427	-0.04934236121326136
italic(Anchylorhynchus~trapezicollis)~OTU~2	V428	-0.0484971341044226
italic(Anchylorhynchus~trapezicollis)~OTU~2	V429	-0.05497460523278778
italic(Anchylorhynchus~trapezicollis)~OTU~2	V430	-0.0515313607683089
italic(Anchylorhynchus~trapezicollis)~OTU~2	V431	-0.051993120894652564
italic(Anchylorhynchus~trapezicollis)~OTU~2	V432	-0.05069209944768447
italic(Anchylorhynchus~trapezicollis)~OTU~2	V433	-0.05317734921447104
italic(Anchylorhynchus~trapezicollis)~OTU~2	V434	-0.05189511872249434
italic(Anchylorhynchus~trapezicollis)~OTU~2	V435	-0.04952497594601339
italic(Anchylorhynchus~trapezicollis)~OTU~2	V436	-0.05287423442062987
italic(Anchylorhynchus~trapezicollis)~OTU~2	V437	-0.050607343734161654
italic(Anchylorhynchus~trapezicollis)~OTU~2	V438	-0.049165590306639306
italic(Anchylorhynchus~trapezicollis)~OTU~2	V439	-0.04775755844762964
italic(Anchylorhynchus~trapezicollis)~OTU~2	V440	-0.05303795812247921
italic(Anchylorhynchus~trapezicollis)~OTU~2	V441	-0.05060423552613845
italic(Anchylorhynchus~trapezicollis)~OTU~2	V442	-0.05101526553175176
italic(Anchylorhynchus~trapezicollis)~OTU~2	V443	-0.05499754104644552
italic(Anchylorhynchus~trapezicollis)~OTU~2	V444	-0.05375507582678379
italic(Anchylorhynchus~trapezicollis)~OTU~2	V445	-0.05393861922444256
italic(Anchylorhynchus~trapezicollis)~OTU~2	V446	-0.0515233320477559
italic(Anchylorhynchus~trapezicollis)~OTU~2	V447	-0.055067458886339744
italic(Anchylorhynchus~trapezicollis)~OTU~2	V448	-0.051845183949609915
italic(Anchylorhynchus~trapezicollis)~OTU~2	V449	-0.049642215417050446
italic(Anchylorhynchus~trapezicollis)~OTU~2	V450	-0.05440378322286855
italic(Anchylorhynchus~trapezicollis)~OTU~2	V451	-0.05289436606706262
italic(Anchylorhynchus~trapezicollis)~OTU~2	V452	-0.054251881295986126
italic(Anchylorhynchus~trapezicollis)~OTU~2	V453	-0.05127968083512021
italic(Anchylorhynchus~trapezicollis)~OTU~2	V454	-0.05011650434055803
italic(Anchylorhynchus~trapezicollis)~OTU~2	V455	-0.052104632889756856
italic(Anchylorhynchus~trapezicollis)~OTU~2	V456	-0.05210812605529543
italic(Anchylorhynchus~trapezicollis)~OTU~2	V457	-0.052288751479422205
italic(Anchylorhynchus~trapezicollis)~OTU~2	V458	-0.05053932062596389
italic(Anchylorhynchus~trapezicollis)~OTU~2	V459	-0.054181733003557254
italic(Anchylorhynchus~trapezicollis)~OTU~2	V460	-0.052591608701675105
italic(Anchylorhynchus~trapezicollis)~OTU~2	V461	-0.04658419640917276
italic(Anchylorhynchus~trapezicollis)~OTU~2	V462	-0.0543023520471627
italic(Anchylorhynchus~trapezicollis)~OTU~2	V463	-0.049844133467988466
italic(Anchylorhynchus~trapezicollis)~OTU~2	V464	-0.04749757173879285
italic(Anchylorhynchus~trapezicollis)~OTU~2	V465	-0.05489751561738087
italic(Anchylorhynchus~trapezicollis)~OTU~2	V466	-0.05310088883741961
italic(Anchylorhynchus~trapezicollis)~OTU~2	V467	-0.05450732495012878
italic(Anchylorhynchus~trapezicollis)~OTU~2	V468	-0.049883437325286065
italic(Anchylorhynchus~trapezicollis)~OTU~2	V469	-0.05231385053922238
italic(Anchylorhynchus~trapezicollis)~OTU~2	V470	-0.048373498900564416
italic(Anchylorhynchus~trapezicollis)~OTU~2	V471	-0.053577213709589476
italic(Anchylorhynchus~trapezicollis)~OTU~2	V472	-0.05619665169406615
italic(Anchylorhynchus~trapezicollis)~OTU~2	V473	-0.04796322602472085
italic(Anchylorhynchus~trapezicollis)~OTU~2	V474	-0.05282909023687655
italic(Anchylorhynchus~trapezicollis)~OTU~2	V475	-0.054808347356311626
italic(Anchylorhynchus~trapezicollis)~OTU~2	V476	-0.056059282499555545
italic(Anchylorhynchus~trapezicollis)~OTU~2	V477	-0.0528965130208636
italic(Anchylorhynchus~trapezicollis)~OTU~2	V478	-0.053476915657970095
italic(Anchylorhynchus~trapezicollis)~OTU~2	V479	-0.05494071814195502
italic(Anchylorhynchus~trapezicollis)~OTU~2	V480	-0.05354185855897246
italic(Anchylorhynchus~trapezicollis)~OTU~2	V481	-0.051014951077161065
italic(Anchylorhynchus~trapezicollis)~OTU~2	V482	-0.04916065035361098
italic(Anchylorhynchus~trapezicollis)~OTU~2	V483	-0.05266144944766957
italic(Anchylorhynchus~trapezicollis)~OTU~2	V484	-0.051452330271772095
italic(Anchylorhynchus~trapezicollis)~OTU~2	V485	-0.05122538751324729
italic(Anchylorhynchus~trapezicollis)~OTU~2	V486	-0.053499026448140787
italic(Anchylorhynchus~trapezicollis)~OTU~2	V487	-0.052956790947469086
italic(Anchylorhynchus~trapezicollis)~OTU~2	V488	-0.05007523957932842
italic(Anchylorhynchus~trapezicollis)~OTU~2	V489	-0.054566874167649396
italic(Anchylorhynchus~trapezicollis)~OTU~2	V490	-0.050656221812736026
italic(Anchylorhynchus~trapezicollis)~OTU~2	V491	-0.054746743590070424
italic(Anchylorhynchus~trapezicollis)~OTU~2	V492	-0.04972372228541273
italic(Anchylorhynchus~trapezicollis)~OTU~2	V493	-0.05034937620220367
italic(Anchylorhynchus~trapezicollis)~OTU~2	V494	-0.05306094395991559
italic(Anchylorhynchus~trapezicollis)~OTU~2	V495	-0.05338889854951175
italic(Anchylorhynchus~trapezicollis)~OTU~2	V496	-0.05079283291160949
italic(Anchylorhynchus~trapezicollis)~OTU~2	V497	-0.05183627868610596
italic(Anchylorhynchus~trapezicollis)~OTU~2	V498	-0.05160642355115541
italic(Anchylorhynchus~trapezicollis)~OTU~2	V499	-0.05068102110199403
italic(Anchylorhynchus~trapezicollis)~OTU~2	V500	-0.05403597817551456
italic(Anchylorhynchus~trapezicollis)~OTU~3	V1	0.06415713616781143
italic(Anchylorhynchus~trapezicollis)~OTU~3	V2	0.03896406746515189
italic(Anchylorhynchus~trapezicollis)~OTU~3	V3	-0.04431581771175147
italic(Anchylorhynchus~trapezicollis)~OTU~3	V4	0.02410362705756206
italic(Anchylorhynchus~trapezicollis)~OTU~3	V5	-0.07469074701332884
italic(Anchylorhynchus~trapezicollis)~OTU~3	V6	-0.12815508825523048
italic(Anchylorhynchus~trapezicollis)~OTU~3	V7	0.035824376912524984
italic(Anchylorhynchus~trapezicollis)~OTU~3	V8	-0.09634394368966576
italic(Anchylorhynchus~trapezicollis)~OTU~3	V9	-0.08908448734354539
italic(Anchylorhynchus~trapezicollis)~OTU~3	V10	-0.04350700748348113
italic(Anchylorhynchus~trapezicollis)~OTU~3	V11	0.0771894576798037
italic(Anchylorhynchus~trapezicollis)~OTU~3	V12	-0.05457184262085137
italic(Anchylorhynchus~trapezicollis)~OTU~3	V13	-0.015430256461599092
italic(Anchylorhynchus~trapezicollis)~OTU~3	V14	0.06014928674127498
italic(Anchylorhynchus~trapezicollis)~OTU~3	V15	0.03138334847751134
italic(Anchylorhynchus~trapezicollis)~OTU~3	V16	-0.02994087058865534
italic(Anchylorhynchus~trapezicollis)~OTU~3	V17	-0.00929204924905561
italic(Anchylorhynchus~trapezicollis)~OTU~3	V18	0.10090706006698424
italic(Anchylorhynchus~trapezicollis)~OTU~3	V19	0.05787115789142859
italic(Anchylorhynchus~trapezicollis)~OTU~3	V20	0.002279949677974895
italic(Anchylorhynchus~trapezicollis)~OTU~3	V21	-0.03540216535190692
italic(Anchylorhynchus~trapezicollis)~OTU~3	V22	0.02349686759637836
italic(Anchylorhynchus~trapezicollis)~OTU~3	V23	0.027028020034414492
italic(Anchylorhynchus~trapezicollis)~OTU~3	V24	-0.07948461568404952
italic(Anchylorhynchus~trapezicollis)~OTU~3	V25	-0.003492479943311288
italic(Anchylorhynchus~trapezicollis)~OTU~3	V26	-0.002267361536638592
italic(Anchylorhynchus~trapezicollis)~OTU~3	V27	0.03886096569229634
italic(Anchylorhynchus~trapezicollis)~OTU~3	V28	-0.022922470010803015
italic(Anchylorhynchus~trapezicollis)~OTU~3	V29	-0.042813417664227985
italic(Anchylorhynchus~trapezicollis)~OTU~3	V30	0.0015351573724675712
italic(Anchylorhynchus~trapezicollis)~OTU~3	V31	-0.10192972774627135
italic(Anchylorhynchus~trapezicollis)~OTU~3	V32	0.017885611768495034
italic(Anchylorhynchus~trapezicollis)~OTU~3	V33	-0.12608275177263673
italic(Anchylorhynchus~trapezicollis)~OTU~3	V34	-0.025812934678883563
italic(Anchylorhynchus~trapezicollis)~OTU~3	V35	0.060148079285960186
italic(Anchylorhynchus~trapezicollis)~OTU~3	V36	0.109579358165655
italic(Anchylorhynchus~trapezicollis)~OTU~3	V37	0.018190440102073255
italic(Anchylorhynchus~trapezicollis)~OTU~3	V38	-0.02230446753645433
italic(Anchylorhynchus~trapezicollis)~OTU~3	V39	-0.009067893023555006
italic(Anchylorhynchus~trapezicollis)~OTU~3	V40	0.04528709454326451
italic(Anchylorhynchus~trapezicollis)~OTU~3	V41	-0.07499143385723675
italic(Anchylorhynchus~trapezicollis)~OTU~3	V42	0.059078392878765956
italic(Anchylorhynchus~trapezicollis)~OTU~3	V43	-0.0872594213244027
italic(Anchylorhynchus~trapezicollis)~OTU~3	V44	0.055192837029821556
italic(Anchylorhynchus~trapezicollis)~OTU~3	V45	0.10642122480034916
italic(Anchylorhynchus~trapezicollis)~OTU~3	V46	-0.046670245695348174
italic(Anchylorhynchus~trapezicollis)~OTU~3	V47	0.030894738704192404
italic(Anchylorhynchus~trapezicollis)~OTU~3	V48	0.008007552119238077
italic(Anchylorhynchus~trapezicollis)~OTU~3	V49	0.07901842397466474
italic(Anchylorhynchus~trapezicollis)~OTU~3	V50	0.010177309151245519
italic(Anchylorhynchus~trapezicollis)~OTU~3	V51	-0.030230010333879467
italic(Anchylorhynchus~trapezicollis)~OTU~3	V52	0.09753427314911316
italic(Anchylorhynchus~trapezicollis)~OTU~3	V53	-0.12825882981929076
italic(Anchylorhynchus~trapezicollis)~OTU~3	V54	0.013673107348372592
italic(Anchylorhynchus~trapezicollis)~OTU~3	V55	-0.02161308737111393
italic(Anchylorhynchus~trapezicollis)~OTU~3	V56	0.007081217419697028
italic(Anchylorhynchus~trapezicollis)~OTU~3	V57	0.023583688279057734
italic(Anchylorhynchus~trapezicollis)~OTU~3	V58	-0.05580118450824054
italic(Anchylorhynchus~trapezicollis)~OTU~3	V59	-0.037499703695930316
italic(Anchylorhynchus~trapezicollis)~OTU~3	V60	0.009902591756245848
italic(Anchylorhynchus~trapezicollis)~OTU~3	V61	-0.055528341058952865
italic(Anchylorhynchus~trapezicollis)~OTU~3	V62	0.03993864391887485
italic(Anchylorhynchus~trapezicollis)~OTU~3	V63	-0.022737691396880394
italic(Anchylorhynchus~trapezicollis)~OTU~3	V64	-0.21479128623386068
italic(Anchylorhynchus~trapezicollis)~OTU~3	V65	-0.12420739723267074
italic(Anchylorhynchus~trapezicollis)~OTU~3	V66	0.030124302023313992
italic(Anchylorhynchus~trapezicollis)~OTU~3	V67	-0.05787715734320518
italic(Anchylorhynchus~trapezicollis)~OTU~3	V68	0.026860879874710364
italic(Anchylorhynchus~trapezicollis)~OTU~3	V69	0.08381278090601946
italic(Anchylorhynchus~trapezicollis)~OTU~3	V70	0.059990728794995105
italic(Anchylorhynchus~trapezicollis)~OTU~3	V71	-0.019733147150417168
italic(Anchylorhynchus~trapezicollis)~OTU~3	V72	-0.05593364265418661
italic(Anchylorhynchus~trapezicollis)~OTU~3	V73	0.047860555461242404
italic(Anchylorhynchus~trapezicollis)~OTU~3	V74	0.11466990327249454
italic(Anchylorhynchus~trapezicollis)~OTU~3	V75	0.12871788220950905
italic(Anchylorhynchus~trapezicollis)~OTU~3	V76	0.010169631181730745
italic(Anchylorhynchus~trapezicollis)~OTU~3	V77	0.08269433009984997
italic(Anchylorhynchus~trapezicollis)~OTU~3	V78	0.011385312632244508
italic(Anchylorhynchus~trapezicollis)~OTU~3	V79	0.024725524449523854
italic(Anchylorhynchus~trapezicollis)~OTU~3	V80	0.05473147823051759
italic(Anchylorhynchus~trapezicollis)~OTU~3	V81	-0.04702322405410825
italic(Anchylorhynchus~trapezicollis)~OTU~3	V82	0.006958641555298442
italic(Anchylorhynchus~trapezicollis)~OTU~3	V83	-0.04878127212086844
italic(Anchylorhynchus~trapezicollis)~OTU~3	V84	-0.030691538471816188
italic(Anchylorhynchus~trapezicollis)~OTU~3	V85	0.025043409242941843
italic(Anchylorhynchus~trapezicollis)~OTU~3	V86	-0.0336230506775333
italic(Anchylorhynchus~trapezicollis)~OTU~3	V87	-0.014746495509866214
italic(Anchylorhynchus~trapezicollis)~OTU~3	V88	-0.018492453182308768
italic(Anchylorhynchus~trapezicollis)~OTU~3	V89	0.020275161710474582
italic(Anchylorhynchus~trapezicollis)~OTU~3	V90	0.04229358009085471
italic(Anchylorhynchus~trapezicollis)~OTU~3	V91	0.008505845133619874
italic(Anchylorhynchus~trapezicollis)~OTU~3	V92	-0.033670973454965857
italic(Anchylorhynchus~trapezicollis)~OTU~3	V93	0.02167080770281321
italic(Anchylorhynchus~trapezicollis)~OTU~3	V94	0.004620865065412594
italic(Anchylorhynchus~trapezicollis)~OTU~3	V95	-0.0324884967461993
italic(Anchylorhynchus~trapezicollis)~OTU~3	V96	0.013991649280872077
italic(Anchylorhynchus~trapezicollis)~OTU~3	V97	0.01995274398026258
italic(Anchylorhynchus~trapezicollis)~OTU~3	V98	-0.06316140311885447
italic(Anchylorhynchus~trapezicollis)~OTU~3	V99	-0.0711600237154218
italic(Anchylorhynchus~trapezicollis)~OTU~3	V100	0.0035404655895657777
italic(Anchylorhynchus~trapezicollis)~OTU~3	V101	-0.06390423136870914
italic(Anchylorhynchus~trapezicollis)~OTU~3	V102	-0.005077625750751316
italic(Anchylorhynchus~trapezicollis)~OTU~3	V103	0.03745351343313948
italic(Anchylorhynchus~trapezicollis)~OTU~3	V104	0.03390405656286955
italic(Anchylorhynchus~trapezicollis)~OTU~3	V105	0.08798377577946662
italic(Anchylorhynchus~trapezicollis)~OTU~3	V106	-0.04909123737939172
italic(Anchylorhynchus~trapezicollis)~OTU~3	V107	-0.03832439932767487
italic(Anchylorhynchus~trapezicollis)~OTU~3	V108	-0.03530469258137478
italic(Anchylorhynchus~trapezicollis)~OTU~3	V109	-0.06792666933334873
italic(Anchylorhynchus~trapezicollis)~OTU~3	V110	-0.02393056743551886
italic(Anchylorhynchus~trapezicollis)~OTU~3	V111	-0.12094456665603104
italic(Anchylorhynchus~trapezicollis)~OTU~3	V112	-0.024578278595823434
italic(Anchylorhynchus~trapezicollis)~OTU~3	V113	0.01817116326872092
italic(Anchylorhynchus~trapezicollis)~OTU~3	V114	0.04943949345821426
italic(Anchylorhynchus~trapezicollis)~OTU~3	V115	-0.02928492513544259
italic(Anchylorhynchus~trapezicollis)~OTU~3	V116	-0.05335761719099931
italic(Anchylorhynchus~trapezicollis)~OTU~3	V117	-0.0652127983317019
italic(Anchylorhynchus~trapezicollis)~OTU~3	V118	0.004817098085487109
italic(Anchylorhynchus~trapezicollis)~OTU~3	V119	-0.014936187379760067
italic(Anchylorhynchus~trapezicollis)~OTU~3	V120	0.011159813744734903
italic(Anchylorhynchus~trapezicollis)~OTU~3	V121	-0.11991926567628149
italic(Anchylorhynchus~trapezicollis)~OTU~3	V122	0.0689844635761171
italic(Anchylorhynchus~trapezicollis)~OTU~3	V123	-0.09604512429078496
italic(Anchylorhynchus~trapezicollis)~OTU~3	V124	-0.0036173085229707774
italic(Anchylorhynchus~trapezicollis)~OTU~3	V125	0.12955324427683357
italic(Anchylorhynchus~trapezicollis)~OTU~3	V126	0.11232307776889434
italic(Anchylorhynchus~trapezicollis)~OTU~3	V127	-0.004921666504376809
italic(Anchylorhynchus~trapezicollis)~OTU~3	V128	-0.008626343350431248
italic(Anchylorhynchus~trapezicollis)~OTU~3	V129	-0.01963218325367297
italic(Anchylorhynchus~trapezicollis)~OTU~3	V130	-0.020091994226374945
italic(Anchylorhynchus~trapezicollis)~OTU~3	V131	-0.062201308450348256
italic(Anchylorhynchus~trapezicollis)~OTU~3	V132	0.012719169339934886
italic(Anchylorhynchus~trapezicollis)~OTU~3	V133	0.048968285316312976
italic(Anchylorhynchus~trapezicollis)~OTU~3	V134	-0.08381443479368408
italic(Anchylorhynchus~trapezicollis)~OTU~3	V135	0.07020917347600664
italic(Anchylorhynchus~trapezicollis)~OTU~3	V136	0.033749528818705674
italic(Anchylorhynchus~trapezicollis)~OTU~3	V137	-0.027151842534765054
italic(Anchylorhynchus~trapezicollis)~OTU~3	V138	0.03118881502271027
italic(Anchylorhynchus~trapezicollis)~OTU~3	V139	-0.031179312554803863
italic(Anchylorhynchus~trapezicollis)~OTU~3	V140	0.07561739198200422
italic(Anchylorhynchus~trapezicollis)~OTU~3	V141	0.05257948708674313
italic(Anchylorhynchus~trapezicollis)~OTU~3	V142	0.060985373946647686
italic(Anchylorhynchus~trapezicollis)~OTU~3	V143	-0.11855280133627277
italic(Anchylorhynchus~trapezicollis)~OTU~3	V144	-0.05652015326214354
italic(Anchylorhynchus~trapezicollis)~OTU~3	V145	-0.04497247811370797
italic(Anchylorhynchus~trapezicollis)~OTU~3	V146	0.004917631292317676
italic(Anchylorhynchus~trapezicollis)~OTU~3	V147	0.03864167762742744
italic(Anchylorhynchus~trapezicollis)~OTU~3	V148	0.022448124645097493
italic(Anchylorhynchus~trapezicollis)~OTU~3	V149	-0.043236252928958455
italic(Anchylorhynchus~trapezicollis)~OTU~3	V150	0.05459468589050576
italic(Anchylorhynchus~trapezicollis)~OTU~3	V151	0.07077068720181867
italic(Anchylorhynchus~trapezicollis)~OTU~3	V152	0.02288858934372934
italic(Anchylorhynchus~trapezicollis)~OTU~3	V153	0.05121665448426557
italic(Anchylorhynchus~trapezicollis)~OTU~3	V154	0.09124379045779138
italic(Anchylorhynchus~trapezicollis)~OTU~3	V155	-0.09020372883092936
italic(Anchylorhynchus~trapezicollis)~OTU~3	V156	0.008401227267038121
italic(Anchylorhynchus~trapezicollis)~OTU~3	V157	-0.03040929078506456
italic(Anchylorhynchus~trapezicollis)~OTU~3	V158	0.0013053828168083119
italic(Anchylorhynchus~trapezicollis)~OTU~3	V159	3.5589524221840696e-4
italic(Anchylorhynchus~trapezicollis)~OTU~3	V160	0.025028420358449745
italic(Anchylorhynchus~trapezicollis)~OTU~3	V161	0.027033017909424757
italic(Anchylorhynchus~trapezicollis)~OTU~3	V162	-0.038588372139582945
italic(Anchylorhynchus~trapezicollis)~OTU~3	V163	-0.08991112808413436
italic(Anchylorhynchus~trapezicollis)~OTU~3	V164	-0.018509203661613446
italic(Anchylorhynchus~trapezicollis)~OTU~3	V165	0.045950048083604096
italic(Anchylorhynchus~trapezicollis)~OTU~3	V166	0.02202732561674666
italic(Anchylorhynchus~trapezicollis)~OTU~3	V167	-0.07015938011079263
italic(Anchylorhynchus~trapezicollis)~OTU~3	V168	0.1292842016218795
italic(Anchylorhynchus~trapezicollis)~OTU~3	V169	-0.01834696076173392
italic(Anchylorhynchus~trapezicollis)~OTU~3	V170	-0.010361641054319033
italic(Anchylorhynchus~trapezicollis)~OTU~3	V171	0.015084335747002735
italic(Anchylorhynchus~trapezicollis)~OTU~3	V172	0.05005521787096938
italic(Anchylorhynchus~trapezicollis)~OTU~3	V173	0.045191932405944796
italic(Anchylorhynchus~trapezicollis)~OTU~3	V174	-0.06747822483564934
italic(Anchylorhynchus~trapezicollis)~OTU~3	V175	0.03239131334690933
italic(Anchylorhynchus~trapezicollis)~OTU~3	V176	-0.08940505811746452
italic(Anchylorhynchus~trapezicollis)~OTU~3	V177	0.028309550305341567
italic(Anchylorhynchus~trapezicollis)~OTU~3	V178	0.1261995092998455
italic(Anchylorhynchus~trapezicollis)~OTU~3	V179	-0.061458471099685025
italic(Anchylorhynchus~trapezicollis)~OTU~3	V180	0.04615972465949937
italic(Anchylorhynchus~trapezicollis)~OTU~3	V181	0.04185363377882014
italic(Anchylorhynchus~trapezicollis)~OTU~3	V182	-0.026170422426614347
italic(Anchylorhynchus~trapezicollis)~OTU~3	V183	0.03806832253271267
italic(Anchylorhynchus~trapezicollis)~OTU~3	V184	-0.028578193950890722
italic(Anchylorhynchus~trapezicollis)~OTU~3	V185	0.04834254717504928
italic(Anchylorhynchus~trapezicollis)~OTU~3	V186	-0.04153951613158084
italic(Anchylorhynchus~trapezicollis)~OTU~3	V187	0.09524028096259368
italic(Anchylorhynchus~trapezicollis)~OTU~3	V188	-0.035826199835835015
italic(Anchylorhynchus~trapezicollis)~OTU~3	V189	-0.015697539738378837
italic(Anchylorhynchus~trapezicollis)~OTU~3	V190	-0.04430004537159436
italic(Anchylorhynchus~trapezicollis)~OTU~3	V191	-0.029408514510364837
italic(Anchylorhynchus~trapezicollis)~OTU~3	V192	-0.03956460620625162
italic(Anchylorhynchus~trapezicollis)~OTU~3	V193	-0.0453242402919897
italic(Anchylorhynchus~trapezicollis)~OTU~3	V194	-0.018985842626138307
italic(Anchylorhynchus~trapezicollis)~OTU~3	V195	-0.06647094894219452
italic(Anchylorhynchus~trapezicollis)~OTU~3	V196	0.005596965758947234
italic(Anchylorhynchus~trapezicollis)~OTU~3	V197	0.036424941656200145
italic(Anchylorhynchus~trapezicollis)~OTU~3	V198	0.012378252189132705
italic(Anchylorhynchus~trapezicollis)~OTU~3	V199	0.01545051251929685
italic(Anchylorhynchus~trapezicollis)~OTU~3	V200	0.029200613084260904
italic(Anchylorhynchus~trapezicollis)~OTU~3	V201	6.3478668429982e-4
italic(Anchylorhynchus~trapezicollis)~OTU~3	V202	0.06800278354656733
italic(Anchylorhynchus~trapezicollis)~OTU~3	V203	-0.1397872756207079
italic(Anchylorhynchus~trapezicollis)~OTU~3	V204	-0.14122766417657323
italic(Anchylorhynchus~trapezicollis)~OTU~3	V205	0.08969076890605987
italic(Anchylorhynchus~trapezicollis)~OTU~3	V206	-0.0809613118963957
italic(Anchylorhynchus~trapezicollis)~OTU~3	V207	0.03891759978988749
italic(Anchylorhynchus~trapezicollis)~OTU~3	V208	-0.06176431503397007
italic(Anchylorhynchus~trapezicollis)~OTU~3	V209	0.02151112670380035
italic(Anchylorhynchus~trapezicollis)~OTU~3	V210	0.048011592386658836
italic(Anchylorhynchus~trapezicollis)~OTU~3	V211	0.08377024959720843
italic(Anchylorhynchus~trapezicollis)~OTU~3	V212	0.05675640778951243
italic(Anchylorhynchus~trapezicollis)~OTU~3	V213	0.020159930837267595
italic(Anchylorhynchus~trapezicollis)~OTU~3	V214	0.009146909486300828
italic(Anchylorhynchus~trapezicollis)~OTU~3	V215	0.015061105746473576
italic(Anchylorhynchus~trapezicollis)~OTU~3	V216	-0.03037243534430781
italic(Anchylorhynchus~trapezicollis)~OTU~3	V217	4.294525866006954e-4
italic(Anchylorhynchus~trapezicollis)~OTU~3	V218	-0.0849291940308956
italic(Anchylorhynchus~trapezicollis)~OTU~3	V219	0.054325992796792115
italic(Anchylorhynchus~trapezicollis)~OTU~3	V220	-0.08196396784164935
italic(Anchylorhynchus~trapezicollis)~OTU~3	V221	-0.11030043099334469
italic(Anchylorhynchus~trapezicollis)~OTU~3	V222	-0.05134850524862399
italic(Anchylorhynchus~trapezicollis)~OTU~3	V223	4.6673267964854326e-4
italic(Anchylorhynchus~trapezicollis)~OTU~3	V224	0.04199890659926534
italic(Anchylorhynchus~trapezicollis)~OTU~3	V225	-0.037714481792803664
italic(Anchylorhynchus~trapezicollis)~OTU~3	V226	-0.040599525971973034
italic(Anchylorhynchus~trapezicollis)~OTU~3	V227	0.04813566355073467
italic(Anchylorhynchus~trapezicollis)~OTU~3	V228	-0.020498969599029276
italic(Anchylorhynchus~trapezicollis)~OTU~3	V229	0.05578290436240449
italic(Anchylorhynchus~trapezicollis)~OTU~3	V230	-0.001955243739723809
italic(Anchylorhynchus~trapezicollis)~OTU~3	V231	0.022377665408681073
italic(Anchylorhynchus~trapezicollis)~OTU~3	V232	0.00813431313965687
italic(Anchylorhynchus~trapezicollis)~OTU~3	V233	-0.01338113301210167
italic(Anchylorhynchus~trapezicollis)~OTU~3	V234	-0.055398919148528264
italic(Anchylorhynchus~trapezicollis)~OTU~3	V235	-0.051334766576567714
italic(Anchylorhynchus~trapezicollis)~OTU~3	V236	0.024004768560063366
italic(Anchylorhynchus~trapezicollis)~OTU~3	V237	0.02935179182585647
italic(Anchylorhynchus~trapezicollis)~OTU~3	V238	0.08403691498106367
italic(Anchylorhynchus~trapezicollis)~OTU~3	V239	0.03928364770242704
italic(Anchylorhynchus~trapezicollis)~OTU~3	V240	-0.040515480892455505
italic(Anchylorhynchus~trapezicollis)~OTU~3	V241	0.007680017778782539
italic(Anchylorhynchus~trapezicollis)~OTU~3	V242	-0.016253452190329636
italic(Anchylorhynchus~trapezicollis)~OTU~3	V243	0.08574969606827672
italic(Anchylorhynchus~trapezicollis)~OTU~3	V244	0.08022670538455516
italic(Anchylorhynchus~trapezicollis)~OTU~3	V245	-0.10511792262869861
italic(Anchylorhynchus~trapezicollis)~OTU~3	V246	0.012542045593870586
italic(Anchylorhynchus~trapezicollis)~OTU~3	V247	-0.005460129815714616
italic(Anchylorhynchus~trapezicollis)~OTU~3	V248	0.11684076383041304
italic(Anchylorhynchus~trapezicollis)~OTU~3	V249	-0.08788765888571536
italic(Anchylorhynchus~trapezicollis)~OTU~3	V250	-0.056095596488629454
italic(Anchylorhynchus~trapezicollis)~OTU~3	V251	-0.054782208331756246
italic(Anchylorhynchus~trapezicollis)~OTU~3	V252	-0.030052750427962342
italic(Anchylorhynchus~trapezicollis)~OTU~3	V253	-0.029418782723306076
italic(Anchylorhynchus~trapezicollis)~OTU~3	V254	2.2070827595460467e-4
italic(Anchylorhynchus~trapezicollis)~OTU~3	V255	-0.014236306975777449
italic(Anchylorhynchus~trapezicollis)~OTU~3	V256	0.09282400532902606
italic(Anchylorhynchus~trapezicollis)~OTU~3	V257	-0.07879376940376538
italic(Anchylorhynchus~trapezicollis)~OTU~3	V258	-0.0577238722450677
italic(Anchylorhynchus~trapezicollis)~OTU~3	V259	-0.07513955943303191
italic(Anchylorhynchus~trapezicollis)~OTU~3	V260	0.05529789269252586
italic(Anchylorhynchus~trapezicollis)~OTU~3	V261	0.1025064708823859
italic(Anchylorhynchus~trapezicollis)~OTU~3	V262	0.025826955310563796
italic(Anchylorhynchus~trapezicollis)~OTU~3	V263	-0.026584726681973557
italic(Anchylorhynchus~trapezicollis)~OTU~3	V264	-0.04090256251921821
italic(Anchylorhynchus~trapezicollis)~OTU~3	V265	-0.0909353227311121
italic(Anchylorhynchus~trapezicollis)~OTU~3	V266	-0.11400890211754444
italic(Anchylorhynchus~trapezicollis)~OTU~3	V267	0.0032872871168050932
italic(Anchylorhynchus~trapezicollis)~OTU~3	V268	0.008567886768922145
italic(Anchylorhynchus~trapezicollis)~OTU~3	V269	-0.014440365277536883
italic(Anchylorhynchus~trapezicollis)~OTU~3	V270	-0.030634808339008602
italic(Anchylorhynchus~trapezicollis)~OTU~3	V271	0.016481817404665502
italic(Anchylorhynchus~trapezicollis)~OTU~3	V272	-0.006546700732128343
italic(Anchylorhynchus~trapezicollis)~OTU~3	V273	0.05367352969872206
italic(Anchylorhynchus~trapezicollis)~OTU~3	V274	0.06345955902778763
italic(Anchylorhynchus~trapezicollis)~OTU~3	V275	0.04834321768105379
italic(Anchylorhynchus~trapezicollis)~OTU~3	V276	0.06542545097831845
italic(Anchylorhynchus~trapezicollis)~OTU~3	V277	-0.012338883219069924
italic(Anchylorhynchus~trapezicollis)~OTU~3	V278	0.046419506505735564
italic(Anchylorhynchus~trapezicollis)~OTU~3	V279	0.05650456413238536
italic(Anchylorhynchus~trapezicollis)~OTU~3	V280	-0.025516238548019942
italic(Anchylorhynchus~trapezicollis)~OTU~3	V281	0.013565785165449987
italic(Anchylorhynchus~trapezicollis)~OTU~3	V282	0.009781961098121711
italic(Anchylorhynchus~trapezicollis)~OTU~3	V283	-0.018416875273518058
italic(Anchylorhynchus~trapezicollis)~OTU~3	V284	-0.1663661578814433
italic(Anchylorhynchus~trapezicollis)~OTU~3	V285	-0.034385907899899794
italic(Anchylorhynchus~trapezicollis)~OTU~3	V286	-0.0025142787766386024
italic(Anchylorhynchus~trapezicollis)~OTU~3	V287	0.007659491852465335
italic(Anchylorhynchus~trapezicollis)~OTU~3	V288	-0.05695013642510781
italic(Anchylorhynchus~trapezicollis)~OTU~3	V289	0.01709128016599014
italic(Anchylorhynchus~trapezicollis)~OTU~3	V290	0.05774551583296636
italic(Anchylorhynchus~trapezicollis)~OTU~3	V291	-0.07150225078494339
italic(Anchylorhynchus~trapezicollis)~OTU~3	V292	0.028583867930415292
italic(Anchylorhynchus~trapezicollis)~OTU~3	V293	0.038739318857409895
italic(Anchylorhynchus~trapezicollis)~OTU~3	V294	-0.003742135690343082
italic(Anchylorhynchus~trapezicollis)~OTU~3	V295	-0.032702437096811574
italic(Anchylorhynchus~trapezicollis)~OTU~3	V296	0.008720849307276131
italic(Anchylorhynchus~trapezicollis)~OTU~3	V297	-0.06357889554905234
italic(Anchylorhynchus~trapezicollis)~OTU~3	V298	-0.05982879518025806
italic(Anchylorhynchus~trapezicollis)~OTU~3	V299	-0.013834547965976066
italic(Anchylorhynchus~trapezicollis)~OTU~3	V300	0.06392220341191329
italic(Anchylorhynchus~trapezicollis)~OTU~3	V301	0.015991905965031344
italic(Anchylorhynchus~trapezicollis)~OTU~3	V302	0.04035197927927687
italic(Anchylorhynchus~trapezicollis)~OTU~3	V303	0.026221966024633177
italic(Anchylorhynchus~trapezicollis)~OTU~3	V304	-0.052104759246166366
italic(Anchylorhynchus~trapezicollis)~OTU~3	V305	0.09363612449457437
italic(Anchylorhynchus~trapezicollis)~OTU~3	V306	0.029820965311316353
italic(Anchylorhynchus~trapezicollis)~OTU~3	V307	0.04921570928439156
italic(Anchylorhynchus~trapezicollis)~OTU~3	V308	-0.008355831838043212
italic(Anchylorhynchus~trapezicollis)~OTU~3	V309	0.015358929920188988
italic(Anchylorhynchus~trapezicollis)~OTU~3	V310	0.09546027137164453
italic(Anchylorhynchus~trapezicollis)~OTU~3	V311	-0.009464891172202783
italic(Anchylorhynchus~trapezicollis)~OTU~3	V312	0.024399162689312817
italic(Anchylorhynchus~trapezicollis)~OTU~3	V313	-0.0758999621395115
italic(Anchylorhynchus~trapezicollis)~OTU~3	V314	0.05237157743585617
italic(Anchylorhynchus~trapezicollis)~OTU~3	V315	-0.06543443319546433
italic(Anchylorhynchus~trapezicollis)~OTU~3	V316	-0.11789732068196737
italic(Anchylorhynchus~trapezicollis)~OTU~3	V317	-0.05955783816464019
italic(Anchylorhynchus~trapezicollis)~OTU~3	V318	0.03655349518459757
italic(Anchylorhynchus~trapezicollis)~OTU~3	V319	0.003341342671223565
italic(Anchylorhynchus~trapezicollis)~OTU~3	V320	-0.04479495527259755
italic(Anchylorhynchus~trapezicollis)~OTU~3	V321	-0.06065607685847574
italic(Anchylorhynchus~trapezicollis)~OTU~3	V322	0.0767140744649004
italic(Anchylorhynchus~trapezicollis)~OTU~3	V323	-0.01874942172584307
italic(Anchylorhynchus~trapezicollis)~OTU~3	V324	-0.06573429679335585
italic(Anchylorhynchus~trapezicollis)~OTU~3	V325	-0.006521234476319113
italic(Anchylorhynchus~trapezicollis)~OTU~3	V326	0.04116985373162388
italic(Anchylorhynchus~trapezicollis)~OTU~3	V327	-0.0023168128402509536
italic(Anchylorhynchus~trapezicollis)~OTU~3	V328	-0.058528444367462615
italic(Anchylorhynchus~trapezicollis)~OTU~3	V329	0.056534130448989056
italic(Anchylorhynchus~trapezicollis)~OTU~3	V330	-3.73908669629313e-4
italic(Anchylorhynchus~trapezicollis)~OTU~3	V331	0.10345571261874933
italic(Anchylorhynchus~trapezicollis)~OTU~3	V332	-4.4906842559886556e-4
italic(Anchylorhynchus~trapezicollis)~OTU~3	V333	0.04451484087181469
italic(Anchylorhynchus~trapezicollis)~OTU~3	V334	0.01819223497946982
italic(Anchylorhynchus~trapezicollis)~OTU~3	V335	-0.0056937704765636695
italic(Anchylorhynchus~trapezicollis)~OTU~3	V336	0.002747177837791992
italic(Anchylorhynchus~trapezicollis)~OTU~3	V337	-0.005823855638604238
italic(Anchylorhynchus~trapezicollis)~OTU~3	V338	0.018612161424001336
italic(Anchylorhynchus~trapezicollis)~OTU~3	V339	-0.005427380778038805
italic(Anchylorhynchus~trapezicollis)~OTU~3	V340	-0.04974291817960903
italic(Anchylorhynchus~trapezicollis)~OTU~3	V341	0.03108650864472926
italic(Anchylorhynchus~trapezicollis)~OTU~3	V342	0.08272940436905185
italic(Anchylorhynchus~trapezicollis)~OTU~3	V343	0.08889810475198286
italic(Anchylorhynchus~trapezicollis)~OTU~3	V344	0.035351757698279584
italic(Anchylorhynchus~trapezicollis)~OTU~3	V345	-0.003125678039046245
italic(Anchylorhynchus~trapezicollis)~OTU~3	V346	-0.06365271861604731
italic(Anchylorhynchus~trapezicollis)~OTU~3	V347	-0.003999021943041383
italic(Anchylorhynchus~trapezicollis)~OTU~3	V348	-0.0543977791690203
italic(Anchylorhynchus~trapezicollis)~OTU~3	V349	0.092704382679555275
italic(Anchylorhynchus~trapezicollis)~OTU~3	V350	8.611360863229906e-4
italic(Anchylorhynchus~trapezicollis)~OTU~3	V351	-0.02191825030683
italic(Anchylorhynchus~trapezicollis)~OTU~3	V352	0.046468207761600454
italic(Anchylorhynchus~trapezicollis)~OTU~3	V353	-0.029748974607096183
italic(Anchylorhynchus~trapezicollis)~OTU~3	V354	0.04303765210728408
italic(Anchylorhynchus~trapezicollis)~OTU~3	V355	0.059857406520841226
italic(Anchylorhynchus~trapezicollis)~OTU~3	V356	0.028858409070534007
italic(Anchylorhynchus~trapezicollis)~OTU~3	V357	-0.047131931683472565
italic(Anchylorhynchus~trapezicollis)~OTU~3	V358	-0.0017053146099825435
italic(Anchylorhynchus~trapezicollis)~OTU~3	V359	-0.04937892352629809
italic(Anchylorhynchus~trapezicollis)~OTU~3	V360	0.02068711280157176
italic(Anchylorhynchus~trapezicollis)~OTU~3	V361	-0.01733934844728105
italic(Anchylorhynchus~trapezicollis)~OTU~3	V362	-0.1335541894310976
italic(Anchylorhynchus~trapezicollis)~OTU~3	V363	0.0865460036577525
italic(Anchylorhynchus~trapezicollis)~OTU~3	V364	-0.04286687506893951
italic(Anchylorhynchus~trapezicollis)~OTU~3	V365	-0.017985283992565076
italic(Anchylorhynchus~trapezicollis)~OTU~3	V366	0.07987528981773748
italic(Anchylorhynchus~trapezicollis)~OTU~3	V367	-0.06613011416872461
italic(Anchylorhynchus~trapezicollis)~OTU~3	V368	-0.09359583883030398
italic(Anchylorhynchus~trapezicollis)~OTU~3	V369	0.15284881403321054
italic(Anchylorhynchus~trapezicollis)~OTU~3	V370	-0.014413477836868818
italic(Anchylorhynchus~trapezicollis)~OTU~3	V371	0.05546395630984629
italic(Anchylorhynchus~trapezicollis)~OTU~3	V372	0.0056747203796558565
italic(Anchylorhynchus~trapezicollis)~OTU~3	V373	-0.03816747517414695
italic(Anchylorhynchus~trapezicollis)~OTU~3	V374	-0.0807855113812919
italic(Anchylorhynchus~trapezicollis)~OTU~3	V375	0.047749148849914276
italic(Anchylorhynchus~trapezicollis)~OTU~3	V376	-0.07917752058674563
italic(Anchylorhynchus~trapezicollis)~OTU~3	V377	-0.11105098909977737
italic(Anchylorhynchus~trapezicollis)~OTU~3	V378	-0.07971019109571269
italic(Anchylorhynchus~trapezicollis)~OTU~3	V379	-3.1170805834375426e-5
italic(Anchylorhynchus~trapezicollis)~OTU~3	V380	-0.05211581815317541
italic(Anchylorhynchus~trapezicollis)~OTU~3	V381	0.02073731761877929
italic(Anchylorhynchus~trapezicollis)~OTU~3	V382	0.022491251563666378
italic(Anchylorhynchus~trapezicollis)~OTU~3	V383	0.07760789473092389
italic(Anchylorhynchus~trapezicollis)~OTU~3	V384	-0.12559001305555711
italic(Anchylorhynchus~trapezicollis)~OTU~3	V385	0.011876369219099913
italic(Anchylorhynchus~trapezicollis)~OTU~3	V386	0.021647608388705258
italic(Anchylorhynchus~trapezicollis)~OTU~3	V387	0.04235369633713838
italic(Anchylorhynchus~trapezicollis)~OTU~3	V388	-0.063573561875518
italic(Anchylorhynchus~trapezicollis)~OTU~3	V389	-0.036881583424979644
italic(Anchylorhynchus~trapezicollis)~OTU~3	V390	0.042087500225410794
italic(Anchylorhynchus~trapezicollis)~OTU~3	V391	0.10207049039155695
italic(Anchylorhynchus~trapezicollis)~OTU~3	V392	-0.031082377087647266
italic(Anchylorhynchus~trapezicollis)~OTU~3	V393	0.01364672210127451
italic(Anchylorhynchus~trapezicollis)~OTU~3	V394	-0.05619414119926719
italic(Anchylorhynchus~trapezicollis)~OTU~3	V395	0.0074390263521066785
italic(Anchylorhynchus~trapezicollis)~OTU~3	V396	-0.07876990427648754
italic(Anchylorhynchus~trapezicollis)~OTU~3	V397	-0.06391027593325553
italic(Anchylorhynchus~trapezicollis)~OTU~3	V398	-0.056754893482840435
italic(Anchylorhynchus~trapezicollis)~OTU~3	V399	0.04621046533925735
italic(Anchylorhynchus~trapezicollis)~OTU~3	V400	0.0584251659889702
italic(Anchylorhynchus~trapezicollis)~OTU~3	V401	-0.07844238840743782
italic(Anchylorhynchus~trapezicollis)~OTU~3	V402	0.13441067794137496
italic(Anchylorhynchus~trapezicollis)~OTU~3	V403	-0.11418155206350408
italic(Anchylorhynchus~trapezicollis)~OTU~3	V404	-0.04185799495137864
italic(Anchylorhynchus~trapezicollis)~OTU~3	V405	-0.03173281208959148
italic(Anchylorhynchus~trapezicollis)~OTU~3	V406	0.02296519397068145
italic(Anchylorhynchus~trapezicollis)~OTU~3	V407	0.023793565213179466
italic(Anchylorhynchus~trapezicollis)~OTU~3	V408	-0.0057658200907739505
italic(Anchylorhynchus~trapezicollis)~OTU~3	V409	0.14658848650935025
italic(Anchylorhynchus~trapezicollis)~OTU~3	V410	-0.00437338828484244
italic(Anchylorhynchus~trapezicollis)~OTU~3	V411	-0.12669941872268872
italic(Anchylorhynchus~trapezicollis)~OTU~3	V412	-0.11191299253385355
italic(Anchylorhynchus~trapezicollis)~OTU~3	V413	-0.03797539934348823
italic(Anchylorhynchus~trapezicollis)~OTU~3	V414	0.008552939564451903
italic(Anchylorhynchus~trapezicollis)~OTU~3	V415	0.03867993040467268
italic(Anchylorhynchus~trapezicollis)~OTU~3	V416	0.00759964661200388
italic(Anchylorhynchus~trapezicollis)~OTU~3	V417	0.0667811209340078
italic(Anchylorhynchus~trapezicollis)~OTU~3	V418	0.0761541287467084
italic(Anchylorhynchus~trapezicollis)~OTU~3	V419	0.09129907195249543
italic(Anchylorhynchus~trapezicollis)~OTU~3	V420	0.0840589168619415
italic(Anchylorhynchus~trapezicollis)~OTU~3	V421	-0.037010565083760494
italic(Anchylorhynchus~trapezicollis)~OTU~3	V422	0.06821916545280082
italic(Anchylorhynchus~trapezicollis)~OTU~3	V423	0.031031383999852034
italic(Anchylorhynchus~trapezicollis)~OTU~3	V424	0.09185334150473866
italic(Anchylorhynchus~trapezicollis)~OTU~3	V425	-0.019554364504608998
italic(Anchylorhynchus~trapezicollis)~OTU~3	V426	-0.06404951483507065
italic(Anchylorhynchus~trapezicollis)~OTU~3	V427	0.10275232980276383
italic(Anchylorhynchus~trapezicollis)~OTU~3	V428	-0.04501407539154776
italic(Anchylorhynchus~trapezicollis)~OTU~3	V429	-0.061121464156623936
italic(Anchylorhynchus~trapezicollis)~OTU~3	V430	-0.02590770902344095
italic(Anchylorhynchus~trapezicollis)~OTU~3	V431	-0.038898562583672774
italic(Anchylorhynchus~trapezicollis)~OTU~3	V432	-0.10353936964681379
italic(Anchylorhynchus~trapezicollis)~OTU~3	V433	-0.06995689548598827
italic(Anchylorhynchus~trapezicollis)~OTU~3	V434	-0.02546704772948783
italic(Anchylorhynchus~trapezicollis)~OTU~3	V435	-0.0380611424391369
italic(Anchylorhynchus~trapezicollis)~OTU~3	V436	-0.06522828261602777
italic(Anchylorhynchus~trapezicollis)~OTU~3	V437	0.06642617718033152
italic(Anchylorhynchus~trapezicollis)~OTU~3	V438	0.011707517918311587
italic(Anchylorhynchus~trapezicollis)~OTU~3	V439	0.004787535192159024
italic(Anchylorhynchus~trapezicollis)~OTU~3	V440	-0.04284113268752616
italic(Anchylorhynchus~trapezicollis)~OTU~3	V441	0.009768691515332526
italic(Anchylorhynchus~trapezicollis)~OTU~3	V442	0.07325211944562235
italic(Anchylorhynchus~trapezicollis)~OTU~3	V443	0.07191505498729495
italic(Anchylorhynchus~trapezicollis)~OTU~3	V444	-0.03963182011392398
italic(Anchylorhynchus~trapezicollis)~OTU~3	V445	-0.04437988395721375
italic(Anchylorhynchus~trapezicollis)~OTU~3	V446	-0.014087296487220687
italic(Anchylorhynchus~trapezicollis)~OTU~3	V447	-0.014892234989817364
italic(Anchylorhynchus~trapezicollis)~OTU~3	V448	0.03185037755110807
italic(Anchylorhynchus~trapezicollis)~OTU~3	V449	-0.027970444060077676
italic(Anchylorhynchus~trapezicollis)~OTU~3	V450	0.05981636003708479
italic(Anchylorhynchus~trapezicollis)~OTU~3	V451	0.07107768328512476
italic(Anchylorhynchus~trapezicollis)~OTU~3	V452	-0.09827649542560239
italic(Anchylorhynchus~trapezicollis)~OTU~3	V453	0.04894659560454544
italic(Anchylorhynchus~trapezicollis)~OTU~3	V454	0.021475101775775655
italic(Anchylorhynchus~trapezicollis)~OTU~3	V455	-0.03566285621083004
italic(Anchylorhynchus~trapezicollis)~OTU~3	V456	0.009976878232288697
italic(Anchylorhynchus~trapezicollis)~OTU~3	V457	-0.003441131740253912
italic(Anchylorhynchus~trapezicollis)~OTU~3	V458	-0.06690733604454314
italic(Anchylorhynchus~trapezicollis)~OTU~3	V459	0.057810249087310195
italic(Anchylorhynchus~trapezicollis)~OTU~3	V460	-0.01590975878193034
italic(Anchylorhynchus~trapezicollis)~OTU~3	V461	-0.018805935726944674
italic(Anchylorhynchus~trapezicollis)~OTU~3	V462	0.031150431498234314
italic(Anchylorhynchus~trapezicollis)~OTU~3	V463	0.06782713324244256
italic(Anchylorhynchus~trapezicollis)~OTU~3	V464	0.013171658931701406
italic(Anchylorhynchus~trapezicollis)~OTU~3	V465	0.007110371510908108
italic(Anchylorhynchus~trapezicollis)~OTU~3	V466	0.055260520359782454
italic(Anchylorhynchus~trapezicollis)~OTU~3	V467	0.09331311748364546
italic(Anchylorhynchus~trapezicollis)~OTU~3	V468	0.011265175789805557
italic(Anchylorhynchus~trapezicollis)~OTU~3	V469	-0.04965237344148812
italic(Anchylorhynchus~trapezicollis)~OTU~3	V470	0.0569319641328784
italic(Anchylorhynchus~trapezicollis)~OTU~3	V471	-0.0022667402612163087
italic(Anchylorhynchus~trapezicollis)~OTU~3	V472	-0.007798379551171856
italic(Anchylorhynchus~trapezicollis)~OTU~3	V473	-0.026754157254389697
italic(Anchylorhynchus~trapezicollis)~OTU~3	V474	-0.038548253550264235
italic(Anchylorhynchus~trapezicollis)~OTU~3	V475	0.06126760946314129
italic(Anchylorhynchus~trapezicollis)~OTU~3	V476	0.023984144940061604
italic(Anchylorhynchus~trapezicollis)~OTU~3	V477	-0.10785157166167111
italic(Anchylorhynchus~trapezicollis)~OTU~3	V478	0.008756645616566257
italic(Anchylorhynchus~trapezicollis)~OTU~3	V479	0.0208023633446525
italic(Anchylorhynchus~trapezicollis)~OTU~3	V480	0.08797565227582022
italic(Anchylorhynchus~trapezicollis)~OTU~3	V481	-0.027568205589566762
italic(Anchylorhynchus~trapezicollis)~OTU~3	V482	0.04095105806382773
italic(Anchylorhynchus~trapezicollis)~OTU~3	V483	-0.027762982315117413
italic(Anchylorhynchus~trapezicollis)~OTU~3	V484	-0.1520267244360486
italic(Anchylorhynchus~trapezicollis)~OTU~3	V485	0.01734048164240995
italic(Anchylorhynchus~trapezicollis)~OTU~3	V486	0.001053782786630101
italic(Anchylorhynchus~trapezicollis)~OTU~3	V487	0.14680098817562684
italic(Anchylorhynchus~trapezicollis)~OTU~3	V488	-0.02389766520773448
italic(Anchylorhynchus~trapezicollis)~OTU~3	V489	-0.051867287852421645
italic(Anchylorhynchus~trapezicollis)~OTU~3	V490	0.08396817845777811
italic(Anchylorhynchus~trapezicollis)~OTU~3	V491	-0.12237253268794748
italic(Anchylorhynchus~trapezicollis)~OTU~3	V492	0.011798123930352377
italic(Anchylorhynchus~trapezicollis)~OTU~3	V493	0.02022856600931918
italic(Anchylorhynchus~trapezicollis)~OTU~3	V494	0.049666300729455756
italic(Anchylorhynchus~trapezicollis)~OTU~3	V495	-0.05387169149014002
italic(Anchylorhynchus~trapezicollis)~OTU~3	V496	0.02113132815428857
italic(Anchylorhynchus~trapezicollis)~OTU~3	V497	-0.0501195622947094
italic(Anchylorhynchus~trapezicollis)~OTU~3	V498	0.0010346064221292764
italic(Anchylorhynchus~trapezicollis)~OTU~3	V499	-0.034897001742687075
italic(Anchylorhynchus~trapezicollis)~OTU~3	V500	-0.035437007040661724
italic(Microstrates~bondari)~OTU~1	V1	-0.01860487661754701
italic(Microstrates~bondari)~OTU~1	V2	-0.020025918147923802
italic(Microstrates~bondari)~OTU~1	V3	-0.011881800884320648
italic(Microstrates~bondari)~OTU~1	V4	-0.01251066909229787
italic(Microstrates~bondari)~OTU~1	V5	-0.01615169965836753
italic(Microstrates~bondari)~OTU~1	V6	-0.01717719612413462
italic(Microstrates~bondari)~OTU~1	V7	-0.016771718093900725
italic(Microstrates~bondari)~OTU~1	V8	-0.009479135122249373
italic(Microstrates~bondari)~OTU~1	V9	-0.017965646199417977
italic(Microstrates~bondari)~OTU~1	V10	-0.014230353005748684
italic(Microstrates~bondari)~OTU~1	V11	-0.014848850635948227
italic(Microstrates~bondari)~OTU~1	V12	-0.016083661367712755
italic(Microstrates~bondari)~OTU~1	V13	-0.01733032833625188
italic(Microstrates~bondari)~OTU~1	V14	-0.017839451163656636
italic(Microstrates~bondari)~OTU~1	V15	-0.01622759824600881
italic(Microstrates~bondari)~OTU~1	V16	-0.019778200281423124
italic(Microstrates~bondari)~OTU~1	V17	-0.014747961423069573
italic(Microstrates~bondari)~OTU~1	V18	-0.02190477922811
italic(Microstrates~bondari)~OTU~1	V19	-0.01730735314808021
italic(Microstrates~bondari)~OTU~1	V20	-0.01621322622680999
italic(Microstrates~bondari)~OTU~1	V21	-0.023792646282941116
italic(Microstrates~bondari)~OTU~1	V22	-0.011417177594126842
italic(Microstrates~bondari)~OTU~1	V23	-0.011394887292171807
italic(Microstrates~bondari)~OTU~1	V24	-0.022895296841681817
italic(Microstrates~bondari)~OTU~1	V25	-0.016208513098286907
italic(Microstrates~bondari)~OTU~1	V26	-0.021818236113338475
italic(Microstrates~bondari)~OTU~1	V27	-0.02091112115536073
italic(Microstrates~bondari)~OTU~1	V28	-0.018356627391821395
italic(Microstrates~bondari)~OTU~1	V29	-0.016960779925720936
italic(Microstrates~bondari)~OTU~1	V30	-0.018245422906515055
italic(Microstrates~bondari)~OTU~1	V31	-0.01616283738930805
italic(Microstrates~bondari)~OTU~1	V32	-0.013913915163185287
italic(Microstrates~bondari)~OTU~1	V33	-0.02157779017686636
italic(Microstrates~bondari)~OTU~1	V34	-0.02019496479954118
italic(Microstrates~bondari)~OTU~1	V35	-0.017702965525692664
italic(Microstrates~bondari)~OTU~1	V36	-0.011317690677784386
italic(Microstrates~bondari)~OTU~1	V37	-0.017322362267982273
italic(Microstrates~bondari)~OTU~1	V38	-0.020540353929445965
italic(Microstrates~bondari)~OTU~1	V39	-0.020840003407972752
italic(Microstrates~bondari)~OTU~1	V40	-0.015546651919063924
italic(Microstrates~bondari)~OTU~1	V41	-0.019596900913950062
italic(Microstrates~bondari)~OTU~1	V42	-0.016991190751787004
italic(Microstrates~bondari)~OTU~1	V43	-0.010242788920520742
italic(Microstrates~bondari)~OTU~1	V44	-0.015166559877704154
italic(Microstrates~bondari)~OTU~1	V45	-0.018115234426364486
italic(Microstrates~bondari)~OTU~1	V46	-0.018996075056183528
italic(Microstrates~bondari)~OTU~1	V47	-0.008875742441819219
italic(Microstrates~bondari)~OTU~1	V48	-0.016344959525152004
italic(Microstrates~bondari)~OTU~1	V49	-0.017538647888261434
italic(Microstrates~bondari)~OTU~1	V50	-0.01647612196968799
italic(Microstrates~bondari)~OTU~1	V51	-0.02303965891013859
italic(Microstrates~bondari)~OTU~1	V52	-0.013628016014979257
italic(Microstrates~bondari)~OTU~1	V53	-0.016479298177205455
italic(Microstrates~bondari)~OTU~1	V54	-0.01736150506981815
italic(Microstrates~bondari)~OTU~1	V55	-0.01751058228194129
italic(Microstrates~bondari)~OTU~1	V56	-0.018379254019125452
italic(Microstrates~bondari)~OTU~1	V57	-0.022841764794528208
italic(Microstrates~bondari)~OTU~1	V58	-0.013771918068333921
italic(Microstrates~bondari)~OTU~1	V59	-0.009929453774492183
italic(Microstrates~bondari)~OTU~1	V60	-0.015743800110271967
italic(Microstrates~bondari)~OTU~1	V61	-0.015628085656396534
italic(Microstrates~bondari)~OTU~1	V62	-0.020061258450127028
italic(Microstrates~bondari)~OTU~1	V63	-0.020624647238862016
italic(Microstrates~bondari)~OTU~1	V64	-0.02088074754092662
italic(Microstrates~bondari)~OTU~1	V65	-0.015543658683779812
italic(Microstrates~bondari)~OTU~1	V66	-0.014516694466408957
italic(Microstrates~bondari)~OTU~1	V67	-0.012071974238628961
italic(Microstrates~bondari)~OTU~1	V68	-0.017280996522734706
italic(Microstrates~bondari)~OTU~1	V69	-0.014754722428212418
italic(Microstrates~bondari)~OTU~1	V70	-0.016113836522563277
italic(Microstrates~bondari)~OTU~1	V71	-0.01307062562844288
italic(Microstrates~bondari)~OTU~1	V72	-0.015719522118029572
italic(Microstrates~bondari)~OTU~1	V73	-0.01331399885402062
italic(Microstrates~bondari)~OTU~1	V74	-0.01441285704497633
italic(Microstrates~bondari)~OTU~1	V75	-0.020327032614126217
italic(Microstrates~bondari)~OTU~1	V76	-0.021183500487076352
italic(Microstrates~bondari)~OTU~1	V77	-0.01591747689294155
italic(Microstrates~bondari)~OTU~1	V78	-0.013886760167221955
italic(Microstrates~bondari)~OTU~1	V79	-0.01921296526734507
italic(Microstrates~bondari)~OTU~1	V80	-0.008093552807794845
italic(Microstrates~bondari)~OTU~1	V81	-0.01685016242941926
italic(Microstrates~bondari)~OTU~1	V82	-0.011661444260153463
italic(Microstrates~bondari)~OTU~1	V83	-0.012496400460018316
italic(Microstrates~bondari)~OTU~1	V84	-0.015348039516197431
italic(Microstrates~bondari)~OTU~1	V85	-0.011117622147402905
italic(Microstrates~bondari)~OTU~1	V86	-0.014462624509922332
italic(Microstrates~bondari)~OTU~1	V87	-0.01931071341737534
italic(Microstrates~bondari)~OTU~1	V88	-0.01439804206775923
italic(Microstrates~bondari)~OTU~1	V89	-0.007568971996275291
italic(Microstrates~bondari)~OTU~1	V90	-0.01534727538765671
italic(Microstrates~bondari)~OTU~1	V91	-0.013864923708935589
italic(Microstrates~bondari)~OTU~1	V92	-0.011760759552321953
italic(Microstrates~bondari)~OTU~1	V93	-0.016415094227442487
italic(Microstrates~bondari)~OTU~1	V94	-0.00768322301462151
italic(Microstrates~bondari)~OTU~1	V95	-0.019817827351804842
italic(Microstrates~bondari)~OTU~1	V96	-0.010572754276248052
italic(Microstrates~bondari)~OTU~1	V97	-0.013368575077671745
italic(Microstrates~bondari)~OTU~1	V98	-0.018783185008674562
italic(Microstrates~bondari)~OTU~1	V99	-0.015580109103484957
italic(Microstrates~bondari)~OTU~1	V100	-0.011478718660067746
italic(Microstrates~bondari)~OTU~1	V101	-0.01910246945294922
italic(Microstrates~bondari)~OTU~1	V102	-0.01779147759883927
italic(Microstrates~bondari)~OTU~1	V103	-0.014933125374292885
italic(Microstrates~bondari)~OTU~1	V104	-0.018934291379910727
italic(Microstrates~bondari)~OTU~1	V105	-0.016182209829082587
italic(Microstrates~bondari)~OTU~1	V106	-0.016030155254275993
italic(Microstrates~bondari)~OTU~1	V107	-0.015760279488637532
italic(Microstrates~bondari)~OTU~1	V108	-0.016267249932788382
italic(Microstrates~bondari)~OTU~1	V109	-0.014968836433003261
italic(Microstrates~bondari)~OTU~1	V110	-0.012390802256981295
italic(Microstrates~bondari)~OTU~1	V111	-0.023179427840416395
italic(Microstrates~bondari)~OTU~1	V112	-0.010768069533831002
italic(Microstrates~bondari)~OTU~1	V113	-0.020099349092679072
italic(Microstrates~bondari)~OTU~1	V114	-0.016838779295241548
italic(Microstrates~bondari)~OTU~1	V115	-0.020335990518176642
italic(Microstrates~bondari)~OTU~1	V116	-0.012644785917740944
italic(Microstrates~bondari)~OTU~1	V117	-0.015569680950951584
italic(Microstrates~bondari)~OTU~1	V118	-0.01592659913386003
italic(Microstrates~bondari)~OTU~1	V119	-0.013665949570322713
italic(Microstrates~bondari)~OTU~1	V120	-0.016356073367972658
italic(Microstrates~bondari)~OTU~1	V121	-0.017337048241532562
italic(Microstrates~bondari)~OTU~1	V122	-0.019215501499376567
italic(Microstrates~bondari)~OTU~1	V123	-0.019590093353331468
italic(Microstrates~bondari)~OTU~1	V124	-0.016186759797628656
italic(Microstrates~bondari)~OTU~1	V125	-0.016050849780290644
italic(Microstrates~bondari)~OTU~1	V126	-0.0200137250607054
italic(Microstrates~bondari)~OTU~1	V127	-0.02235043111051502
italic(Microstrates~bondari)~OTU~1	V128	-0.0160635972114042
italic(Microstrates~bondari)~OTU~1	V129	-0.012212726840077777
italic(Microstrates~bondari)~OTU~1	V130	-0.019871523208674653
italic(Microstrates~bondari)~OTU~1	V131	-0.015882613086521443
italic(Microstrates~bondari)~OTU~1	V132	-0.011835766252880615
italic(Microstrates~bondari)~OTU~1	V133	-0.016422807473773046
italic(Microstrates~bondari)~OTU~1	V134	-0.012291404508837107
italic(Microstrates~bondari)~OTU~1	V135	-0.020413482484079773
italic(Microstrates~bondari)~OTU~1	V136	-0.01762323891018697
italic(Microstrates~bondari)~OTU~1	V137	-0.015973776395198896
italic(Microstrates~bondari)~OTU~1	V138	-0.017411513366280548
italic(Microstrates~bondari)~OTU~1	V139	-0.019329103598229688
italic(Microstrates~bondari)~OTU~1	V140	-0.01758284671286338
italic(Microstrates~bondari)~OTU~1	V141	-0.01344062847597381
italic(Microstrates~bondari)~OTU~1	V142	-0.01039999567205701
italic(Microstrates~bondari)~OTU~1	V143	-0.0204125318312523
italic(Microstrates~bondari)~OTU~1	V144	-0.02250166107253787
italic(Microstrates~bondari)~OTU~1	V145	-0.01815751209175548
italic(Microstrates~bondari)~OTU~1	V146	-0.018463907530350883
italic(Microstrates~bondari)~OTU~1	V147	-0.01438881098319823
italic(Microstrates~bondari)~OTU~1	V148	-0.016889452453549142
italic(Microstrates~bondari)~OTU~1	V149	-0.019662894207808475
italic(Microstrates~bondari)~OTU~1	V150	-0.01258100030227792
italic(Microstrates~bondari)~OTU~1	V151	-0.009908423451508198
italic(Microstrates~bondari)~OTU~1	V152	-0.01731381094841495
italic(Microstrates~bondari)~OTU~1	V153	-0.019265637648575692
italic(Microstrates~bondari)~OTU~1	V154	-0.01575527389167667
italic(Microstrates~bondari)~OTU~1	V155	-0.016847230362873333
italic(Microstrates~bondari)~OTU~1	V156	-0.023168218108515916
italic(Microstrates~bondari)~OTU~1	V157	-0.016209138242442807
italic(Microstrates~bondari)~OTU~1	V158	-0.015328416902666113
italic(Microstrates~bondari)~OTU~1	V159	-0.016326126317054906
italic(Microstrates~bondari)~OTU~1	V160	-0.022641144525911476
italic(Microstrates~bondari)~OTU~1	V161	-0.01792618962541523
italic(Microstrates~bondari)~OTU~1	V162	-0.01852840234658331
italic(Microstrates~bondari)~OTU~1	V163	-0.01759559073837206
italic(Microstrates~bondari)~OTU~1	V164	-0.014742389264824404
italic(Microstrates~bondari)~OTU~1	V165	-0.021101827880313843
italic(Microstrates~bondari)~OTU~1	V166	-0.020100936489172064
italic(Microstrates~bondari)~OTU~1	V167	-0.013762260220409023
italic(Microstrates~bondari)~OTU~1	V168	-0.013091032806996318
italic(Microstrates~bondari)~OTU~1	V169	-0.014479721707411755
italic(Microstrates~bondari)~OTU~1	V170	-0.02128423749569043
italic(Microstrates~bondari)~OTU~1	V171	-0.0186433895447077
italic(Microstrates~bondari)~OTU~1	V172	-0.015463512816937633
italic(Microstrates~bondari)~OTU~1	V173	-0.017294621161631066
italic(Microstrates~bondari)~OTU~1	V174	-0.016426320470242572
italic(Microstrates~bondari)~OTU~1	V175	-0.018343788211901614
italic(Microstrates~bondari)~OTU~1	V176	-0.021393511357905397
italic(Microstrates~bondari)~OTU~1	V177	-0.015249314421370752
italic(Microstrates~bondari)~OTU~1	V178	-0.013870615858945414
italic(Microstrates~bondari)~OTU~1	V179	-0.014483412508953032
italic(Microstrates~bondari)~OTU~1	V180	-0.007473274048206457
italic(Microstrates~bondari)~OTU~1	V181	-0.01200358937669318
italic(Microstrates~bondari)~OTU~1	V182	-0.019783701262655228
italic(Microstrates~bondari)~OTU~1	V183	-0.019845855895891162
italic(Microstrates~bondari)~OTU~1	V184	-0.017593950046459507
italic(Microstrates~bondari)~OTU~1	V185	-0.01396272191562202
italic(Microstrates~bondari)~OTU~1	V186	-0.01634928392165419
italic(Microstrates~bondari)~OTU~1	V187	-0.019757350833823042
italic(Microstrates~bondari)~OTU~1	V188	-0.02019683876214613
italic(Microstrates~bondari)~OTU~1	V189	-0.012472567603706205
italic(Microstrates~bondari)~OTU~1	V190	-0.021867450330459774
italic(Microstrates~bondari)~OTU~1	V191	-0.01971433360125726
italic(Microstrates~bondari)~OTU~1	V192	-0.02419801514697492
italic(Microstrates~bondari)~OTU~1	V193	-0.0213021204292601
italic(Microstrates~bondari)~OTU~1	V194	-0.012955904487215085
italic(Microstrates~bondari)~OTU~1	V195	-0.0186725172861669
italic(Microstrates~bondari)~OTU~1	V196	-0.015604974720447654
italic(Microstrates~bondari)~OTU~1	V197	-0.014985700241481426
italic(Microstrates~bondari)~OTU~1	V198	-0.010641893715222365
italic(Microstrates~bondari)~OTU~1	V199	-0.017406509615327914
italic(Microstrates~bondari)~OTU~1	V200	-0.01882524816650736
italic(Microstrates~bondari)~OTU~1	V201	-0.015912516502569075
italic(Microstrates~bondari)~OTU~1	V202	-0.02002714562280759
italic(Microstrates~bondari)~OTU~1	V203	-0.021488773780009296
italic(Microstrates~bondari)~OTU~1	V204	-0.014232695703868753
italic(Microstrates~bondari)~OTU~1	V205	-0.014773858692489317
italic(Microstrates~bondari)~OTU~1	V206	-0.011382279257011537
italic(Microstrates~bondari)~OTU~1	V207	-0.01244193188568451
italic(Microstrates~bondari)~OTU~1	V208	-0.017343990533258434
italic(Microstrates~bondari)~OTU~1	V209	-0.01700696236613997
italic(Microstrates~bondari)~OTU~1	V210	-0.0181002157021377
italic(Microstrates~bondari)~OTU~1	V211	-0.0171900176441062
italic(Microstrates~bondari)~OTU~1	V212	-0.011127894403132641
italic(Microstrates~bondari)~OTU~1	V213	-0.00984363708941564
italic(Microstrates~bondari)~OTU~1	V214	-0.02502716610760692
italic(Microstrates~bondari)~OTU~1	V215	-0.012858543937559828
italic(Microstrates~bondari)~OTU~1	V216	-0.012643269900957602
italic(Microstrates~bondari)~OTU~1	V217	-0.014176167021303735
italic(Microstrates~bondari)~OTU~1	V218	-0.017821136087540077
italic(Microstrates~bondari)~OTU~1	V219	-0.012682060781114758
italic(Microstrates~bondari)~OTU~1	V220	-0.014412911776172852
italic(Microstrates~bondari)~OTU~1	V221	-0.016669891779159084
italic(Microstrates~bondari)~OTU~1	V222	-0.015095410663632024
italic(Microstrates~bondari)~OTU~1	V223	-0.02065213662760606
italic(Microstrates~bondari)~OTU~1	V224	-0.016563752254314414
italic(Microstrates~bondari)~OTU~1	V225	-0.018829225639748426
italic(Microstrates~bondari)~OTU~1	V226	-0.016963013035367062
italic(Microstrates~bondari)~OTU~1	V227	-0.01626526056067146
italic(Microstrates~bondari)~OTU~1	V228	-0.01578518581397678
italic(Microstrates~bondari)~OTU~1	V229	-0.018489903956092665
italic(Microstrates~bondari)~OTU~1	V230	-0.015868329733275243
italic(Microstrates~bondari)~OTU~1	V231	-0.014323598024610917
italic(Microstrates~bondari)~OTU~1	V232	-0.018819755547960067
italic(Microstrates~bondari)~OTU~1	V233	-0.019009113813401885
italic(Microstrates~bondari)~OTU~1	V234	-0.02226185043503581
italic(Microstrates~bondari)~OTU~1	V235	-0.019037252358352713
italic(Microstrates~bondari)~OTU~1	V236	-0.02098962424997598
italic(Microstrates~bondari)~OTU~1	V237	-0.008483728034708423
italic(Microstrates~bondari)~OTU~1	V238	-0.018781158591227025
italic(Microstrates~bondari)~OTU~1	V239	-0.013710042062976772
italic(Microstrates~bondari)~OTU~1	V240	-0.020615885153924297
italic(Microstrates~bondari)~OTU~1	V241	-0.010586885567356433
italic(Microstrates~bondari)~OTU~1	V242	-0.019808037108078234
italic(Microstrates~bondari)~OTU~1	V243	-0.017179723295013598
italic(Microstrates~bondari)~OTU~1	V244	-0.021082204554143405
italic(Microstrates~bondari)~OTU~1	V245	-0.018188785880123765
italic(Microstrates~bondari)~OTU~1	V246	-0.016273465634689514
italic(Microstrates~bondari)~OTU~1	V247	-0.019971050674872624
italic(Microstrates~bondari)~OTU~1	V248	-0.014077259282486753
italic(Microstrates~bondari)~OTU~1	V249	-0.015288473082159009
italic(Microstrates~bondari)~OTU~1	V250	-0.01749727439522198
italic(Microstrates~bondari)~OTU~1	V251	-0.01646355701850664
italic(Microstrates~bondari)~OTU~1	V252	-0.01788921862725861
italic(Microstrates~bondari)~OTU~1	V253	-0.01897964861450886
italic(Microstrates~bondari)~OTU~1	V254	-0.019081370477961965
italic(Microstrates~bondari)~OTU~1	V255	-0.01874660573849027
italic(Microstrates~bondari)~OTU~1	V256	-0.0172173425161969
italic(Microstrates~bondari)~OTU~1	V257	-0.014382055972544838
italic(Microstrates~bondari)~OTU~1	V258	-0.019475313189320397
italic(Microstrates~bondari)~OTU~1	V259	-0.017327926914018233
italic(Microstrates~bondari)~OTU~1	V260	-0.012799761647858302
italic(Microstrates~bondari)~OTU~1	V261	-0.017015615205499473
italic(Microstrates~bondari)~OTU~1	V262	-0.015437918623363776
italic(Microstrates~bondari)~OTU~1	V263	-0.009329807151394805
italic(Microstrates~bondari)~OTU~1	V264	-0.01988096752270451
italic(Microstrates~bondari)~OTU~1	V265	-0.018894441263600858
italic(Microstrates~bondari)~OTU~1	V266	-0.021985237489898935
italic(Microstrates~bondari)~OTU~1	V267	-0.019470383027527634
italic(Microstrates~bondari)~OTU~1	V268	-0.015392500740246041
italic(Microstrates~bondari)~OTU~1	V269	-0.018074436556357935
italic(Microstrates~bondari)~OTU~1	V270	-0.015235105426847294
italic(Microstrates~bondari)~OTU~1	V271	-0.013064036338470964
italic(Microstrates~bondari)~OTU~1	V272	-0.018194175496726132
italic(Microstrates~bondari)~OTU~1	V273	-0.0140017764453255
italic(Microstrates~bondari)~OTU~1	V274	-0.01663526751348251
italic(Microstrates~bondari)~OTU~1	V275	-0.013238620321507447
italic(Microstrates~bondari)~OTU~1	V276	-0.009816621229409257
italic(Microstrates~bondari)~OTU~1	V277	-0.017924888310056657
italic(Microstrates~bondari)~OTU~1	V278	-0.01465317919585776
italic(Microstrates~bondari)~OTU~1	V279	-0.014781303533071225
italic(Microstrates~bondari)~OTU~1	V280	-0.015191986343487484
italic(Microstrates~bondari)~OTU~1	V281	-0.02416295671962236
italic(Microstrates~bondari)~OTU~1	V282	-0.018713778763739853
italic(Microstrates~bondari)~OTU~1	V283	-0.018869937530570834
italic(Microstrates~bondari)~OTU~1	V284	-0.017067533550311296
italic(Microstrates~bondari)~OTU~1	V285	-0.014186106059728112
italic(Microstrates~bondari)~OTU~1	V286	-0.014249759264914298
italic(Microstrates~bondari)~OTU~1	V287	-0.010547282610270414
italic(Microstrates~bondari)~OTU~1	V288	-0.016650761289363068
italic(Microstrates~bondari)~OTU~1	V289	-0.015136443986280522
italic(Microstrates~bondari)~OTU~1	V290	-0.021264603755916576
italic(Microstrates~bondari)~OTU~1	V291	-0.014394474071704117
italic(Microstrates~bondari)~OTU~1	V292	-0.014796329124024387
italic(Microstrates~bondari)~OTU~1	V293	-0.018626557413908847
italic(Microstrates~bondari)~OTU~1	V294	-0.01964026958053161
italic(Microstrates~bondari)~OTU~1	V295	-0.012763190042468486
italic(Microstrates~bondari)~OTU~1	V296	-0.017870282357590445
italic(Microstrates~bondari)~OTU~1	V297	-0.019000924072196227
italic(Microstrates~bondari)~OTU~1	V298	-0.010382214416388001
italic(Microstrates~bondari)~OTU~1	V299	-0.019130034578495995
italic(Microstrates~bondari)~OTU~1	V300	-0.015471374453834444
italic(Microstrates~bondari)~OTU~1	V301	-0.021980710313796968
italic(Microstrates~bondari)~OTU~1	V302	-0.013446892851130156
italic(Microstrates~bondari)~OTU~1	V303	-0.02007376945637665
italic(Microstrates~bondari)~OTU~1	V304	-0.02454955409222645
italic(Microstrates~bondari)~OTU~1	V305	-0.01538140784899233
italic(Microstrates~bondari)~OTU~1	V306	-0.015259287970527346
italic(Microstrates~bondari)~OTU~1	V307	-0.021536466977199235
italic(Microstrates~bondari)~OTU~1	V308	-0.015693428132946788
italic(Microstrates~bondari)~OTU~1	V309	-0.020977495747318404
italic(Microstrates~bondari)~OTU~1	V310	-0.017478801869859367
italic(Microstrates~bondari)~OTU~1	V311	-0.016297226971551535
italic(Microstrates~bondari)~OTU~1	V312	-0.018807602049422955
italic(Microstrates~bondari)~OTU~1	V313	-0.019617193142374666
italic(Microstrates~bondari)~OTU~1	V314	-0.012559116434089627
italic(Microstrates~bondari)~OTU~1	V315	-0.017236503658573113
italic(Microstrates~bondari)~OTU~1	V316	-0.0171817971847303
italic(Microstrates~bondari)~OTU~1	V317	-0.015381091049106791
italic(Microstrates~bondari)~OTU~1	V318	-0.016499094919930596
italic(Microstrates~bondari)~OTU~1	V319	-0.01791773520208557
italic(Microstrates~bondari)~OTU~1	V320	-0.015329208556597761
italic(Microstrates~bondari)~OTU~1	V321	-0.02057603270941847
italic(Microstrates~bondari)~OTU~1	V322	-0.011067798674314355
italic(Microstrates~bondari)~OTU~1	V323	-0.015040426419529091
italic(Microstrates~bondari)~OTU~1	V324	-0.013213370240011941
italic(Microstrates~bondari)~OTU~1	V325	-0.021924933761670696
italic(Microstrates~bondari)~OTU~1	V326	-0.014290628045845988
italic(Microstrates~bondari)~OTU~1	V327	-0.01915337543644944
italic(Microstrates~bondari)~OTU~1	V328	-0.013421553371728977
italic(Microstrates~bondari)~OTU~1	V329	-0.019711183710760666
italic(Microstrates~bondari)~OTU~1	V330	-0.014305596841102016
italic(Microstrates~bondari)~OTU~1	V331	-0.01815422770080344
italic(Microstrates~bondari)~OTU~1	V332	-0.019640496346831793
italic(Microstrates~bondari)~OTU~1	V333	-0.015372458090344474
italic(Microstrates~bondari)~OTU~1	V334	-0.017326008624457594
italic(Microstrates~bondari)~OTU~1	V335	-0.01394623597105509
italic(Microstrates~bondari)~OTU~1	V336	-0.020542565402947393
italic(Microstrates~bondari)~OTU~1	V337	-0.014808190115613858
italic(Microstrates~bondari)~OTU~1	V338	-0.019362849272683468
italic(Microstrates~bondari)~OTU~1	V339	-0.016514399508596428
italic(Microstrates~bondari)~OTU~1	V340	-0.017770730614272274
italic(Microstrates~bondari)~OTU~1	V341	-0.012872821958461027
italic(Microstrates~bondari)~OTU~1	V342	-0.01855656932760218
italic(Microstrates~bondari)~OTU~1	V343	-0.01569999645532409
italic(Microstrates~bondari)~OTU~1	V344	-0.0199666956849641
italic(Microstrates~bondari)~OTU~1	V345	-0.014154558357147615
italic(Microstrates~bondari)~OTU~1	V346	-0.023445476431266116
italic(Microstrates~bondari)~OTU~1	V347	-0.01894493742894328
italic(Microstrates~bondari)~OTU~1	V348	-0.01816634157587062
italic(Microstrates~bondari)~OTU~1	V349	-0.011166431797706626
italic(Microstrates~bondari)~OTU~1	V350	-0.019236079569888893
italic(Microstrates~bondari)~OTU~1	V351	-0.017506477351508003
italic(Microstrates~bondari)~OTU~1	V352	-0.016408000063003157
italic(Microstrates~bondari)~OTU~1	V353	-0.016465323346226836
italic(Microstrates~bondari)~OTU~1	V354	-0.02134441665879755
italic(Microstrates~bondari)~OTU~1	V355	-0.01623648833364081
italic(Microstrates~bondari)~OTU~1	V356	-0.018350982153535596
italic(Microstrates~bondari)~OTU~1	V357	-0.01628838501686864
italic(Microstrates~bondari)~OTU~1	V358	-0.015912199909359284
italic(Microstrates~bondari)~OTU~1	V359	-0.01368706306233768
italic(Microstrates~bondari)~OTU~1	V360	-0.017599058042994536
italic(Microstrates~bondari)~OTU~1	V361	-0.02146327559234623
italic(Microstrates~bondari)~OTU~1	V362	-0.01827859773200318
italic(Microstrates~bondari)~OTU~1	V363	-0.014870984143360712
italic(Microstrates~bondari)~OTU~1	V364	-0.022417724493456925
italic(Microstrates~bondari)~OTU~1	V365	-0.013316205039412457
italic(Microstrates~bondari)~OTU~1	V366	-0.014429054458211788
italic(Microstrates~bondari)~OTU~1	V367	-0.020348661385778413
italic(Microstrates~bondari)~OTU~1	V368	-0.016726246493514854
italic(Microstrates~bondari)~OTU~1	V369	-0.016026702633656645
italic(Microstrates~bondari)~OTU~1	V370	-0.01984432090984409
italic(Microstrates~bondari)~OTU~1	V371	-0.01944143150256813
italic(Microstrates~bondari)~OTU~1	V372	-0.015876959817311558
italic(Microstrates~bondari)~OTU~1	V373	-0.021214998192464748
italic(Microstrates~bondari)~OTU~1	V374	-0.017883465434650473
italic(Microstrates~bondari)~OTU~1	V375	-0.011285660536351105
italic(Microstrates~bondari)~OTU~1	V376	-0.016285452736865408
italic(Microstrates~bondari)~OTU~1	V377	-0.013933000648255775
italic(Microstrates~bondari)~OTU~1	V378	-0.016662354285134528
italic(Microstrates~bondari)~OTU~1	V379	-0.01630493492417449
italic(Microstrates~bondari)~OTU~1	V380	-0.019626443713564944
italic(Microstrates~bondari)~OTU~1	V381	-0.016317787553049863
italic(Microstrates~bondari)~OTU~1	V382	-0.0070807847604268
italic(Microstrates~bondari)~OTU~1	V383	-0.01714212099382063
italic(Microstrates~bondari)~OTU~1	V384	-0.019415187095204827
italic(Microstrates~bondari)~OTU~1	V385	-0.014661134954739887
italic(Microstrates~bondari)~OTU~1	V386	-0.017885027293158842
italic(Microstrates~bondari)~OTU~1	V387	-0.01818272913439134
italic(Microstrates~bondari)~OTU~1	V388	-0.018755182707369377
italic(Microstrates~bondari)~OTU~1	V389	-0.015144558971589622
italic(Microstrates~bondari)~OTU~1	V390	-0.01854559027214724
italic(Microstrates~bondari)~OTU~1	V391	-0.01830342470802329
italic(Microstrates~bondari)~OTU~1	V392	-0.017410145411318887
italic(Microstrates~bondari)~OTU~1	V393	-0.02048911871590455
italic(Microstrates~bondari)~OTU~1	V394	-0.01549987727976924
italic(Microstrates~bondari)~OTU~1	V395	-0.018009893461546533
italic(Microstrates~bondari)~OTU~1	V396	-0.014838674237816825
italic(Microstrates~bondari)~OTU~1	V397	-0.017949232817838008
italic(Microstrates~bondari)~OTU~1	V398	-0.02148337495692879
italic(Microstrates~bondari)~OTU~1	V399	-0.015513115756908698
italic(Microstrates~bondari)~OTU~1	V400	-0.018416642281752472
italic(Microstrates~bondari)~OTU~1	V401	-0.01883683241327111
italic(Microstrates~bondari)~OTU~1	V402	-0.02068894121032687
italic(Microstrates~bondari)~OTU~1	V403	-0.01842781162386823
italic(Microstrates~bondari)~OTU~1	V404	-0.017126825689276287
italic(Microstrates~bondari)~OTU~1	V405	-0.01517697293402194
italic(Microstrates~bondari)~OTU~1	V406	-0.017650542732072925
italic(Microstrates~bondari)~OTU~1	V407	-0.012849305183251251
italic(Microstrates~bondari)~OTU~1	V408	-0.019036562595705825
italic(Microstrates~bondari)~OTU~1	V409	-0.018738284284765448
italic(Microstrates~bondari)~OTU~1	V410	-0.01699940530599229
italic(Microstrates~bondari)~OTU~1	V411	-0.015247879565931386
italic(Microstrates~bondari)~OTU~1	V412	-0.01538071208799838
italic(Microstrates~bondari)~OTU~1	V413	-0.014757310644085314
italic(Microstrates~bondari)~OTU~1	V414	-0.01607086001181385
italic(Microstrates~bondari)~OTU~1	V415	-0.021706423791376838
italic(Microstrates~bondari)~OTU~1	V416	-0.016908870283140528
italic(Microstrates~bondari)~OTU~1	V417	-0.01649960729104294
italic(Microstrates~bondari)~OTU~1	V418	-0.014548214923281826
italic(Microstrates~bondari)~OTU~1	V419	-0.016511324951760366
italic(Microstrates~bondari)~OTU~1	V420	-0.02044592974389251
italic(Microstrates~bondari)~OTU~1	V421	-0.014810955787760705
italic(Microstrates~bondari)~OTU~1	V422	-0.016598762453145996
italic(Microstrates~bondari)~OTU~1	V423	-0.01702811957617529
italic(Microstrates~bondari)~OTU~1	V424	-0.021776283060615412
italic(Microstrates~bondari)~OTU~1	V425	-0.009919797829862107
italic(Microstrates~bondari)~OTU~1	V426	-0.013865008950880133
italic(Microstrates~bondari)~OTU~1	V427	-0.006398344200311471
italic(Microstrates~bondari)~OTU~1	V428	-0.019171957970309978
italic(Microstrates~bondari)~OTU~1	V429	-0.01819039067326942
italic(Microstrates~bondari)~OTU~1	V430	-0.016801917800113975
italic(Microstrates~bondari)~OTU~1	V431	-0.016056848043783753
italic(Microstrates~bondari)~OTU~1	V432	-0.01296985056032273
italic(Microstrates~bondari)~OTU~1	V433	-0.020583039826074644
italic(Microstrates~bondari)~OTU~1	V434	-0.015344346541163657
italic(Microstrates~bondari)~OTU~1	V435	-0.01763632346103206
italic(Microstrates~bondari)~OTU~1	V436	-0.014396097767998463
italic(Microstrates~bondari)~OTU~1	V437	-0.018499275686492237
italic(Microstrates~bondari)~OTU~1	V438	-0.015940918287493798
italic(Microstrates~bondari)~OTU~1	V439	-0.015864708083421514
italic(Microstrates~bondari)~OTU~1	V440	-0.019096634859155692
italic(Microstrates~bondari)~OTU~1	V441	-0.012301497699335943
italic(Microstrates~bondari)~OTU~1	V442	-0.011636863818486356
italic(Microstrates~bondari)~OTU~1	V443	-0.014224015732690323
italic(Microstrates~bondari)~OTU~1	V444	-0.013357154413397312
italic(Microstrates~bondari)~OTU~1	V445	-0.018317050458377834
italic(Microstrates~bondari)~OTU~1	V446	-0.018773735895410062
italic(Microstrates~bondari)~OTU~1	V447	-0.013398168401612157
italic(Microstrates~bondari)~OTU~1	V448	-0.018049792573484696
italic(Microstrates~bondari)~OTU~1	V449	-0.019194408037058578
italic(Microstrates~bondari)~OTU~1	V450	-0.019625176802412495
italic(Microstrates~bondari)~OTU~1	V451	-0.018780429807676132
italic(Microstrates~bondari)~OTU~1	V452	-0.017683947772030133
italic(Microstrates~bondari)~OTU~1	V453	-0.014201346069260632
italic(Microstrates~bondari)~OTU~1	V454	-0.01822431171467656
italic(Microstrates~bondari)~OTU~1	V455	-0.018395789322760196
italic(Microstrates~bondari)~OTU~1	V456	-0.016587377926190146
italic(Microstrates~bondari)~OTU~1	V457	-0.008105186021954628
italic(Microstrates~bondari)~OTU~1	V458	-0.025250103393152406
italic(Microstrates~bondari)~OTU~1	V459	-0.015028672023455654
italic(Microstrates~bondari)~OTU~1	V460	-0.011193586273994712
italic(Microstrates~bondari)~OTU~1	V461	-0.011007861728065728
italic(Microstrates~bondari)~OTU~1	V462	-0.01248009968280844
italic(Microstrates~bondari)~OTU~1	V463	-0.014980373009270322
italic(Microstrates~bondari)~OTU~1	V464	-0.02370334084140087
italic(Microstrates~bondari)~OTU~1	V465	-0.01422544252788946
italic(Microstrates~bondari)~OTU~1	V466	-0.016852348541320963
italic(Microstrates~bondari)~OTU~1	V467	-0.019376130578700503
italic(Microstrates~bondari)~OTU~1	V468	-0.017693250448980027
italic(Microstrates~bondari)~OTU~1	V469	-0.01881627004607772
italic(Microstrates~bondari)~OTU~1	V470	-0.01828923639260513
italic(Microstrates~bondari)~OTU~1	V471	-0.021314608370146725
italic(Microstrates~bondari)~OTU~1	V472	-0.01980008150616883
italic(Microstrates~bondari)~OTU~1	V473	-0.01621879692767113
italic(Microstrates~bondari)~OTU~1	V474	-0.02108700645284306
italic(Microstrates~bondari)~OTU~1	V475	-0.013617835512595522
italic(Microstrates~bondari)~OTU~1	V476	-0.016422580101616267
italic(Microstrates~bondari)~OTU~1	V477	-0.01383789786237604
italic(Microstrates~bondari)~OTU~1	V478	-0.01701959105065973
italic(Microstrates~bondari)~OTU~1	V479	-0.016443278313708776
italic(Microstrates~bondari)~OTU~1	V480	-0.010503358345453243
italic(Microstrates~bondari)~OTU~1	V481	-0.017417999658547997
italic(Microstrates~bondari)~OTU~1	V482	-0.014904352773251217
italic(Microstrates~bondari)~OTU~1	V483	-0.01667757005032279
italic(Microstrates~bondari)~OTU~1	V484	-0.019275062810321073
italic(Microstrates~bondari)~OTU~1	V485	-0.02205520503042973
italic(Microstrates~bondari)~OTU~1	V486	-0.01642428455369816
italic(Microstrates~bondari)~OTU~1	V487	-0.014910894374442632
italic(Microstrates~bondari)~OTU~1	V488	-0.02230834414778015
italic(Microstrates~bondari)~OTU~1	V489	-0.020123860613107305
italic(Microstrates~bondari)~OTU~1	V490	-0.01730606994482774
italic(Microstrates~bondari)~OTU~1	V491	-0.019792277840697512
italic(Microstrates~bondari)~OTU~1	V492	-0.013511926286586094
italic(Microstrates~bondari)~OTU~1	V493	-0.01562804935300481
italic(Microstrates~bondari)~OTU~1	V494	-0.01853431837282294
italic(Microstrates~bondari)~OTU~1	V495	-0.019258551217524636
italic(Microstrates~bondari)~OTU~1	V496	-0.01699951924162496
italic(Microstrates~bondari)~OTU~1	V497	-0.023941428652739426
italic(Microstrates~bondari)~OTU~1	V498	-0.018722087742386047
italic(Microstrates~bondari)~OTU~1	V499	-0.012514203596091358
[truncated: 4,501 more rows]
