# Supplementary material for: Evaluating insect-host interactions as a driver of species divergence in palm flower weevils
Source: Commun Biol. 2020 Dec 9;3:749. doi: 10.1038/s42003-020-01482-3 (PMC7726107; doi:10.1038/s42003-020-01482-3)
Supplement: Supplementary file 3 — Supplementary Data 1 [file 42003_2020_1482_MOESM3_ESM.zip › figure_data/suppfig7a.csv]

species	ave	l50	u50	l95	u95	interaction	pos	just
italic(Celetes~decolor)~OTU~2	-0.2015936132069791	-0.21001505368926715	-0.1943491667790935	-0.21984499580310862	-0.17714738181137754	Dead tissue breeder	0.35	1
italic(Celetes~decolor)~OTU~1	-0.06976850254825716	-0.07167724549202223	-0.06770661165741744	-0.07535521291114472	-0.0641743633766867	Dead tissue breeder	0.35	1
italic(Anchylorhynchus~trapezicollis)~OTU~2	-0.05227199638058565	-0.053241311395561784	-0.05125805378789739	-0.05533223222334201	-0.0491632438636615	Dead tissue breeder	0.35	1
italic(Microstrates~ypsilon)	-0.03359980706231281	-0.03470690437358648	-0.03245742024505728	-0.03715607471649201	-0.030356112364610627	Dead tissue breeder	0.35	1
italic(Phytotribus~cocoseae)	-0.017564197584460768	-0.018584956269063667	-0.016591259835766762	-0.020434504567829987	-0.014233763148937224	Dead tissue breeder	0.35	1
italic(Microstrates~bondari)~OTU~1	-0.016721225095232627	-0.01838236642789332	-0.015138976585558845	-0.02134829161282706	-0.012107923059647847	Dead tissue breeder	0.35	1
italic(Dialomia~polyphaga)	-0.0091593605558508	-0.010862977703050614	-0.007156649493024138	-0.015331884733406631	-0.004811842142526864	Dead tissue breeder	0.35	1
italic(Celetes~impar)	-0.00638094261660491	-0.006647284422218464	-0.00611945209582861	-0.0071898676668679775	-0.005672352972707782	Brood pollinator	0.35	1
italic(Anchylorhynchus~trapezicollis)~OTU~3	-0.004087375887392953	-0.031215731136700776	0.018359894165347248	-0.07932166385776229	0.08053481025415345	Brood pollinator	0.35	1
italic(Andranthobius~bondari)~OTU~1	-9.014626770845969e-5	-1.1586816716451516e-4	-5.017809549019719e-5	-2.3377244293919952e-4	-2.160106033573641e-5	Brood pollinator	0.35	1
italic(Andranthobius~bondari)~OTU~2	0.010589732341863273	0.004444950402148706	0.015120565246992004	7.899216282595803e-4	0.03062498830582983	Live tissue breeder	-0.35	0
italic(Anchylorhynchus~trapezicollis)~OTU~1	0.14186109693379936	0.14022484756357614	0.14348888536485993	0.13730527825092806	0.14672621789861753	Live tissue breeder	-0.35	0
italic(Remertus~rectinasus)	0.2945209982921489	0.2903977566953134	0.2986362234581931	0.28241330016845023	0.3075580479399924	Live tissue breeder	-0.35	0
