# Supplementary material for: Evaluating insect-host interactions as a driver of species divergence in palm flower weevils
Source: Commun Biol. 2020 Dec 9;3:749. doi: 10.1038/s42003-020-01482-3 (PMC7726107; doi:10.1038/s42003-020-01482-3)
Supplement: Supplementary file 3 — Supplementary Data 1 [file 42003_2020_1482_MOESM3_ESM.zip › figure_data/suppfig8a_arrows.csv]

	PC1	PC2	PC3	PC4	PC5	PC6	PC7	PC8	PC9	PC10	PC11	PC12	PC13	PC14	PC15	PC16	PC17	PC18	PC19
bio1	-0.00226149637653525	-5.50776553547504e-05	0.00356487743412088	-0.0143204470838225	0.0451334805700742	0.0173222867846661	-0.00255385088689463	-0.0548396155059209	0.364723647190435	0.0510599865018879	0.0648295902736367	0.0229501661842386	0.0265719762052645	0.208279645033963	0.557033401224276	0.175285705408923	0.515247383060378	0.451096906466198	-5.71077160433864e-07
bio2	0.00209740468967945	-6.2418111413353e-05	0.00503298493563294	-0.00771820244062719	-0.01634630342344	0.00984268634410729	-0.0509806596349741	-0.0468823562279856	0.0657594929446767	-0.135794151264324	-0.232310900526872	-0.379754682879652	0.0176573537405085	0.0927592230634974	0.105888904515106	-0.842137217389802	0.200241826564402	-0.0662034628514829	1.70777021101745e-07
bio3	-0.00187154300393579	0.00766583285259917	0.0325992489370253	-0.0624553859635518	0.0396822899648272	-0.111321280971969	-0.113000227344586	-0.0858544763138974	0.190220604796384	-0.527203004746514	-0.691683736417077	0.361403518997037	0.11973704754229	-0.085531712990655	-0.00664013767287504	0.121818554057221	-0.033663953893872	0.00562694989045234	-7.77650175013388e-09
bio4	0.0170301666374859	0.038216508838875	-0.0850475640887844	-0.0110100032605424	0.0388163393434712	0.951020044065861	-0.147456515391797	-0.209841083614632	-0.0753513404005189	-0.0198977783813419	-0.0548280267516382	0.0963663143232475	0.0103563055986199	-0.0172048003019324	0.00991791846029608	0.00229924486763573	0.00812883203905258	-0.0152746170748201	-1.13629689285814e-09
bio5	-0.000652379127623527	-0.000652240427499029	0.00386041951745119	-0.0108546607759147	0.025339915399419	0.0406051391572352	-0.0402928245042879	-0.0840423589359814	0.389159008935213	0.0244441646753088	-0.0412646664331712	-0.267014244332055	0.0332021226424897	0.290070969075269	-0.554539650802878	0.151009100435984	0.111656149929589	0.0498527848059902	-0.577350289256465
bio6	-0.00435497225077281	0.00151087873153811	0.00379312437246266	-0.0127415362567536	0.0613726852810235	-0.00103476550742272	0.0111407270665081	-0.0244573670556375	0.338765235631794	0.114306860776586	0.162143600790947	0.400831385881247	0.026097351110694	0.175949943781616	-0.478851246788019	-0.211287161243016	0.203146254084595	0.018593878779637	0.57735032884649
bio7	0.00370259315775938	-0.00216311899386223	6.7295198382258e-05	0.00188687472376935	-0.0360327712571321	0.041639909629696	-0.0514335477759531	-0.0595850001505367	0.0503937764114212	-0.0898626955254451	-0.203408253521345	-0.667845672391885	0.00710471854845547	0.114120971346793	-0.0756880982325765	0.362296805886907	-0.0914892681267773	0.0312595793459311	0.577350189465474
bio8	-0.0013661749962257	0.00329373680254647	0.00742504512198076	-0.0142193874490783	0.0313435660406474	0.0132181703006476	0.0233400811374928	-0.0869290446898527	0.298180697307195	0.0632666805265488	0.159373788954176	-0.140818406267325	0.671409250509277	-0.633146227809579	-0.0137448801282551	-0.0197633377354314	0.00541743794866235	-0.00733407329208065	3.95853156236569e-09
bio9	-0.00315189154338896	-0.00642306891255684	-0.00140573833159982	-0.00972750250544529	0.044579908353663	0.0210052745893166	-0.0184821484056514	-0.0591283197932335	0.395418342254302	-0.00333782498386545	0.0212250374439863	-0.0778764064172558	-0.72598996811868	-0.550457239069313	-0.0113179103054201	-0.016565434861674	-0.0150435397420797	0.00322576118602766	-2.91854333826287e-08
bio10	-0.00223336307458016	0.000403950054710946	0.00266308689760298	-0.0131789942248822	0.0456599339722675	0.0286688704863403	-0.00294969593416754	-0.0564144265624083	0.361867664986235	0.0621603962492143	0.0692945460267918	0.046195916473651	0.044638107372736	0.233203645659139	0.185858050240191	-0.182148462585788	-0.793777313097745	0.312710616059395	2.94217545919265e-07
bio11	-0.00258769538706274	-0.000655889224796542	0.00449769720877219	-0.0130672675126258	0.044398238255127	0.00504416512175117	-0.000554483766108749	-0.0514800930903118	0.36333570422695	0.060681837653397	0.0669188485923821	0.0296476328855955	0.0245702854160678	0.222172502681187	0.317017850710579	0.112578960924538	-0.0276481627902954	-0.830782415300288	2.51927371786665e-07
bio12	-0.87092118278883	0.141597066440319	0.00076756729734978	0.279577530850447	-0.371288528170407	0.0157448005789235	-0.0396386600199128	-0.0295427888323178	0.0432774900955803	0.00189675469472157	-0.00933371039147646	0.027165620189256	0.00304451761599925	-0.00377546411590475	0.0031739527549937	8.73077348149121e-05	-0.000263425866395661	-8.65264311228908e-05	-6.2492543852382e-11
bio13	-0.10487833524359	-0.217634364340759	0.228420510645281	0.0140698330371495	0.183787333206291	-0.126934871649055	0.294484809720593	-0.847043737091611	-0.162201645094731	-0.0351634668023202	0.0713315964244347	0.00923933593869192	-0.0388996480035051	0.030014295340258	-0.00437137456361835	-0.00310610985730607	0.00225071900916066	0.000137926630696702	-3.84189817934095e-09
bio14	-0.0569469188305544	0.115780378807127	-0.0764285796662061	0.0621311570384518	0.255186281936201	-0.0805595625062104	-0.118738384312569	-0.084944040171994	-0.0508611371565119	0.773228357141825	-0.52458933283485	0.0379509544578918	0.0136692296987291	-0.0563723739926441	0.0159526915652249	-0.000341146846097422	-0.00027453751347606	0.00189874825792319	5.63906896115172e-10
bio15	0.0177292714424107	-0.111338811455916	0.12965449495759	-0.018985010082336	-0.00374043719992973	-0.168052458150568	-0.923110239292221	-0.202685677895813	-0.0769491464478342	-0.0143664183940965	0.205524862110049	0.0125876309886708	-0.00183501495818539	0.000476106743731811	0.0103735909806001	0.000797038786586306	-0.00323555612465216	-0.00046249177181135	-2.67340756879546e-11
bio16	-0.296181303130242	-0.516554714322273	0.55770134539352	-0.107573588922123	0.391731129525356	0.145866880565645	0.0141121756790036	0.379265346482846	0.00397335516219578	0.0183316626488932	-0.0470689019493593	-0.0353479720471613	0.013744148318374	-0.00791297316232163	-0.00186740209293324	0.00117733889348776	-0.000110821972769098	0.000115967079640993	1.30443198519297e-09
bio17	-0.186371063158499	0.386249190303068	-0.232126862617395	0.262490560041184	0.762444835207093	-0.0496745235051145	-0.0493920719707783	0.0582558022085436	-0.0624710306898382	-0.259232307092224	0.16753915463239	-0.0632792534290466	-0.000731667434779249	0.0209656680130522	-0.0071990200087474	0.000734172789752907	-8.98400615229056e-06	-0.000323337090323556	3.55833094678371e-10
bio18	-0.154696417703502	0.568527458999963	0.31617296577547	-0.738529779426423	0.0168364050604161	-0.00449564183546602	0.0102690060049786	-0.0326461549772818	-0.0479455703705304	0.0180702726840943	0.0489133930295209	-0.0238306599563112	-0.0186897462668409	0.00626242115176744	-0.00216326103387514	-0.000347159599755925	-8.4743754169149e-05	-5.74230780295507e-05	-1.24551559882034e-09
bio19	-0.283180864726801	-0.407386900913288	-0.672194382355577	-0.535076256151858	0.100277727271344	-0.055387187294557	-0.0180430900624277	-0.0184004411782155	-0.0301417439079002	-0.0110668691377428	0.0247089746664784	-0.0151375628511699	0.00212583839067295	0.00490268226522858	-0.00237053787634478	-0.000502578339387494	0.000153655181693538	1.13073235725944e-05	2.30670536925276e-10
