# Supplementary material for: Evaluating insect-host interactions as a driver of species divergence in palm flower weevils
Source: Commun Biol. 2020 Dec 9;3:749. doi: 10.1038/s42003-020-01482-3 (PMC7726107; doi:10.1038/s42003-020-01482-3)
Supplement: Supplementary file 3 — Supplementary Data 1 [file 42003_2020_1482_MOESM3_ESM.zip › figure_data/suppfig8a_points.csv]

	PC1	PC2	PC3	PC4	PC5	PC6	PC7	PC8	PC9	PC10	PC11	PC12	PC13	PC14	PC15	PC16	PC17	PC18	PC19
1	-1381.96305290656	206.847277442554	-35.3016194742749	-25.9834615863902	-21.2165608722378	-17.7918071790845	-17.1569946382035	3.30258604600441	-2.38960514865232	3.80636927599586	3.73594549261353	-1.92300331783457	0.304985397775494	0.625788231445392	0.279082634520152	0.0805084473392794	-0.0639510096702314	0.00803396302974507	-2.33785960469659e-08
2	237.349259694488	82.9438382797076	21.5654918365317	-6.22024124063467	24.7138260528718	5.11671070766734	5.98199174242305	3.62242401330878	-8.79570201438129	-1.18121661568042	-5.71189920620401	1.16790267732267	1.17278468738486	0.0155958053904225	-0.414518904795435	-0.0387746184084548	0.0818499853062136	0.0757331152114004	1.18547917007816e-07
3	-272.595460924131	107.830433565328	164.218473255584	3.88420742577372	-7.66225670627476	56.1595000396933	-0.986026532468729	0.76472996325307	-1.8974377163907	2.1632921147583	1.08008713281632	0.963877414411625	0.620957144545928	0.0653523414500108	-0.183717779390427	-0.0337241013881843	-0.00912768219187573	-0.0405614232755493	-8.47584600414828e-08
4	-248.30336232268	126.105088159389	149.283068149749	-0.972610398910419	-16.0883839305354	42.7706909940957	-0.732596651994743	4.9574486952897	1.52134522024181	0.958384015665909	-0.845632462606724	0.586220509350295	1.21251203875815	0.298939476788362	-0.164609856899664	0.00045392815635846	-0.0585803027970517	0.013817049564989	-2.32029294565751e-08
5	-213.288745907935	102.908062781521	179.004868472659	-3.55800460511001	-11.8338920332802	51.9233384777733	-1.1577448452905	4.03146130119377	-1.27017727588035	1.57386539739315	1.06085890993701	0.94560912884397	0.484870106857885	0.0606996393138458	-0.186425652401056	-0.0214926386760174	-0.0342865760698906	-0.0221001016330842	-6.83065522018385e-08
6	-352.440365375491	186.972900531621	-29.3992784768994	-14.3927631812971	3.23536890402246	-10.8044425872803	3.37578938193703	5.11179369553567	-3.21225910606308	-0.833484389065289	-0.112022192893799	-0.258275419770012	0.253640859900704	-0.202563697020401	-0.162473112340447	0.00790884301558724	-0.0328955925266716	0.0410953354666707	4.54220938135053e-08
7	176.134470805418	109.658380777849	21.8568251773876	-8.79562128859904	19.5293007740583	-10.869573359836	11.7797328837024	0.535400885322833	-5.52543524059451	-0.168771258123087	1.06240876042644	1.5883015528753	0.0609777022410842	0.105846290631038	-0.0204874287607731	-0.0278115781735365	-0.01788687274099	-0.000733536732481661	5.44532875151891e-08
8	-332.766651066814	184.162509764819	-5.12038292135026	5.58455879935853	1.29588370606563	-5.61158436114694	4.52773470660725	5.36020141586959	1.13998031966055	-4.58988563229076	1.30993905146788	0.136231707858183	1.06202389935369	0.186717551452141	-0.218942468315108	0.0578908640770817	-0.00158600142813753	0.0352944018777375	4.5573947294976e-08
9	41.394047020789	79.9307656431392	-56.7851961707017	-1.71902613447321	5.2510861561089	0.12971532020495	9.18736121378947	0.867597124560201	2.90369333130803	1.4102645395604	-2.42605266927232	0.701277795238315	0.168733107302452	0.529615257517409	0.142662253781752	0.0164014655968092	-0.00530219061227253	-0.00109054161600662	-1.18932590285282e-08
10	-641.638102336988	-24.3031209335437	-40.6534135355486	-9.74393647611231	29.6872731438359	6.30604138468243	-1.81825492182585	0.486236779956391	-2.81739866075763	-6.70376012501818	-0.259245026010361	-1.80739870200901	0.280689591530786	-0.200724995699379	0.0204476975872612	0.0273293089657765	-0.0385320459249307	-0.0357430257802678	-5.25551718818398e-09
11	-685.518813568008	143.574630223938	-80.9621257658232	25.6084977511118	16.8977453813218	1.29192466916572	-7.10351575146342	-0.600723214248403	0.488378914650306	2.75178426792141	-3.53704903843123	0.499383001549335	-1.69488551169591	-0.290277989523022	-0.0684872996246995	-0.00592316967731489	0.012526422626333	-0.0308148384339988	1.63094624555561e-08
12	-942.484157197425	253.451674495111	-50.829779757706	10.2500422266562	-2.30202199646273	-11.7735986732931	-9.15477566029346	-1.09202571364732	0.108255485492879	-0.0019083373830906	1.04764199881254	-1.25194199237063	1.17588645736879	-0.39062174024188	-0.0456415258494103	0.0627096135531703	-0.0166753503684432	0.0143734314087672	5.97890937057437e-09
13	-942.484157197425	253.451674495111	-50.829779757706	10.2500422266562	-2.30202199646273	-11.7735986732931	-9.15477566029346	-1.09202571364732	0.108255485492879	-0.0019083373830906	1.04764199881254	-1.25194199237063	1.17588645736879	-0.39062174024188	-0.0456415258494103	0.0627096135531703	-0.0166753503684432	0.0143734314087672	5.97890937057437e-09
14	-942.484157197425	253.451674495111	-50.829779757706	10.2500422266562	-2.30202199646273	-11.7735986732931	-9.15477566029346	-1.09202571364732	0.108255485492879	-0.0019083373830906	1.04764199881254	-1.25194199237063	1.17588645736879	-0.39062174024188	-0.0456415258494103	0.0627096135531703	-0.0166753503684432	0.0143734314087672	5.97890937057437e-09
15	-895.028352478713	242.116695650805	-59.3695198263071	15.107189798628	-3.26376763709892	-7.52167768945254	-8.72680867833629	-5.90424786929053	-0.192935331209549	1.75362637881444	-0.674521449534247	-0.105045549688056	0.671659068858559	0.0273482439096669	0.0267549319678845	0.0481987517132492	0.000252283386305622	-0.00146691757612638	5.00237968126012e-10
16	-685.518813568008	143.574630223938	-80.9621257658232	25.6084977511118	16.8977453813218	1.29192466916572	-7.10351575146342	-0.600723214248403	0.488378914650306	2.75178426792141	-3.53704903843123	0.499383001549335	-1.69488551169591	-0.290277989523022	-0.0684872996246995	-0.00592316967731489	0.012526422626333	-0.0308148384339988	1.63094624555561e-08
17	-700.362782695457	115.150578501994	-93.6666317273375	44.0538699806332	-9.62997302077676	-1.85599298167607	-5.49006247999468	-2.96847234493457	3.73158675790436	-3.07687046937296	-0.588007498474489	2.03071545403143	-1.34568633829739	-0.130367667233826	-0.0769879369185191	-0.0403248467343054	-0.00444410067048365	0.0177156442925129	2.82625686351106e-08
18	-685.518813568008	143.574630223938	-80.9621257658232	25.6084977511118	16.8977453813218	1.29192466916572	-7.10351575146342	-0.600723214248403	0.488378914650306	2.75178426792141	-3.53704903843123	0.499383001549335	-1.69488551169591	-0.290277989523022	-0.0684872996246995	-0.00592316967731489	0.012526422626333	-0.0308148384339988	1.63094624555561e-08
19	-685.518813568008	143.574630223938	-80.9621257658232	25.6084977511118	16.8977453813218	1.29192466916572	-7.10351575146342	-0.600723214248403	0.488378914650306	2.75178426792141	-3.53704903843123	0.499383001549335	-1.69488551169591	-0.290277989523022	-0.0684872996246995	-0.00592316967731489	0.012526422626333	-0.0308148384339988	1.63094624555561e-08
20	-685.518813568008	143.574630223938	-80.9621257658232	25.6084977511118	16.8977453813218	1.29192466916572	-7.10351575146342	-0.600723214248403	0.488378914650306	2.75178426792141	-3.53704903843123	0.499383001549335	-1.69488551169591	-0.290277989523022	-0.0684872996246995	-0.00592316967731489	0.012526422626333	-0.0308148384339988	1.63094624555561e-08
21	-685.518813568008	143.574630223938	-80.9621257658232	25.6084977511118	16.8977453813218	1.29192466916572	-7.10351575146342	-0.600723214248403	0.488378914650306	2.75178426792141	-3.53704903843123	0.499383001549335	-1.69488551169591	-0.290277989523022	-0.0684872996246995	-0.00592316967731489	0.012526422626333	-0.0308148384339988	1.63094624555561e-08
22	-700.362782695457	115.150578501994	-93.6666317273375	44.0538699806332	-9.62997302077676	-1.85599298167607	-5.49006247999468	-2.96847234493457	3.73158675790436	-3.07687046937296	-0.588007498474489	2.03071545403143	-1.34568633829739	-0.130367667233826	-0.0769879369185191	-0.0403248467343054	-0.00444410067048365	0.0177156442925129	2.82625686351106e-08
23	-895.028352478713	242.116695650805	-59.3695198263071	15.107189798628	-3.26376763709892	-7.52167768945254	-8.72680867833629	-5.90424786929053	-0.192935331209549	1.75362637881444	-0.674521449534247	-0.105045549688056	0.671659068858559	0.0273482439096669	0.0267549319678845	0.0481987517132492	0.000252283386305622	-0.00146691757612638	5.00237968126012e-10
24	-700.362782695457	115.150578501994	-93.6666317273375	44.0538699806332	-9.62997302077676	-1.85599298167607	-5.49006247999468	-2.96847234493457	3.73158675790436	-3.07687046937296	-0.588007498474489	2.03071545403143	-1.34568633829739	-0.130367667233826	-0.0769879369185191	-0.0403248467343054	-0.00444410067048365	0.0177156442925129	2.82625686351106e-08
25	-586.960504681511	161.452804653479	44.7065944596347	49.2272066648929	-0.908637852985381	18.7390095282469	-1.54035938668152	1.02427173067491	1.35250038466141	-1.03077512608212	3.33295196232753	1.14330364025373	1.04032009717081	0.798378828052629	-0.061518624835441	-0.0598530349296774	0.039471552881258	-0.016883445409028	2.64079022339478e-08
26	-608.034825128931	167.015542651822	62.007844060148	32.913184432326	6.54399679846869	27.7643132649225	-3.43665538362206	0.00358685693530436	-0.963323000164989	4.2346326453586	-2.05468630193215	-0.281627009767843	1.72582627394418	0.180773649401037	-0.091540483941004	-0.0194638346825082	0.0196918327580909	0.0245258542709095	-3.91565749831182e-09
27	-586.960504681511	161.452804653479	44.7065944596347	49.2272066648929	-0.908637852985381	18.7390095282469	-1.54035938668152	1.02427173067491	1.35250038466141	-1.03077512608212	3.33295196232753	1.14330364025373	1.04032009717081	0.798378828052629	-0.061518624835441	-0.0598530349296774	0.039471552881258	-0.016883445409028	2.64079022339478e-08
28	-586.960504681511	161.452804653479	44.7065944596347	49.2272066648929	-0.908637852985381	18.7390095282469	-1.54035938668152	1.02427173067491	1.35250038466141	-1.03077512608212	3.33295196232753	1.14330364025373	1.04032009717081	0.798378828052629	-0.061518624835441	-0.0598530349296774	0.039471552881258	-0.016883445409028	2.64079022339478e-08
29	-433.797012362102	-62.7701693880916	-36.4353086968177	-40.5674038660852	13.6705341461725	2.2868961468537	0.633368632407805	-5.54887816233872	-1.37434190308568	-1.01709055419784	-1.62640397493587	-0.876363705943235	-0.196131995912765	-0.202942750646343	-0.0311794997199389	-0.0380264727221139	-0.0276834812774369	-0.0280795689048933	-1.89426145354356e-08
30	-236.781465952001	102.783113764503	173.715906814382	-0.882979498392743	-8.2955188128405	55.2737803036224	-1.64044460520548	2.02814316170813	-1.78424610479278	3.40644314083959	-0.449544936631117	0.935027509347435	0.676223675956139	-0.067114384566402	-0.13814594134826	-0.0234579234444989	-0.0307587670116836	-0.0214733117899048	-7.7770115002832e-08
31	-236.781465952001	102.783113764503	173.715906814382	-0.882979498392743	-8.2955188128405	55.2737803036224	-1.64044460520548	2.02814316170813	-1.78424610479278	3.40644314083959	-0.449544936631117	0.935027509347435	0.676223675956139	-0.067114384566402	-0.13814594134826	-0.0234579234444989	-0.0307587670116836	-0.0214733117899048	-7.7770115002832e-08
32	-700.362782695457	115.150578501994	-93.6666317273375	44.0538699806332	-9.62997302077676	-1.85599298167607	-5.49006247999468	-2.96847234493457	3.73158675790436	-3.07687046937296	-0.588007498474489	2.03071545403143	-1.34568633829739	-0.130367667233826	-0.0769879369185191	-0.0403248467343054	-0.00444410067048365	0.0177156442925129	2.82625686351106e-08
33	-318.591353839573	66.4117651038421	-84.1362518914657	-22.1860773300571	28.0564076868616	-13.4603278853754	2.39716767352636	7.88381853208197	-1.62944084172705	2.65244028441321	-0.453693896844436	-0.290417757406851	-1.2119618784717	0.118538431870054	0.0579342122269546	-0.0374152409106176	-0.060208061126852	0.00809072341176607	6.16613901373653e-08
34	-669.648091013691	-23.3241087484687	112.746332574334	59.6644382767224	31.9791112341983	-1.36083365400218	10.6294954379201	-14.8751790472642	-4.16561889924932	-2.84421177273491	0.389882452513568	-1.15796532090828	-0.283313503548601	0.815691477701638	0.140155533966006	0.0505774099344965	0.057215889142147	0.00363823816174339	-1.19745128979559e-07
35	-669.648091013691	-23.3241087484687	112.746332574334	59.6644382767224	31.9791112341983	-1.36083365400218	10.6294954379201	-14.8751790472642	-4.16561889924932	-2.84421177273491	0.389882452513568	-1.15796532090828	-0.283313503548601	0.815691477701638	0.140155533966006	0.0505774099344965	0.057215889142147	0.00363823816174339	-1.19745128979559e-07
36	-1066.73805126384	214.664363247969	-60.8889432105785	-36.6951636153067	-30.1137972460037	-21.3652370442389	-9.46022882504577	-13.7420155616962	-3.0974481908487	1.83724646324116	4.47016886418205	-0.521951645804552	0.370207877978317	0.165169603636127	0.0445117451378854	-0.0152999027939983	-0.024721787149001	0.0263642173809791	-6.60495477936336e-08
37	-1066.73805126384	214.664363247969	-60.8889432105785	-36.6951636153067	-30.1137972460037	-21.3652370442389	-9.46022882504577	-13.7420155616962	-3.0974481908487	1.83724646324116	4.47016886418205	-0.521951645804552	0.370207877978317	0.165169603636127	0.0445117451378854	-0.0152999027939983	-0.024721787149001	0.0263642173809791	-6.60495477936336e-08
38	-651.214515598159	88.1466801859483	-95.1814568452026	33.9706253416149	-3.1996905770188	0.151131785664628	-4.51948195663967	1.33494920620144	3.50758019571885	-5.65539062911631	0.493721186327573	1.82672309698354	-1.14116857835226	-0.0302106006273916	-0.194570884211866	-0.0280644047802317	0.00831283046704523	0.0023007843103551	5.71202397974902e-08
39	148.376471949746	-52.3229205457621	-40.4193947710978	19.0186926762219	-13.301505242402	0.346543714119208	-1.08932480801045	0.805512669756402	-0.88809535442502	0.11636585383413	0.030599117116171	-0.139888545137959	0.0983740688260994	0.0876791820220186	-0.000468282506233708	0.00780764302669725	-0.00393124308905132	-0.00538008702623385	-5.62219080646764e-09
40	365.006112069185	-24.5528775423668	5.61098406157166	26.4332144580035	16.9116717083765	-9.11295828366519	0.649532631566839	-1.47481638766929	-0.519825657337673	-0.138616243609835	0.137669979479958	-0.864624524294415	-0.155827513030086	-0.342858777594539	-0.124815698789668	-0.00729517455597854	-0.0072933744806314	-0.0055012375097979	1.37457829896482e-08
41	448.510285929334	95.0484029654212	62.480453135495	-30.6660917281416	-2.9604363737356	-8.98879030441911	-1.08609277550003	-4.94406051723915	1.86771254067273	1.44931576931326	3.62884271555451	2.27415093499385	-0.118445479425459	-0.0519256770091681	0.130421821946386	0.0200937201942574	-0.0680895689826422	-0.0267200598193286	-1.68034641755132e-08
42	-1140.01807807747	-68.2766968882747	162.716053326298	77.3970135806391	7.44806604574624	2.48460054195708	6.01168678506527	18.3231588853619	3.5479994103727	-2.05158161922852	1.0603815606705	-0.946562218046921	0.318258394877057	-0.789372976987868	0.2501880142343	0.0776293083222284	0.000511581608687812	0.0168791348981381	-1.32742772375585e-08
43	354.428676692778	107.679503440264	34.4333021578243	-49.9395195977633	0.336496506762783	7.23763840343273	2.61404818219645	-1.51327202232173	2.29609041263226	-0.124682245324002	2.02570382810455	-2.51416384819441	-0.371021483517972	-0.310344085966067	0.0562959566087228	0.00110042644957098	-0.072264121991136	0.00479048290675388	3.80172953700174e-07
44	148.376471949746	-52.3229205457621	-40.4193947710978	19.0186926762219	-13.301505242402	0.346543714119208	-1.08932480801045	0.805512669756402	-0.88809535442502	0.11636585383413	0.030599117116171	-0.139888545137959	0.0983740688260994	0.0876791820220186	-0.000468282506233708	0.00780764302669725	-0.00393124308905132	-0.00538008702623385	-5.62219080646764e-09
45	272.983580569178	-64.225744603475	-80.0589346307789	-32.9266293048219	11.0599128028447	29.4082252471412	-10.4610179187333	3.02562071735778	0.435172138403202	-0.198763861987527	3.44847051059255	0.752761605789207	-1.02420910603563	0.899691937153825	0.209832902434518	0.083688675575263	0.0191026689704712	0.0498437306678898	-1.71462185976736e-07
46	-762.996165640922	40.294618012627	-87.6918795976507	28.9837604692443	-7.81639670532298	6.47212660718908	-5.47443332849526	2.42994687737714	3.53385881197751	-6.73125089873294	1.3373308558911	1.82523309582891	-0.739863161810412	0.0709225267766271	-0.195709624890256	-0.0469874204748456	0.0184843708433129	-0.00557135106667388	6.03645703246044e-08
47	24.0362876132936	-95.363046076062	262.674243635154	48.1992743243374	10.7465927465993	12.0423788719327	-5.67889954848476	5.51681853275157	1.32367500536074	2.14721640772387	-2.73298503353292	-0.597114926858787	0.0810822804409783	-0.317255466270355	0.135300404683993	0.037575818059552	-0.0830711053118776	0.0625999727247929	-6.10503236763347e-09
48	231.124280508641	98.0521014411614	-53.2689912445147	-14.0497151456846	4.34014135666139	-2.03938635362225	10.9897839480004	5.70967117818926	4.56011926433487	2.23393116500922	-2.24898428629536	-0.927646402035175	0.467812939837658	0.0674553427976532	-0.0883486663994886	0.032931530346127	0.0333851840538148	-0.00665786890323436	-2.8724939278429e-08
49	489.314558048025	95.4544058116253	105.478069464032	-48.3539230517098	-9.75492834457542	-22.0097646554147	-12.8501099253544	2.61215377360307	-1.4716834005978	-3.18578687090144	-2.29259694347418	-0.332978216907156	-0.00560127085778162	-0.00941629556569445	0.0911591327352049	-0.107780322093339	0.0389318455535708	-0.0125234601555104	-4.97934568842055e-07
50	562.567882381678	87.3918469108121	83.7882109794699	-39.8557831635364	-4.41113116737693	-19.2640088071183	-17.1245145843228	-2.36398027319018	3.94501096442381	-1.87373496372085	-0.632208743080074	-0.993476455376611	0.403875100137844	0.0373334612355325	0.138526182408724	-0.136838324919072	0.0540466120452875	-0.030448490884681	-5.37222338633907e-07
51	295.755990944742	97.6896922477906	17.7307636076099	-38.8522622685629	-7.9448126900207	12.42694789203	4.04307374735227	-8.2704542381544	-0.303908535805725	-1.39153062767397	0.519301903901846	-1.41100047076065	-0.196579285476181	-0.137097972626654	0.0313543903480163	-0.0289877205553226	0.0204468484388869	0.0118718965324594	3.51766437128479e-07
52	181.737552670556	-89.6476624624635	-96.8670162623957	7.86034832793252	-4.37399210421736	-7.90485499938256	-4.9255727957179	8.12678931209645	0.364171986985973	-0.871261526473807	2.46610560573368	-0.555154370557299	-1.1301773312025	0.7413494731252	-0.113931008005777	0.0217660411761837	0.0564062336331424	0.0268270305263031	-6.28058739055796e-09
53	-1063.2726937177	-88.4524549183303	138.992424355634	64.4456509939807	1.10492451648186	-0.119697475321445	7.81461123816454	13.294084647179	2.57853558970874	-0.629519615423037	3.4336686686347	-0.664919777849132	-0.0874014243766558	-0.524034188163897	0.222820400245708	-0.079314033462137	0.0553494167237824	0.0088429826162066	-2.73459459106527e-08
54	-1063.2726937177	-88.4524549183303	138.992424355634	64.4456509939807	1.10492451648186	-0.119697475321445	7.81461123816454	13.294084647179	2.57853558970874	-0.629519615423037	3.4336686686347	-0.664919777849132	-0.0874014243766558	-0.524034188163897	0.222820400245708	-0.079314033462137	0.0553494167237824	0.0088429826162066	-2.73459459106527e-08
55	-1063.2726937177	-88.4524549183303	138.992424355634	64.4456509939807	1.10492451648186	-0.119697475321445	7.81461123816454	13.294084647179	2.57853558970874	-0.629519615423037	3.4336686686347	-0.664919777849132	-0.0874014243766558	-0.524034188163897	0.222820400245708	-0.079314033462137	0.0553494167237824	0.0088429826162066	-2.73459459106527e-08
56	-1063.2726937177	-88.4524549183303	138.992424355634	64.4456509939807	1.10492451648186	-0.119697475321445	7.81461123816454	13.294084647179	2.57853558970874	-0.629519615423037	3.4336686686347	-0.664919777849132	-0.0874014243766558	-0.524034188163897	0.222820400245708	-0.079314033462137	0.0553494167237824	0.0088429826162066	-2.73459459106527e-08
57	247.754441909744	106.641149380143	-49.0550274663407	-17.4902885087824	-4.2786280558231	-3.271100762754	10.0729077695877	6.33278160527244	5.32882964434593	2.0046802703062	-1.78231673810194	-0.938758272460359	0.30425076247505	0.131135249715277	-0.0843197692826064	0.0391897441258992	0.0118784196331797	-0.00529799311503395	-3.09509329548637e-08
58	-459.657098364291	-172.840097367483	24.7828606840913	-50.9386711596286	0.32988345212047	2.64502585349311	0.813705850358238	0.995635178295479	2.42032097223373	2.00674942580826	1.36343823090336	-0.344044741896342	0.0974447867959001	-0.271349657014295	-0.0184860554273925	-0.0408293248862198	0.0231662471711407	0.0114895562478543	-4.80589967582077e-08
59	247.754441909744	106.641149380143	-49.0550274663407	-17.4902885087824	-4.2786280558231	-3.271100762754	10.0729077695877	6.33278160527244	5.32882964434593	2.0046802703062	-1.78231673810194	-0.938758272460359	0.30425076247505	0.131135249715277	-0.0843197692826064	0.0391897441258992	0.0118784196331797	-0.00529799311503395	-3.09509329548637e-08
60	423.174584171082	66.4645833558488	-57.0576562328177	-32.4609044939512	11.5311502304519	14.1659586092315	5.1257763276537	-0.626165909885226	1.45158806298153	0.784439817198037	-3.41411740340318	-0.741318643131283	-0.432247274463993	-0.637001365385921	-0.0167162152059502	-0.00315060742767415	-0.00360871152670066	0.00970350730518685	-6.65704751874393e-07
61	-772.781437644284	-142.225160206971	138.364540738466	15.4198299765528	-9.3090183520479	-10.1788283610448	13.7468068611618	-11.1696248966129	2.31711372662164	0.767019628277506	-0.440267865475716	2.82326113738608	-0.328158449104009	-0.309156554197777	0.075708427854268	0.117755125750453	0.0310909883318613	0.000451508514844094	-6.47256734686748e-08
62	143.35844732325	125.009498841982	31.7607734805543	-54.303763246632	-14.237913068222	-3.09651762703218	7.51136699873876	-2.32037214319477	-0.121364186974139	0.303167093133116	3.86209467251287	-2.89357562442923	-1.14207933909467	0.109113247799761	-0.0462776995454831	0.00388899779120815	0.00761152886227604	0.0343363747751668	-2.291275043762e-07
63	-451.730548024661	-180.381086568857	22.9073329361478	-61.0146398534857	-2.09309837653725	4.96475213566593	-1.42599014937284	9.09792680867413	2.26680879444647	2.11168036420121	1.52994766304738	0.0446822231557444	0.231989827935163	-0.564573748885852	-0.0199991605110593	-0.0346781958805365	0.0275611679901944	0.00198102999853946	-1.3542748448011e-08
64	-219.986046019136	-164.384503126307	-60.9644694369798	-62.2731153926484	17.5518346641829	6.12767752837295	-7.42179281961567	5.55839345772545	-0.38187074670795	1.289341929747	-1.53321380553152	0.263476986708691	0.00692092521431048	-0.0219529447700557	0.0154045533018035	-0.0281719182516026	-0.0332023188172303	0.0162838973926939	5.09183438133245e-08
65	-124.36058661833	-144.001136468528	-67.4695804120065	-62.8357919679639	13.6178471266115	4.11725959807883	-9.15023160965371	6.52225005458229	2.09425827149863	0.529563249066489	0.245717235683221	0.28200554532037	0.207521301144539	0.247585187092733	0.0371237230821672	-0.00904879373352144	-0.0555132677876021	0.00597470758181419	5.96984749861923e-08
66	558.069902551706	49.5945944600054	105.749854309161	-23.1697415952939	12.4662924028053	-6.37324228772238	-20.5168837665934	3.80734374487558	-1.48779765949894	-0.454215808555635	-0.790444308488814	2.37197389371948	1.11714068916638	-0.33088913698409	0.117438559582551	0.0772421277213804	0.0966694081540435	0.00130269138686842	4.34193522780212e-08
67	558.069902551706	49.5945944600054	105.749854309161	-23.1697415952939	12.4662924028053	-6.37324228772238	-20.5168837665934	3.80734374487558	-1.48779765949894	-0.454215808555635	-0.790444308488814	2.37197389371948	1.11714068916638	-0.33088913698409	0.117438559582551	0.0772421277213804	0.0966694081540435	0.00130269138686842	4.34193522780212e-08
68	558.069902551706	49.5945944600054	105.749854309161	-23.1697415952939	12.4662924028053	-6.37324228772238	-20.5168837665934	3.80734374487558	-1.48779765949894	-0.454215808555635	-0.790444308488814	2.37197389371948	1.11714068916638	-0.33088913698409	0.117438559582551	0.0772421277213804	0.0966694081540435	0.00130269138686842	4.34193522780212e-08
69	-780.109680013999	-150.434498015313	-6.31991014740049	-57.6856270626133	-3.68721820144026	3.61794714861506	3.25815449468028	-13.1014117414867	-2.0984116908077	1.22473248219749	-0.123421630291694	-0.0962430107137422	0.0600188844229751	0.0665938126374597	0.0110655180922291	-0.073787297916183	0.0292481466015438	-0.0134366221769555	-7.69889255441959e-08
70	-406.997527705228	-206.286256395347	-41.4761566069075	-61.9579756051191	6.68836101192832	0.0738210568070432	-3.29033384787289	0.93613162557239	0.440143695977242	0.154624900450799	-1.45694054798663	0.770732964226452	0.396035528889002	0.175194207290843	0.00142989027394114	-0.0186066364620489	-0.0209579751816251	0.0107196254396251	6.02018363047968e-08
71	-65.3908518918974	-135.087067495214	-78.2708239225544	-64.9753853009496	14.4329731173838	6.43410748943328	-11.0483813026285	9.70419830940144	1.65409731344468	1.06319787551345	-0.160664796409384	0.31573954289397	0.192081163128755	0.115793677267935	0.0576662972030076	-0.00728182355437572	-0.0621169496584793	0.00704073514796271	6.90886936079527e-08
72	-376.60553836216	-179.259717256633	9.43358304155618	-50.0974246724213	0.546968188310398	2.70336041292208	-0.703771144149422	0.636992137625609	2.91258611880412	2.02883346402833	1.39268757365166	-0.184376349635354	0.199313721315494	-0.300612567456738	-0.00163397196142323	-0.0491488274547277	0.0136768864389235	0.0059508156651792	-3.53048086356848e-08
73	-705.262160900005	-111.641979155225	16.3748931806281	-41.7706174328045	16.7488437538669	5.7356651679369	2.46120332993285	-5.774250880842	-2.58062957570395	3.88632258298148	-1.93626042861122	-1.43400404259044	-0.0922066904443991	-0.263299740115631	0.0561075222485331	-0.0389418465921117	0.0107433272438833	-0.00873788307146557	-7.40174637406094e-08
74	4.94772339073157	151.024572134377	-24.1496867300698	-34.7733942775111	7.2967624148045	-12.149361865644	9.77745799750711	12.1010247962912	-3.09746297915222	3.99952295300484	0.654289399265638	0.522648157461492	0.0379015495209036	-0.765387055217603	0.0471187059570025	-0.0838092231155854	-0.0392020163291318	-0.0436740662167355	7.38912280907307e-08
75	281.492787901236	91.3401953630955	47.5733521748514	-12.5239214415518	16.5728530656223	-11.0972093018139	8.5731444958183	1.40878126534913	-1.24577157429355	1.49211642851532	3.62000213701469	2.17490216555229	-0.104011674632871	0.0231323884495429	-0.158116195349179	-0.0433144743607884	0.0198467109615088	0.0148371949309104	4.42710668942038e-08
76	-330.850079759663	-187.785007317861	-53.3988698772064	-67.4961366830013	8.71662648770402	1.4170872935707	-5.69660961242339	4.1058073326528	0.463628908568332	0.702970344808571	-1.06350174177544	0.338253192545789	0.239002401134174	0.113176071497224	-0.00215448676320873	-0.0236128044919283	-0.0273159761537317	0.0115634585834203	5.73721368634432e-08
77	-220.960927969782	-167.470866219144	-62.2397894591565	-63.7210601967533	14.8839725227486	4.08305641925711	-7.6546602661904	5.64284285596391	0.307774785760582	1.2619070154153	-1.23489533637469	0.318407543508641	0.0671609037385094	-0.0183263251868371	0.0162641936403862	-0.0258769753411149	-0.0383192328185342	0.0125240880607915	5.80578180970713e-08
78	-655.488586030893	-236.59929632966	-20.8299587015563	-69.320796314194	-1.57693187483547	-2.96039675425169	0.081916987441172	0.835280975887233	0.688683878546748	1.1450605558362	-3.15986333637441	0.715360688801904	0.861982467959622	0.16624822983956	-0.023569073168994	0.0162832079214254	-0.0141295927727098	0.00643449406416619	7.56113696161556e-08
79	-220.960927969782	-167.470866219144	-62.2397894591565	-63.7210601967533	14.8839725227486	4.08305641925711	-7.6546602661904	5.64284285596391	0.307774785760582	1.2619070154153	-1.23489533637469	0.318407543508641	0.0671609037385094	-0.0183263251868371	0.0162641936403862	-0.0258769753411149	-0.0383192328185342	0.0125240880607915	5.80578180970713e-08
80	-658.500783869541	-223.381733366526	-10.6188502731829	-66.1635853078599	-3.3373638674662	-7.14535986958094	2.0122032662454	-2.00701883251616	1.40555844674457	0.70397783862803	-1.95633905178566	0.780727040262018	0.590039619735245	0.293090445579834	-0.053443401117015	0.0270887609725482	-0.0134377658439927	0.0030403761102869	5.77012294499832e-08
81	119.152332817047	100.507647773832	-52.3425827213419	-1.78839104548072	0.603208412752662	2.02128612756943	9.90589663996918	-0.0676735057354717	3.95686718829932	3.01560444599938	-3.42671367059998	1.11097754998386	-0.0778460263622674	0.384587411292104	0.195542822141548	0.0215581943804843	-0.0146660435011667	0.00736137879313261	-3.70418743892894e-08
82	-658.500783869541	-223.381733366526	-10.6188502731829	-66.1635853078599	-3.3373638674662	-7.14535986958094	2.0122032662454	-2.00701883251616	1.40555844674457	0.70397783862803	-1.95633905178566	0.780727040262018	0.590039619735245	0.293090445579834	-0.053443401117015	0.0270887609725482	-0.0134377658439927	0.0030403761102869	5.77012294499832e-08
83	-1.80799667301947	-48.6667786990195	256.96736028521	21.3159441585456	-1.82367461682364	1.68976267654881	1.61079683682501	-4.40053905092555	-0.684747709128173	0.312029421317345	-1.05060325686891	-0.4217251759379	-1.26918139211599	0.267480149980214	-0.0533007373359611	-0.016331163434468	-0.0672224931070072	0.0359406387247019	-4.02168525685354e-08
84	-28.1685108041152	-53.9523260861634	284.56991408863	23.5670119689084	0.37453045061584	1.65763035675799	0.836885198607525	-0.536854585880606	0.383666607189908	0.189091159825873	-0.86878374639299	-0.584583236615914	-1.29760706556231	0.180107832006125	-0.0655711259333366	0.0152639276636007	-0.0746928639544819	0.0189394806064118	-2.54887679891466e-08
85	482.620012539023	96.150507106584	45.1382674285965	-29.4084062357868	6.17205592293409	-14.7329214907784	-0.0441275784754249	2.30030575838745	0.837443030768648	2.43494123108345	4.53220794310482	2.23201756307069	0.00670272548362999	-0.358144870673509	0.0763895163998136	0.00630415681493618	-0.0651760892163643	-0.035737777247217	4.31301911754363e-08
86	203.766923697029	76.4189993325578	128.425671357536	-6.76438757382955	-0.612863301020113	25.1017075691586	-2.53702536820734	-3.52148473155547	3.31599912072803	0.960587449231019	-0.892150048497141	1.01837680752876	1.24027719127452	0.25601758159958	-0.0834097491109362	-0.00156220943976747	0.0604064630238956	0.0692249245586374	-8.84696542916111e-08
87	235.576522579833	89.213083600289	268.592378162644	-95.8748729070361	-8.02355740583961	-13.3965818640303	-7.73902474900759	1.7363979754097	-6.10348631434916	1.2823770405708	1.75337920596894	-1.03137180524835	-1.86510838854415	0.617040984069336	-0.160526235795955	0.0520462040397137	0.08964586369246	-0.0119922667854103	-1.16189148701108e-07
88	-512.005792573759	-194.365880238479	23.3718643644453	-49.9680013969985	-5.36000757078112	-5.003962168669	4.75018664647443	-10.7359529575549	1.24381276680155	1.68081486097247	-0.146741621483224	1.17710052450415	0.124914675937273	-0.121673273804859	-0.0191356068257768	-0.0398264114491124	0.0266610687983209	0.00463665900794195	-3.42369095763914e-08
89	-706.550327871643	-57.0927268871101	-30.6705526195768	-11.7189153669208	27.6010307076798	3.62669287893263	-0.735654740533989	1.11737321345057	-3.42401405299592	-6.26753593720494	-0.459835317636688	-1.58367837705789	0.501211644910683	-0.191531206965287	0.0102709754309118	0.0347319114724484	-0.0184249896309595	-0.0260214114680072	5.65964427041038e-09
90	259.190387614728	-36.5142247584976	-30.7975068239232	20.5823225530249	-1.96063738541284	0.642396252288863	-0.128892469444753	-1.05320300828987	-0.432071727661954	0.607224473827033	0.319357717440937	-0.17303316839252	-0.219147353538687	-0.00621619203320167	-0.0137112414148294	0.0115277930504502	0.00232006064669615	0.000742585829639998	-3.27170355211125e-08
91	362.601186163328	91.5843078913445	-0.898506629464677	-31.9287420965212	-2.99622257796532	6.26108111545427	5.548183026128	-6.56853740652267	4.50608577771239	-1.19016070163234	-0.0900879957751948	-1.82299803180024	0.269129639192317	-0.192657251363768	-0.050652068315069	-0.0246512325991099	0.00492652284707298	0.00522816871191866	-1.4776217539658e-07
92	362.601186163328	91.5843078913445	-0.898506629464677	-31.9287420965212	-2.99622257796532	6.26108111545427	5.548183026128	-6.56853740652267	4.50608577771239	-1.19016070163234	-0.0900879957751948	-1.82299803180024	0.269129639192317	-0.192657251363768	-0.050652068315069	-0.0246512325991099	0.00492652284707298	0.00522816871191866	-1.4776217539658e-07
93	362.601186163328	91.5843078913445	-0.898506629464677	-31.9287420965212	-2.99622257796532	6.26108111545427	5.548183026128	-6.56853740652267	4.50608577771239	-1.19016070163234	-0.0900879957751948	-1.82299803180024	0.269129639192317	-0.192657251363768	-0.050652068315069	-0.0246512325991099	0.00492652284707298	0.00522816871191866	-1.4776217539658e-07
94	492.295575004246	100.003564699747	21.549892086753	-22.4705305737589	8.72996322318967	-15.3729791541433	2.12069538471423	4.39646219797805	2.4225362006422	1.69906214089608	4.02590559529239	2.0645986255899	0.153425694710593	-0.200245157109488	0.0178708551392612	0.0119220539189808	-0.0382730783957364	-0.0292923083684404	5.52708174646038e-08
95	-547.357872641939	-204.807360110151	25.8154462123464	-50.8693126907137	-7.93993260221229	-7.44528168627377	6.52937840645752	-13.1949253413575	1.43975093424836	0.380819554417386	0.0388972099711093	1.69575724263051	0.197603790604624	-0.0337359593735242	-0.0574045221397704	-0.0212563465247221	0.0291703867231816	0.00425113908525673	-2.76291730828091e-08
96	-547.357872641939	-204.807360110151	25.8154462123464	-50.8693126907137	-7.93993260221229	-7.44528168627377	6.52937840645752	-13.1949253413575	1.43975093424836	0.380819554417386	0.0388972099711093	1.69575724263051	0.197603790604624	-0.0337359593735242	-0.0574045221397704	-0.0212563465247221	0.0291703867231816	0.00425113908525673	-2.76291730828091e-08
97	202.402019079338	-77.4622846681767	83.6923437189434	47.930054984106	15.4706566034755	1.80446196856094	-3.12134618384578	-3.50855446628047	-3.63078987014001	3.13055180381424	-0.642904978339745	-0.501014588769453	-0.219935124672061	-0.575585962252473	0.0715621953977239	-0.00328397579672869	0.0259243970966762	0.0652028126365766	-7.39919594556935e-08
98	-28.1685108041152	-53.9523260861634	284.56991408863	23.5670119689084	0.37453045061584	1.65763035675799	0.836885198607525	-0.536854585880606	0.383666607189908	0.189091159825873	-0.86878374639299	-0.584583236615914	-1.29760706556231	0.180107832006125	-0.0655711259333366	0.0152639276636007	-0.0746928639544819	0.0189394806064118	-2.54887679891466e-08
99	-64.9735410339109	-55.990267371449	301.161717444976	27.5494673802545	-0.333617595449855	1.25572964181515	2.51166297875774	-1.68502048062077	-2.17062861537744	-0.700530121256964	-0.843504642872439	-0.650979539240967	-1.57388178891733	0.386585829906594	-0.0962517700968967	0.00919363951044089	-0.0773838281399753	0.0120749003182588	-1.95583813274567e-08
100	-785.777741099877	-153.776441869988	-2.07071674743617	-57.2906693040511	-2.3013988646141	3.73180810505529	3.2828437516667	-11.2778117705081	-2.19889158164501	1.39350362950946	-0.218246045660889	-0.329749067733735	0.108312588176464	0.054842797230064	0.00662386408064652	-0.0695554632930936	0.0291716876903646	-0.0144834896944716	-7.08901603194548e-08
101	338.090380654595	16.8994287075545	-73.7227866679588	-27.7573637974958	18.0976839214949	7.68754331661083	-1.59728454046456	6.43717071133097	3.58254484364909	-2.69725290819298	-0.955828577583924	0.540835400931145	0.0306119380246766	-0.0479487332400026	-0.0206325736484036	0.0179368813532144	-0.0424480232612272	-0.00412130593381277	2.59383710204801e-08
102	115.006759531212	-60.8358631018427	-54.0809511564489	11.9621955237004	-21.0969811884207	2.07012719957839	-2.98050597397623	-0.774751169393176	0.475062595686997	0.192894084337196	-0.394255592658143	0.545191466044496	0.405890413901179	-0.00415479666490604	0.0573346662834197	-8.19281215784593e-05	-0.0120330878829473	-0.0258716372278486	6.92953921684191e-09
103	115.006759531212	-60.8358631018427	-54.0809511564489	11.9621955237004	-21.0969811884207	2.07012719957839	-2.98050597397623	-0.774751169393176	0.475062595686997	0.192894084337196	-0.394255592658143	0.545191466044496	0.405890413901179	-0.00415479666490604	0.0573346662834197	-8.19281215784593e-05	-0.0120330878829473	-0.0258716372278486	6.92953921684191e-09
104	300.787553789125	16.7027659074365	-43.464196434069	-26.5663124519315	-2.48662304704962	29.4001593805499	-1.52788563368503	-11.600258047608	-3.58550953869602	-1.75921693448508	1.88388010402594	0.719652410853796	-0.797301097157288	-0.336291496237629	0.183237579192833	0.0123646037353117	0.0549100867301741	-0.000813257480748685	2.89642051898065e-07
105	300.787553789125	16.7027659074365	-43.464196434069	-26.5663124519315	-2.48662304704962	29.4001593805499	-1.52788563368503	-11.600258047608	-3.58550953869602	-1.75921693448508	1.88388010402594	0.719652410853796	-0.797301097157288	-0.336291496237629	0.183237579192833	0.0123646037353117	0.0549100867301741	-0.000813257480748685	2.89642051898065e-07
106	300.787553789125	16.7027659074365	-43.464196434069	-26.5663124519315	-2.48662304704962	29.4001593805499	-1.52788563368503	-11.600258047608	-3.58550953869602	-1.75921693448508	1.88388010402594	0.719652410853796	-0.797301097157288	-0.336291496237629	0.183237579192833	0.0123646037353117	0.0549100867301741	-0.000813257480748685	2.89642051898065e-07
107	220.932012659976	-50.1663366678816	-87.5011797471408	-28.9753278970199	31.8434710256051	5.8342508090403	-3.8573977971153	6.79476401906975	0.467262933134707	0.472899569638051	-0.241040753375222	0.701499149785174	-0.94197099129561	0.0838024308497458	0.0110312783483308	-0.0144979178211233	-0.00909959187201201	0.0313465432932792	9.31811660449829e-09
108	-581.472604257081	-211.674776499302	31.0644119152616	-50.8808517467621	-8.95967697931422	-11.4625026874115	7.98043919493617	-12.0737208463469	2.19719750293931	0.128006332799603	0.652141069684919	2.01864494107475	0.291357015804015	-0.0504768806928002	-0.0789242439300535	0.0101484171270167	0.024521612537191	-0.00189934247710115	-1.09299559782406e-08
109	470.554921871375	88.3394419556976	-61.1186114627098	-11.651192934076	4.42278392235938	-0.516060892243846	10.7781071906258	3.98144825129364	7.49125739169778	0.82481102755124	-2.33620602289241	1.01043537044472	1.13955730259092	-0.804808399260127	-0.0212493019451861	-0.00306373940658669	-0.0247373338869181	-0.00678281763666688	2.06605809935787e-08
110	194.640520052482	-13.2271445352171	262.411195548681	17.9896274685601	-10.8852296635412	1.64348958136224	-9.5297932133494	-0.159322766416292	5.69928845000477	-0.305839903557267	-4.50034166821936	-0.311935680145095	0.925467812636626	0.205185396181049	0.450811245552545	-0.0858936062553499	0.0334615334644104	-0.0667121205237593	5.47131310441237e-07
111	456.904844449924	-19.6957347448491	-92.7041765472072	-11.6158929619332	22.021228706163	24.4949973153357	-6.46332468317864	3.50361034873229	5.69621449865965	-2.68649854453087	2.48343486180265	1.26540257403201	-0.928389048889916	0.641577357919284	0.176168361500417	0.110498951951009	0.0205263775584181	0.0390944680807412	-1.45958714467769e-07
112	244.310505643099	-58.217092335405	-72.586644860562	-35.9851799202258	32.1944110814321	18.4149307260997	-7.64433565969362	-1.43959867815952	1.11158164937451	0.687482471875421	2.68111265497573	0.109474961796066	-0.697077308101691	-0.476663233631262	0.0724182032767633	-0.0198029014883981	0.0165590697871462	0.0497419160790426	-1.38144228667568e-07
113	43.4873755689091	-121.083287770391	303.012544093728	58.664946880604	24.8733007467872	-9.40137041186636	-3.46076822959339	-2.89649858847341	3.1271586497103	-0.616203209175799	-0.849613010087293	-0.698161911444455	-0.623822930350749	0.234192860960464	-0.127855929419203	0.0539130329369852	-0.0801845370837999	-0.0173100074768284	7.38780395001922e-08
114	43.4873755689091	-121.083287770391	303.012544093728	58.664946880604	24.8733007467872	-9.40137041186636	-3.46076822959339	-2.89649858847341	3.1271586497103	-0.616203209175799	-0.849613010087293	-0.698161911444455	-0.623822930350749	0.234192860960464	-0.127855929419203	0.0539130329369852	-0.0801845370837999	-0.0173100074768284	7.38780395001922e-08
115	219.416796761135	-53.2829569980445	-89.7064679577105	-30.8576574851958	30.1409516057704	5.29258141760705	-4.73629408957875	8.7253993883473	1.56882198784211	0.191470961009695	-0.125667131720197	0.753293301156497	-0.766188390991665	0.0262969829022737	0.00968097834019661	-0.00556203610781039	-0.0198557895698297	0.0268356236539864	2.66631915920875e-08
116	456.904844449924	-19.6957347448491	-92.7041765472072	-11.6158929619332	22.021228706163	24.4949973153357	-6.46332468317864	3.50361034873229	5.69621449865965	-2.68649854453087	2.48343486180265	1.26540257403201	-0.928389048889916	0.641577357919284	0.176168361500417	0.110498951951009	0.0205263775584181	0.0390944680807412	-1.45958714467769e-07
117	476.361071960633	9.66709510635116	-30.0984505357628	6.98532890815471	12.4176115589255	18.5546240423336	-1.15894230462526	-8.67646385561103	4.03504979158147	-3.45908250006394	-0.143286390262523	-0.329113938274417	0.336591624418082	-0.885917215466711	-0.012181222058159	0.0196727723047846	0.0486063728145271	-0.0184910490166634	3.94210204571958e-07
118	-647.685812975696	-229.001418292613	-35.3688857770484	-79.2211181169072	10.0276720788203	-3.05552720552144	-2.19237287444298	5.54636994940688	-1.73790797381868	0.383741915335373	-2.66927952396284	-0.404681116678983	0.858475029641273	0.235455948793121	-0.100894400070971	0.0199340085382998	-0.00598171198786779	0.0188744799983005	8.70525875533069e-08
119	302.85071253006	36.244599358796	-74.0558681647903	-35.3385015614106	8.39719441587044	16.7328590658092	0.609733949135246	2.09847342029099	1.67070080328825	-2.65674189248697	-1.35100038994056	0.0298864990539058	-0.490581138341599	0.189672355701639	0.0202891450150777	0.0134144587617871	-0.0314773241528684	0.000910503296323063	-6.51865951724706e-08
120	-831.113144716656	-148.300070819172	138.837914485161	12.3011437432455	-11.5580100393724	-6.66892168469111	12.9569016774295	-12.9202297340598	1.62532105840402	-0.768467600065158	-1.22396214697211	2.15710525438794	-0.205013840894906	-0.134479386300001	0.0822829910375592	0.119556718289924	0.0259976414101814	-0.00866138432581046	-7.76225227315366e-08
121	144.449516190991	126.962845562367	43.6841567973351	-52.2076608373519	-18.9437656762113	1.88323666330564	5.73697730221458	-4.99478579829271	2.20636363208287	0.985475532108605	3.14643377707286	-3.10781958379849	-1.06590250580238	0.0595312023915743	0.0103836283481283	0.0177189436210739	0.00751846509088148	0.0226226998563182	2.81999767535507e-07
122	-740.23761460664	-141.6775614815	-16.8089708261681	-57.2343421395507	-1.97572622792092	5.02094627474577	1.25484718819288	-9.56887156133451	-1.97791333446601	0.914029800686746	-0.91193873815475	-0.362800224607679	0.230278061833435	-0.0397610205382282	0.0119702774424503	-0.0640899186100998	0.0162774806803162	-0.0212122459097367	-5.1899871655998e-08
123	267.927315012357	108.394807554875	58.492295764594	-39.1885380129661	-0.422871014986839	-9.75541920486557	2.53678938820115	9.52607842758773	-4.24371275466441	-4.94922174725345	-4.06268024688471	0.445862901681735	0.482185827326594	-0.227738572005663	0.0575542928178454	0.0512731850526049	0.0338482646118789	0.0215466159628726	2.47171059694929e-08
124	465.966616712485	9.33564501464231	124.478834255491	28.4252904533171	-0.432368426788081	-27.0836407221082	-12.6068660287798	-12.2917715614502	8.85271825677107	-5.3511710496386	-3.1731933398704	1.09618310256018	0.835664292816213	0.512588985443072	0.0438042760836151	-0.214809826360567	-0.0704356965085449	0.0440970391908189	1.83298274491506e-07
125	402.984375634413	85.7302785140335	-34.4101989652507	-28.014216266455	3.24278307701429	25.8985022061313	4.98602140338711	-7.15428899044545	0.738499198910599	-2.6160617631387	-1.84376166576802	0.0183037416730432	0.0982869425106502	0.393346315810796	0.129390151599113	0.000435706407825587	-0.0641039708770175	-0.0185251067031661	-1.16309863143321e-07
126	-329.263391450338	-170.019296188675	2.35354446230559	-48.9189428783838	2.06200448054641	7.22517697889344	-1.61237130233326	-2.77552267260208	2.16037529031728	0.870283237556326	2.41901850134009	-0.223791081556387	-0.053998618848428	-0.172568381805871	-0.0118112510310888	-0.0646335467442874	0.0188989322985281	0.00369179199729782	-6.85465250495267e-08
127	54.7506046358945	102.134204521685	-49.3714358298943	-8.6656327268707	-3.81953302164797	0.464894985893859	9.64943098074629	-1.73316322868834	2.50232758778084	2.91967407023437	-2.75784565396226	0.925661326189759	-0.27249362421516	0.543149626226312	0.171198642750177	0.00998766597422098	-0.000241451696988092	-0.00250436357219445	-4.88211705681021e-08
128	54.7506046358945	102.134204521685	-49.3714358298943	-8.6656327268707	-3.81953302164797	0.464894985893859	9.64943098074629	-1.73316322868834	2.50232758778084	2.91967407023437	-2.75784565396226	0.925661326189759	-0.27249362421516	0.543149626226312	0.171198642750177	0.00998766597422098	-0.000241451696988092	-0.00250436357219445	-4.88211705681021e-08
129	54.7506046358945	102.134204521685	-49.3714358298943	-8.6656327268707	-3.81953302164797	0.464894985893859	9.64943098074629	-1.73316322868834	2.50232758778084	2.91967407023437	-2.75784565396226	0.925661326189759	-0.27249362421516	0.543149626226312	0.171198642750177	0.00998766597422098	-0.000241451696988092	-0.00250436357219445	-4.88211705681021e-08
130	54.7506046358945	102.134204521685	-49.3714358298943	-8.6656327268707	-3.81953302164797	0.464894985893859	9.64943098074629	-1.73316322868834	2.50232758778084	2.91967407023437	-2.75784565396226	0.925661326189759	-0.27249362421516	0.543149626226312	0.171198642750177	0.00998766597422098	-0.000241451696988092	-0.00250436357219445	-4.88211705681021e-08
131	120.944154862628	116.422432652089	-30.3516181445053	-51.0192569736255	-18.7678139035091	1.70348602221225	6.88760422781993	0.357879275019018	0.385090316082473	-3.77308200058074	1.02946393704165	-0.168598809598119	0.177205127302569	-0.438556819260455	0.0802861523451364	-0.0315273016663374	-0.0257837309739128	0.00697570656591719	-9.96600999563875e-08
132	217.89770577995	102.47392185812	16.2344008332296	-37.5706278537141	-14.4720843438916	3.43080636458903	6.2713638591661	-2.65458723494115	3.14011142754822	0.645101185043298	0.227553834089103	-2.31075322858566	-0.450821249496955	0.0980947055016201	-0.0261686544230015	0.0217616149894259	0.041206914684286	0.0210668909092008	3.49712705847651e-07
133	-155.025306454118	-164.078300968467	-47.8915150413973	-60.8819007454311	6.0786763484524	2.11441717047138	-7.58410215058771	9.64946625542668	1.97446388884525	-0.195013956302139	2.65837566610161	0.00704787849726873	-0.378578232078071	0.117606563915561	-0.0676251109202264	-0.033066502703909	-0.0124814175772502	-0.0103339178774447	3.80348339271399e-08
134	461.17943489492	9.58191200797535	121.358069378396	30.9839210579956	-0.836583385876011	-28.5565086812044	-11.7432676473899	-12.0922073565247	8.44521374729459	-5.1643478069051	-3.59994200739194	1.43696971981085	0.832535240062696	0.449776731455074	0.0375689793988256	-0.187479632207486	-0.0658334654569932	0.0461710846739909	1.87324810817904e-07
135	350.996981327848	54.4075545145226	-57.4260116586553	-48.4534816920073	0.0320482040981505	18.3585630254879	1.93601189996158	-0.576002285631375	-1.31214204586743	-1.0622234758941	-0.434577468620277	-0.392283747890462	-0.626629587003851	-0.432467077992272	-0.00504260465845954	-0.00637280959984854	0.0114591278851559	-0.0116820985193879	4.08111414561166e-07
136	254.841374597907	119.351508214011	40.242467502776	-43.4687288065331	-5.24786259268823	-1.7842280052182	4.11693967729255	0.0609988960235217	-0.130052109554733	-2.00312598506323	1.57357832196877	0.410137540772108	-0.403598685759041	-0.506614145844043	0.0638624567614199	-0.00119044701239003	-0.0487949322311163	-0.00844787276779032	-7.5394609457352e-08
137	245.244393987498	103.010352301957	18.845951088649	-39.0552280829824	-14.5654180544579	5.32041164393028	5.18793546363832	-3.87244903421615	3.51853796859823	0.376113232917258	0.289055138287521	-2.47339046584004	-0.480703462636518	0.14883198757352	-0.0311605590416699	0.0152682674016028	0.0278051983596936	0.0215985797021221	3.44266628628527e-07
138	245.244393987498	103.010352301957	18.845951088649	-39.0552280829824	-14.5654180544579	5.32041164393028	5.18793546363832	-3.87244903421615	3.51853796859823	0.376113232917258	0.289055138287521	-2.47339046584004	-0.480703462636518	0.14883198757352	-0.0311605590416699	0.0152682674016028	0.0278051983596936	0.0215985797021221	3.44266628628527e-07
139	-462.920631981394	-9.96382370430551	-45.7670176907769	-8.60978689230626	33.4354196541128	-0.37556883659628	0.0275466409731826	5.23209008622169	-2.59428232069472	-6.266059310252	-0.011354758243062	-1.53962980665905	1.07855108797266	0.405049541766378	-0.0107572610039052	0.0625789548815414	-0.0142540641367541	-0.0316195118153262	5.96054950076006e-08
140	-119.851525988192	63.2804915009991	-44.6341028060364	-3.8509294655415	8.93460624969562	-1.56084867639845	7.30520933118064	2.1503841728407	0.333123662538893	-0.513015849529542	-2.41430491194419	0.110548246209241	0.504036100553856	0.595245726884038	0.138419107689015	0.0353264419254676	0.00365760983412789	-0.0227784521820165	1.16143404733656e-08
141	316.088107634495	102.733605516465	10.6788569757171	-37.3593396781025	-9.59789949029465	7.25732492909963	3.92391760566807	-2.87199245952353	5.1270055245173	-0.343194452822401	0.715155264454778	-2.58913484635341	0.0199428225102985	-0.190203069428264	-0.0271604560548235	0.0130726513635052	-0.0113005834167927	0.0124599235695395	3.68139787339873e-07
142	-733.838575902999	-186.878313500968	28.6533953841149	-64.782693029173	-4.0418287851665	-20.6737726019018	8.14982068028241	-1.3156928641237	3.00803343304504	-3.09494732616137	3.21747737319237	0.911872014750224	0.480143399046886	0.101530484807552	-0.343514200686728	0.130221885551514	0.0196729671886722	-0.00772158259257626	4.15217266149502e-08
143	-564.89246194048	-122.915877988768	109.62038958862	9.62087835185507	-17.8693173349589	-20.8903836124065	10.9173545280033	4.46550189242744	9.14559561068905	-1.20202776154497	-0.260802119314276	3.23189693007769	0.265857124684745	-0.707863829387299	-0.048381306200119	0.228285267714447	-0.0225377623792151	-0.00349014935085379	4.96732832132319e-08
144	423.569519479502	104.62999343026	8.26011262275362	-21.008582269109	13.2225543080465	-14.7646005716866	7.1082782590992	5.97984572832411	1.93576204414757	2.00138286686526	2.50398816816807	2.01922904324948	0.517043076269541	-0.449108571683852	-0.0345614295717762	-0.00649787253195422	-0.0212845622850706	-0.0313516166382105	7.84332152284452e-08
145	89.8170217593495	-88.9437002552052	-48.9355268215956	43.87845050434	-14.8353047952561	-6.38815482521135	-0.484400059402748	8.2726585034227	-0.249570042049816	0.0862829832800391	1.26331304594095	0.31960074988929	-1.21336070000741	0.634831317797672	-0.0940623646039417	-0.0127019255426893	0.0969541529684486	-0.016084800253075	1.82354487327912e-08
146	581.637850853753	19.3610597634456	-35.8187430886078	11.601095884045	20.0383257140431	3.64426147072669	-1.15500180148306	-6.15895825247602	7.63708799988816	0.807028537506893	-0.367517677888582	-0.287524500438062	1.23429477553819	-0.373954126635716	-0.0617131057002544	0.0598799183494726	0.0771241471486431	-0.0180167665765953	-7.59491262938786e-08
147	41.394047020789	79.9307656431392	-56.7851961707017	-1.71902613447321	5.2510861561089	0.12971532020495	9.18736121378947	0.867597124560201	2.90369333130803	1.4102645395604	-2.42605266927232	0.701277795238315	0.168733107302452	0.529615257517409	0.142662253781752	0.0164014655968092	-0.00530219061227253	-0.00109054161600662	-1.18932590285282e-08
148	-26.7745483106934	85.3500609286116	-53.2634927460932	-4.78169644790805	0.41106125125613	-0.978432867330454	8.50125777507823	2.0350954971019	2.36483723963429	1.33601577151326	-0.860113150656751	0.104207354731538	-0.016019779213299	0.694469680397437	0.112266112606521	0.00992676793769628	0.00982650404834834	-0.0051743507379276	-3.08524903537582e-08
149	-312.276202960557	17.8715342581064	-60.3395865347327	10.557795970051	36.2538218035273	-4.71048642439139	3.20374254972948	1.59484701480575	-2.36204128170402	-2.61879684206218	-0.409055723655041	-0.660549120738076	0.515375005515352	0.274622881787773	0.047979831365805	-0.00264445599910339	-0.0160468834352756	6.91650405775077e-05	5.34112121353306e-08
150	44.8460124374417	117.278987070632	237.046980030001	-65.8323616216421	-29.6957922030321	-15.020420135202	-0.289419281714811	15.3510134560781	-2.57881897707086	-1.71156159239662	-4.93142581078596	-0.96185138481784	-0.754122443616535	0.250065592287158	-0.0921955472264505	0.0245752634024805	0.0624296657989725	-0.00953000244773079	1.57300990777579e-08
151	44.8460124374417	117.278987070632	237.046980030001	-65.8323616216421	-29.6957922030321	-15.020420135202	-0.289419281714811	15.3510134560781	-2.57881897707086	-1.71156159239662	-4.93142581078596	-0.96185138481784	-0.754122443616535	0.250065592287158	-0.0921955472264505	0.0245752634024805	0.0624296657989725	-0.00953000244773079	1.57300990777579e-08
152	-358.944100534726	5.54430768665888	-32.6805959111909	-4.19736736540352	30.6485517202177	-2.71829233613724	3.98561307482708	-4.58394048208173	-3.23820187544604	-2.96379687529067	-0.84326370091232	-1.49542259684033	0.258411017604561	0.479662810942173	0.0772011484029329	0.0262300053259746	0.0100310827808557	-0.0302104741494373	-2.48909666385983e-08
153	-641.638102336988	-24.3031209335437	-40.6534135355486	-9.74393647611231	29.6872731438359	6.30604138468243	-1.81825492182585	0.486236779956391	-2.81739866075763	-6.70376012501818	-0.259245026010361	-1.80739870200901	0.280689591530786	-0.200724995699379	0.0204476975872612	0.0273293089657765	-0.0385320459249307	-0.0357430257802678	-5.25551718818398e-09
154	-641.638102336988	-24.3031209335437	-40.6534135355486	-9.74393647611231	29.6872731438359	6.30604138468243	-1.81825492182585	0.486236779956391	-2.81739866075763	-6.70376012501818	-0.259245026010361	-1.80739870200901	0.280689591530786	-0.200724995699379	0.0204476975872612	0.0273293089657765	-0.0385320459249307	-0.0357430257802678	-5.25551718818398e-09
155	-705.262160900005	-111.641979155225	16.3748931806281	-41.7706174328045	16.7488437538669	5.7356651679369	2.46120332993285	-5.774250880842	-2.58062957570395	3.88632258298148	-1.93626042861122	-1.43400404259044	-0.0922066904443991	-0.263299740115631	0.0561075222485331	-0.0389418465921117	0.0107433272438833	-0.00873788307146557	-7.40174637406094e-08
156	521.050896617779	95.930710466092	30.0916467056173	-25.277053779961	5.32216562632611	-14.8948481531962	-0.73068110653923	3.63721552466475	2.30992297456932	1.67960785396014	5.08292759595954	2.25755126973205	0.028426043477763	-0.180933192751285	0.0596737163034755	0.0103663809203271	-0.0513593433985262	-0.0339260300335396	4.66888582398181e-08
157	334.893719328513	82.1541872217904	47.0090995524646	-13.0584325695421	21.9720761323437	-11.5246403617593	7.50097596939738	-0.376459750879321	-4.02291387262418	0.626026212650921	3.73345430481608	2.10877044081892	-0.202282839244492	0.112965229815095	-0.137437254652371	-0.0481137947109391	0.00885229033312168	0.0167414955480752	4.81806440065395e-08
158	281.492787901236	91.3401953630955	47.5733521748514	-12.5239214415518	16.5728530656223	-11.0972093018139	8.5731444958183	1.40878126534913	-1.24577157429355	1.49211642851532	3.62000213701469	2.17490216555229	-0.104011674632871	0.0231323884495429	-0.158116195349179	-0.0433144743607884	0.0198467109615088	0.0148371949309104	4.42710668942038e-08
159	334.893719328513	82.1541872217904	47.0090995524646	-13.0584325695421	21.9720761323437	-11.5246403617593	7.50097596939738	-0.376459750879321	-4.02291387262418	0.626026212650921	3.73345430481608	2.10877044081892	-0.202282839244492	0.112965229815095	-0.137437254652371	-0.0481137947109391	0.00885229033312168	0.0167414955480752	4.81806440065395e-08
160	-287.226407965404	-176.02230820773	-41.7561524656322	-79.1053653116874	-1.45522933211991	6.41217573048721	-5.99551075429216	11.5196184887337	0.701930593303705	-2.71648746512948	4.54385013401482	-0.826478311579635	-0.488465062048832	0.461745072686171	-0.164398883240467	-0.0423095939821194	0.00485326938822396	-0.0151374645391422	9.56077351545706e-09
161	446.439056515137	93.4773279396274	-31.1925342493684	-23.3605420366752	-3.89051064718159	9.21635895404431	6.02762420674211	-4.62592393919738	5.99083169751567	-6.00878111913179	1.51471887436339	-0.593967504527834	0.604464435218242	0.0230787615116113	-0.0551792089753502	-0.0221824254650199	-0.0463730007121539	-0.0222437681546027	-6.27887328479103e-07
162	-897.420151401601	241.193958599837	-37.6638177717523	-9.7408497959283	-4.24602882612974	-17.2927669727814	-6.07079092803922	-1.67245439381938	-0.127309276696939	6.30624467291443	-2.1981965414743	-1.25716784006891	0.8696594479173	-0.63580835854515	-0.0309760853167926	0.0622942492115048	-0.0192496078219016	0.0614042096291627	-1.07733780850577e-08
163	254.754315973476	115.767389316684	16.1931356087423	-41.6524999430964	-9.94441359955461	2.18209747398378	5.46510460429914	-5.68671754772175	-0.161519605410466	-1.86168409939874	-1.35379526655675	0.12465046317621	-0.317628770810615	-0.684779091005256	0.184020025995617	-0.0470193232298285	-0.00776000280897163	0.0105216387646052	-1.39710743106114e-07
164	-55.0642873138061	82.6225606659614	-49.462884170648	-3.35914605587951	2.29994566619133	-0.743404264914862	8.35608467168598	0.523041110727161	1.89829820781141	0.819911812287667	-2.12415316152503	0.22063108213002	0.164380223057117	0.641095551563615	0.141556278205388	0.0239790849477186	0.00361739418118636	-0.0130591593308424	-2.14217416303082e-08
165	502.367702035978	12.9220679887545	-42.1025326732776	6.65426971230198	11.0003609443333	2.49804218237257	0.393346061484778	-3.84559848431994	9.53639291282992	-0.603997180265625	-0.163469526262851	-0.985448958677353	-0.219752259846936	-0.293619566937818	-0.165195484818436	0.0589054242017457	0.0409319639363728	-0.0135704566545412	-1.01168021551148e-07
166	502.367702035978	12.9220679887545	-42.1025326732776	6.65426971230198	11.0003609443333	2.49804218237257	0.393346061484778	-3.84559848431994	9.53639291282992	-0.603997180265625	-0.163469526262851	-0.985448958677353	-0.219752259846936	-0.293619566937818	-0.165195484818436	0.0589054242017457	0.0409319639363728	-0.0135704566545412	-1.01168021551148e-07
167	5.50276155326148	60.5052534211994	-70.8389530495005	13.8994500261135	27.7361361339664	-10.6388132334469	9.75857715914065	7.96755364830503	1.87682439723465	2.68496117358376	0.910521914961454	-0.761236584529568	0.302528431944839	0.628973904972749	0.0138947594456221	-0.0765257647903029	0.0267919098585407	0.00513279615411579	5.99261429293007e-08
168	5.50276155326148	60.5052534211994	-70.8389530495005	13.8994500261135	27.7361361339664	-10.6388132334469	9.75857715914065	7.96755364830503	1.87682439723465	2.68496117358376	0.910521914961454	-0.761236584529568	0.302528431944839	0.628973904972749	0.0138947594456221	-0.0765257647903029	0.0267919098585407	0.00513279615411579	5.99261429293007e-08
169	5.50276155326148	60.5052534211994	-70.8389530495005	13.8994500261135	27.7361361339664	-10.6388132334469	9.75857715914065	7.96755364830503	1.87682439723465	2.68496117358376	0.910521914961454	-0.761236584529568	0.302528431944839	0.628973904972749	0.0138947594456221	-0.0765257647903029	0.0267919098585407	0.00513279615411579	5.99261429293007e-08
170	5.50276155326148	60.5052534211994	-70.8389530495005	13.8994500261135	27.7361361339664	-10.6388132334469	9.75857715914065	7.96755364830503	1.87682439723465	2.68496117358376	0.910521914961454	-0.761236584529568	0.302528431944839	0.628973904972749	0.0138947594456221	-0.0765257647903029	0.0267919098585407	0.00513279615411579	5.99261429293007e-08
171	357.501630524373	86.872352477865	205.541269542863	-75.1787416515073	-6.26778062578337	-19.4289965149776	-11.4568563920934	2.930897906341	3.17952944605262	-0.542373870247685	0.449083226478482	-1.03728822399786	-0.582888136971728	0.350067175342873	-0.0318666996981721	-0.0242348773440761	0.0672034115294346	-0.0523881351115033	-2.20555745695086e-08
172	347.643990695216	89.6839924271232	195.621511110383	-72.301098011947	-4.65253774692889	-20.4620974979005	-9.15089608323926	2.48668185383668	0.735152300280757	-0.194059858984633	-0.51972791748778	-0.659495208089089	-0.646530152977032	0.314585088727283	-0.0656209317521176	0.00761347963188587	0.0794389552034705	-0.0387313445404836	-2.06716841249831e-08
173	248.743246318348	117.050732991677	24.0370893715979	-44.3366145525064	-10.9190366033153	5.59801949722039	4.40109847493154	0.296149033006978	2.19503687615985	-1.21046514234299	2.76896690284962	-0.5084858445622	-0.250919315307564	-0.417630074939477	0.0848689734931397	-0.00421098204773959	-0.0515474466935659	-0.00464571987316857	-1.31828355352577e-07
174	160.433152461022	113.090106040383	-6.49279122725992	-33.960616077356	-8.98056925424228	1.23141446774549	6.77985556251489	4.67298957430964	-4.22730708264534	-4.79602604674952	-2.30876726996922	0.238787354650243	-0.0694926596933244	-0.589745031600054	0.136268721554812	-0.0107286781522191	0.00656171205692771	0.0360004386710932	-7.4067300255854e-08
175	160.433152461022	113.090106040383	-6.49279122725992	-33.960616077356	-8.98056925424228	1.23141446774549	6.77985556251489	4.67298957430964	-4.22730708264534	-4.79602604674952	-2.30876726996922	0.238787354650243	-0.0694926596933244	-0.589745031600054	0.136268721554812	-0.0107286781522191	0.00656171205692771	0.0360004386710932	-7.4067300255854e-08
176	160.433152461022	113.090106040383	-6.49279122725992	-33.960616077356	-8.98056925424228	1.23141446774549	6.77985556251489	4.67298957430964	-4.22730708264534	-4.79602604674952	-2.30876726996922	0.238787354650243	-0.0694926596933244	-0.589745031600054	0.136268721554812	-0.0107286781522191	0.00656171205692771	0.0360004386710932	-7.4067300255854e-08
177	97.3187330975035	132.380198584382	-15.5816917258623	-14.0402545290391	9.90392718732414	-7.61180288481272	11.7467120632609	-2.08792314691806	-7.02876642392081	-3.89670980830332	-0.204761147412027	1.27939763017466	0.439868602525058	0.367054065115606	-0.0178516859438046	-0.0141782770368141	-0.0307113606691444	-0.0267832179395038	6.10201363969039e-08
178	97.3187330975035	132.380198584382	-15.5816917258623	-14.0402545290391	9.90392718732414	-7.61180288481272	11.7467120632609	-2.08792314691806	-7.02876642392081	-3.89670980830332	-0.204761147412027	1.27939763017466	0.439868602525058	0.367054065115606	-0.0178516859438046	-0.0141782770368141	-0.0307113606691444	-0.0267832179395038	6.10201363969039e-08
179	260.017709324383	117.117345421503	137.913260933058	-61.4763674276934	-9.70238522851311	-2.11321188711162	-0.0907923409944953	2.23296573505944	0.630032327299497	1.33365254377298	2.71336712770997	0.615401465992162	-0.504660864531819	-0.186037577776362	0.0897010313885846	0.0555111410864605	-0.0694881433367131	-0.0172881918536359	-7.77228162107808e-08
180	485.527987280335	-13.9509394587437	43.8469261695148	22.075692772578	24.5094093295817	-5.83934811613148	-6.47410355485396	-6.5765649475625	-0.79472936459577	1.88890177384504	1.48175893678076	-0.508124327120258	0.18492292866467	0.0579957561945417	0.0234309519068774	0.0234029033675749	-0.0149030944215012	0.000446522476728928	-1.85398767030728e-08
181	485.527987280335	-13.9509394587437	43.8469261695148	22.075692772578	24.5094093295817	-5.83934811613148	-6.47410355485396	-6.5765649475625	-0.79472936459577	1.88890177384504	1.48175893678076	-0.508124327120258	0.18492292866467	0.0579957561945417	0.0234309519068774	0.0234029033675749	-0.0149030944215012	0.000446522476728928	-1.85398767030728e-08
182	485.527987280335	-13.9509394587437	43.8469261695148	22.075692772578	24.5094093295817	-5.83934811613148	-6.47410355485396	-6.5765649475625	-0.79472936459577	1.88890177384504	1.48175893678076	-0.508124327120258	0.18492292866467	0.0579957561945417	0.0234309519068774	0.0234029033675749	-0.0149030944215012	0.000446522476728928	-1.85398767030728e-08
183	485.527987280335	-13.9509394587437	43.8469261695148	22.075692772578	24.5094093295817	-5.83934811613148	-6.47410355485396	-6.5765649475625	-0.79472936459577	1.88890177384504	1.48175893678076	-0.508124327120258	0.18492292866467	0.0579957561945417	0.0234309519068774	0.0234029033675749	-0.0149030944215012	0.000446522476728928	-1.85398767030728e-08
184	485.527987280335	-13.9509394587437	43.8469261695148	22.075692772578	24.5094093295817	-5.83934811613148	-6.47410355485396	-6.5765649475625	-0.79472936459577	1.88890177384504	1.48175893678076	-0.508124327120258	0.18492292866467	0.0579957561945417	0.0234309519068774	0.0234029033675749	-0.0149030944215012	0.000446522476728928	-1.85398767030728e-08
185	284.4308939133	-35.3977774822846	-22.9758453459833	22.2925422931873	2.08307490333579	-6.53041195693379	0.663772590878624	-0.203394335554772	0.215515459400597	0.0345956564524458	0.635208622365011	-0.711506590095653	0.113230626328257	-0.269679441951562	-0.0971750163515577	-0.00404659556524022	-0.00736308822644819	-0.00966800920188827	6.99982325960025e-09
186	284.4308939133	-35.3977774822846	-22.9758453459833	22.2925422931873	2.08307490333579	-6.53041195693379	0.663772590878624	-0.203394335554772	0.215515459400597	0.0345956564524458	0.635208622365011	-0.711506590095653	0.113230626328257	-0.269679441951562	-0.0971750163515577	-0.00404659556524022	-0.00736308822644819	-0.00966800920188827	6.99982325960025e-09
187	284.4308939133	-35.3977774822846	-22.9758453459833	22.2925422931873	2.08307490333579	-6.53041195693379	0.663772590878624	-0.203394335554772	0.215515459400597	0.0345956564524458	0.635208622365011	-0.711506590095653	0.113230626328257	-0.269679441951562	-0.0971750163515577	-0.00404659556524022	-0.00736308822644819	-0.00966800920188827	6.99982325960025e-09
188	284.4308939133	-35.3977774822846	-22.9758453459833	22.2925422931873	2.08307490333579	-6.53041195693379	0.663772590878624	-0.203394335554772	0.215515459400597	0.0345956564524458	0.635208622365011	-0.711506590095653	0.113230626328257	-0.269679441951562	-0.0971750163515577	-0.00404659556524022	-0.00736308822644819	-0.00966800920188827	6.99982325960025e-09
189	485.527987280335	-13.9509394587437	43.8469261695148	22.075692772578	24.5094093295817	-5.83934811613148	-6.47410355485396	-6.5765649475625	-0.79472936459577	1.88890177384504	1.48175893678076	-0.508124327120258	0.18492292866467	0.0579957561945417	0.0234309519068774	0.0234029033675749	-0.0149030944215012	0.000446522476728928	-1.85398767030728e-08
190	415.837588275779	-19.1372889998996	19.0118441651138	25.8797115308167	21.0248440097635	-5.85632960875902	-1.49890113750934	-3.45908689315225	-1.29951922083513	1.2277247715452	0.101340690191994	-0.493143111584528	0.514318648875821	0.0924249606849266	-0.0355449334076223	0.0154092557311568	0.0121482702503639	-8.55601552754905e-05	1.06747743379761e-08
191	415.837588275779	-19.1372889998996	19.0118441651138	25.8797115308167	21.0248440097635	-5.85632960875902	-1.49890113750934	-3.45908689315225	-1.29951922083513	1.2277247715452	0.101340690191994	-0.493143111584528	0.514318648875821	0.0924249606849266	-0.0355449334076223	0.0154092557311568	0.0121482702503639	-8.55601552754905e-05	1.06747743379761e-08
192	148.376471949746	-52.3229205457621	-40.4193947710978	19.0186926762219	-13.301505242402	0.346543714119208	-1.08932480801045	0.805512669756402	-0.88809535442502	0.11636585383413	0.030599117116171	-0.139888545137959	0.0983740688260994	0.0876791820220186	-0.000468282506233708	0.00780764302669725	-0.00393124308905132	-0.00538008702623385	-5.62219080646764e-09
193	148.376471949746	-52.3229205457621	-40.4193947710978	19.0186926762219	-13.301505242402	0.346543714119208	-1.08932480801045	0.805512669756402	-0.88809535442502	0.11636585383413	0.030599117116171	-0.139888545137959	0.0983740688260994	0.0876791820220186	-0.000468282506233708	0.00780764302669725	-0.00393124308905132	-0.00538008702623385	-5.62219080646764e-09
194	148.376471949746	-52.3229205457621	-40.4193947710978	19.0186926762219	-13.301505242402	0.346543714119208	-1.08932480801045	0.805512669756402	-0.88809535442502	0.11636585383413	0.030599117116171	-0.139888545137959	0.0983740688260994	0.0876791820220186	-0.000468282506233708	0.00780764302669725	-0.00393124308905132	-0.00538008702623385	-5.62219080646764e-09
195	250.68255282269	102.007492996263	64.3453881208452	-28.7965315535493	-0.425214086757864	-4.83970833780086	5.66340391564492	1.36878280349309	-9.94601505787345	-0.585676212517096	-0.0730495239903219	2.61816713423126	-0.322361033652798	-0.0585817221243978	0.124511828200283	0.00388785008079007	-0.042071860547312	0.0051393922771019	2.7006251306666e-08
196	250.68255282269	102.007492996263	64.3453881208452	-28.7965315535493	-0.425214086757864	-4.83970833780086	5.66340391564492	1.36878280349309	-9.94601505787345	-0.585676212517096	-0.0730495239903219	2.61816713423126	-0.322361033652798	-0.0585817221243978	0.124511828200283	0.00388785008079007	-0.042071860547312	0.0051393922771019	2.7006251306666e-08
197	148.376471949746	-52.3229205457621	-40.4193947710978	19.0186926762219	-13.301505242402	0.346543714119208	-1.08932480801045	0.805512669756402	-0.88809535442502	0.11636585383413	0.030599117116171	-0.139888545137959	0.0983740688260994	0.0876791820220186	-0.000468282506233708	0.00780764302669725	-0.00393124308905132	-0.00538008702623385	-5.62219080646764e-09
198	148.376471949746	-52.3229205457621	-40.4193947710978	19.0186926762219	-13.301505242402	0.346543714119208	-1.08932480801045	0.805512669756402	-0.88809535442502	0.11636585383413	0.030599117116171	-0.139888545137959	0.0983740688260994	0.0876791820220186	-0.000468282506233708	0.00780764302669725	-0.00393124308905132	-0.00538008702623385	-5.62219080646764e-09
199	148.376471949746	-52.3229205457621	-40.4193947710978	19.0186926762219	-13.301505242402	0.346543714119208	-1.08932480801045	0.805512669756402	-0.88809535442502	0.11636585383413	0.030599117116171	-0.139888545137959	0.0983740688260994	0.0876791820220186	-0.000468282506233708	0.00780764302669725	-0.00393124308905132	-0.00538008702623385	-5.62219080646764e-09
200	270.385687936501	-33.9018321709717	-11.2655964349065	24.7561388877543	2.66278092277258	-1.47140226376602	0.894085098663893	-1.86456043440488	-1.39149456323013	0.717168966077663	0.116754176336696	-0.100967686991845	0.00787736188048035	-0.44973866416026	-0.0116982077258448	-0.0187732647453248	0.0112724756380943	0.000476371583106657	-2.52309758210811e-08
201	270.385687936501	-33.9018321709717	-11.2655964349065	24.7561388877543	2.66278092277258	-1.47140226376602	0.894085098663893	-1.86456043440488	-1.39149456323013	0.717168966077663	0.116754176336696	-0.100967686991845	0.00787736188048035	-0.44973866416026	-0.0116982077258448	-0.0187732647453248	0.0112724756380943	0.000476371583106657	-2.52309758210811e-08
202	270.385687936501	-33.9018321709717	-11.2655964349065	24.7561388877543	2.66278092277258	-1.47140226376602	0.894085098663893	-1.86456043440488	-1.39149456323013	0.717168966077663	0.116754176336696	-0.100967686991845	0.00787736188048035	-0.44973866416026	-0.0116982077258448	-0.0187732647453248	0.0112724756380943	0.000476371583106657	-2.52309758210811e-08
203	270.385687936501	-33.9018321709717	-11.2655964349065	24.7561388877543	2.66278092277258	-1.47140226376602	0.894085098663893	-1.86456043440488	-1.39149456323013	0.717168966077663	0.116754176336696	-0.100967686991845	0.00787736188048035	-0.44973866416026	-0.0116982077258448	-0.0187732647453248	0.0112724756380943	0.000476371583106657	-2.52309758210811e-08
204	270.385687936501	-33.9018321709717	-11.2655964349065	24.7561388877543	2.66278092277258	-1.47140226376602	0.894085098663893	-1.86456043440488	-1.39149456323013	0.717168966077663	0.116754176336696	-0.100967686991845	0.00787736188048035	-0.44973866416026	-0.0116982077258448	-0.0187732647453248	0.0112724756380943	0.000476371583106657	-2.52309758210811e-08
205	270.385687936501	-33.9018321709717	-11.2655964349065	24.7561388877543	2.66278092277258	-1.47140226376602	0.894085098663893	-1.86456043440488	-1.39149456323013	0.717168966077663	0.116754176336696	-0.100967686991845	0.00787736188048035	-0.44973866416026	-0.0116982077258448	-0.0187732647453248	0.0112724756380943	0.000476371583106657	-2.52309758210811e-08
206	270.385687936501	-33.9018321709717	-11.2655964349065	24.7561388877543	2.66278092277258	-1.47140226376602	0.894085098663893	-1.86456043440488	-1.39149456323013	0.717168966077663	0.116754176336696	-0.100967686991845	0.00787736188048035	-0.44973866416026	-0.0116982077258448	-0.0187732647453248	0.0112724756380943	0.000476371583106657	-2.52309758210811e-08
207	270.385687936501	-33.9018321709717	-11.2655964349065	24.7561388877543	2.66278092277258	-1.47140226376602	0.894085098663893	-1.86456043440488	-1.39149456323013	0.717168966077663	0.116754176336696	-0.100967686991845	0.00787736188048035	-0.44973866416026	-0.0116982077258448	-0.0187732647453248	0.0112724756380943	0.000476371583106657	-2.52309758210811e-08
208	270.385687936501	-33.9018321709717	-11.2655964349065	24.7561388877543	2.66278092277258	-1.47140226376602	0.894085098663893	-1.86456043440488	-1.39149456323013	0.717168966077663	0.116754176336696	-0.100967686991845	0.00787736188048035	-0.44973866416026	-0.0116982077258448	-0.0187732647453248	0.0112724756380943	0.000476371583106657	-2.52309758210811e-08
209	270.385687936501	-33.9018321709717	-11.2655964349065	24.7561388877543	2.66278092277258	-1.47140226376602	0.894085098663893	-1.86456043440488	-1.39149456323013	0.717168966077663	0.116754176336696	-0.100967686991845	0.00787736188048035	-0.44973866416026	-0.0116982077258448	-0.0187732647453248	0.0112724756380943	0.000476371583106657	-2.52309758210811e-08
210	270.385687936501	-33.9018321709717	-11.2655964349065	24.7561388877543	2.66278092277258	-1.47140226376602	0.894085098663893	-1.86456043440488	-1.39149456323013	0.717168966077663	0.116754176336696	-0.100967686991845	0.00787736188048035	-0.44973866416026	-0.0116982077258448	-0.0187732647453248	0.0112724756380943	0.000476371583106657	-2.52309758210811e-08
211	270.385687936501	-33.9018321709717	-11.2655964349065	24.7561388877543	2.66278092277258	-1.47140226376602	0.894085098663893	-1.86456043440488	-1.39149456323013	0.717168966077663	0.116754176336696	-0.100967686991845	0.00787736188048035	-0.44973866416026	-0.0116982077258448	-0.0187732647453248	0.0112724756380943	0.000476371583106657	-2.52309758210811e-08
212	270.385687936501	-33.9018321709717	-11.2655964349065	24.7561388877543	2.66278092277258	-1.47140226376602	0.894085098663893	-1.86456043440488	-1.39149456323013	0.717168966077663	0.116754176336696	-0.100967686991845	0.00787736188048035	-0.44973866416026	-0.0116982077258448	-0.0187732647453248	0.0112724756380943	0.000476371583106657	-2.52309758210811e-08
213	270.385687936501	-33.9018321709717	-11.2655964349065	24.7561388877543	2.66278092277258	-1.47140226376602	0.894085098663893	-1.86456043440488	-1.39149456323013	0.717168966077663	0.116754176336696	-0.100967686991845	0.00787736188048035	-0.44973866416026	-0.0116982077258448	-0.0187732647453248	0.0112724756380943	0.000476371583106657	-2.52309758210811e-08
214	153.106863109271	-51.3753838386257	-34.1630305233669	21.4720918714519	-11.7079558279126	-1.55988307166072	-0.137148471743975	1.57996534435312	-1.50188748673517	-0.0691472396550236	-0.379795519116232	-0.122744241308915	0.0152327211392251	0.061807326930717	-0.0027345102038068	-0.00179660824080245	-0.00633208181972697	0.00329443968568439	6.09718219448222e-09
215	259.190387614728	-36.5142247584976	-30.7975068239232	20.5823225530249	-1.96063738541284	0.642396252288863	-0.128892469444753	-1.05320300828987	-0.432071727661954	0.607224473827033	0.319357717440937	-0.17303316839252	-0.219147353538687	-0.00621619203320167	-0.0137112414148294	0.0115277930504502	0.00232006064669615	0.000742585829639998	-3.27170355211125e-08
216	259.190387614728	-36.5142247584976	-30.7975068239232	20.5823225530249	-1.96063738541284	0.642396252288863	-0.128892469444753	-1.05320300828987	-0.432071727661954	0.607224473827033	0.319357717440937	-0.17303316839252	-0.219147353538687	-0.00621619203320167	-0.0137112414148294	0.0115277930504502	0.00232006064669615	0.000742585829639998	-3.27170355211125e-08
217	259.190387614728	-36.5142247584976	-30.7975068239232	20.5823225530249	-1.96063738541284	0.642396252288863	-0.128892469444753	-1.05320300828987	-0.432071727661954	0.607224473827033	0.319357717440937	-0.17303316839252	-0.219147353538687	-0.00621619203320167	-0.0137112414148294	0.0115277930504502	0.00232006064669615	0.000742585829639998	-3.27170355211125e-08
218	148.376471949746	-52.3229205457621	-40.4193947710978	19.0186926762219	-13.301505242402	0.346543714119208	-1.08932480801045	0.805512669756402	-0.88809535442502	0.11636585383413	0.030599117116171	-0.139888545137959	0.0983740688260994	0.0876791820220186	-0.000468282506233708	0.00780764302669725	-0.00393124308905132	-0.00538008702623385	-5.62219080646764e-09
219	148.376471949746	-52.3229205457621	-40.4193947710978	19.0186926762219	-13.301505242402	0.346543714119208	-1.08932480801045	0.805512669756402	-0.88809535442502	0.11636585383413	0.030599117116171	-0.139888545137959	0.0983740688260994	0.0876791820220186	-0.000468282506233708	0.00780764302669725	-0.00393124308905132	-0.00538008702623385	-5.62219080646764e-09
220	148.376471949746	-52.3229205457621	-40.4193947710978	19.0186926762219	-13.301505242402	0.346543714119208	-1.08932480801045	0.805512669756402	-0.88809535442502	0.11636585383413	0.030599117116171	-0.139888545137959	0.0983740688260994	0.0876791820220186	-0.000468282506233708	0.00780764302669725	-0.00393124308905132	-0.00538008702623385	-5.62219080646764e-09
221	148.376471949746	-52.3229205457621	-40.4193947710978	19.0186926762219	-13.301505242402	0.346543714119208	-1.08932480801045	0.805512669756402	-0.88809535442502	0.11636585383413	0.030599117116171	-0.139888545137959	0.0983740688260994	0.0876791820220186	-0.000468282506233708	0.00780764302669725	-0.00393124308905132	-0.00538008702623385	-5.62219080646764e-09
222	148.376471949746	-52.3229205457621	-40.4193947710978	19.0186926762219	-13.301505242402	0.346543714119208	-1.08932480801045	0.805512669756402	-0.88809535442502	0.11636585383413	0.030599117116171	-0.139888545137959	0.0983740688260994	0.0876791820220186	-0.000468282506233708	0.00780764302669725	-0.00393124308905132	-0.00538008702623385	-5.62219080646764e-09
223	148.376471949746	-52.3229205457621	-40.4193947710978	19.0186926762219	-13.301505242402	0.346543714119208	-1.08932480801045	0.805512669756402	-0.88809535442502	0.11636585383413	0.030599117116171	-0.139888545137959	0.0983740688260994	0.0876791820220186	-0.000468282506233708	0.00780764302669725	-0.00393124308905132	-0.00538008702623385	-5.62219080646764e-09
224	148.376471949746	-52.3229205457621	-40.4193947710978	19.0186926762219	-13.301505242402	0.346543714119208	-1.08932480801045	0.805512669756402	-0.88809535442502	0.11636585383413	0.030599117116171	-0.139888545137959	0.0983740688260994	0.0876791820220186	-0.000468282506233708	0.00780764302669725	-0.00393124308905132	-0.00538008702623385	-5.62219080646764e-09
225	259.190387614728	-36.5142247584976	-30.7975068239232	20.5823225530249	-1.96063738541284	0.642396252288863	-0.128892469444753	-1.05320300828987	-0.432071727661954	0.607224473827033	0.319357717440937	-0.17303316839252	-0.219147353538687	-0.00621619203320167	-0.0137112414148294	0.0115277930504502	0.00232006064669615	0.000742585829639998	-3.27170355211125e-08
226	259.190387614728	-36.5142247584976	-30.7975068239232	20.5823225530249	-1.96063738541284	0.642396252288863	-0.128892469444753	-1.05320300828987	-0.432071727661954	0.607224473827033	0.319357717440937	-0.17303316839252	-0.219147353538687	-0.00621619203320167	-0.0137112414148294	0.0115277930504502	0.00232006064669615	0.000742585829639998	-3.27170355211125e-08
227	259.190387614728	-36.5142247584976	-30.7975068239232	20.5823225530249	-1.96063738541284	0.642396252288863	-0.128892469444753	-1.05320300828987	-0.432071727661954	0.607224473827033	0.319357717440937	-0.17303316839252	-0.219147353538687	-0.00621619203320167	-0.0137112414148294	0.0115277930504502	0.00232006064669615	0.000742585829639998	-3.27170355211125e-08
228	259.190387614728	-36.5142247584976	-30.7975068239232	20.5823225530249	-1.96063738541284	0.642396252288863	-0.128892469444753	-1.05320300828987	-0.432071727661954	0.607224473827033	0.319357717440937	-0.17303316839252	-0.219147353538687	-0.00621619203320167	-0.0137112414148294	0.0115277930504502	0.00232006064669615	0.000742585829639998	-3.27170355211125e-08
229	415.837588275779	-19.1372889998996	19.0118441651138	25.8797115308167	21.0248440097635	-5.85632960875902	-1.49890113750934	-3.45908689315225	-1.29951922083513	1.2277247715452	0.101340690191994	-0.493143111584528	0.514318648875821	0.0924249606849266	-0.0355449334076223	0.0154092557311568	0.0121482702503639	-8.55601552754905e-05	1.06747743379761e-08
230	415.837588275779	-19.1372889998996	19.0118441651138	25.8797115308167	21.0248440097635	-5.85632960875902	-1.49890113750934	-3.45908689315225	-1.29951922083513	1.2277247715452	0.101340690191994	-0.493143111584528	0.514318648875821	0.0924249606849266	-0.0355449334076223	0.0154092557311568	0.0121482702503639	-8.55601552754905e-05	1.06747743379761e-08
231	284.4308939133	-35.3977774822846	-22.9758453459833	22.2925422931873	2.08307490333579	-6.53041195693379	0.663772590878624	-0.203394335554772	0.215515459400597	0.0345956564524458	0.635208622365011	-0.711506590095653	0.113230626328257	-0.269679441951562	-0.0971750163515577	-0.00404659556524022	-0.00736308822644819	-0.00966800920188827	6.99982325960025e-09
232	284.4308939133	-35.3977774822846	-22.9758453459833	22.2925422931873	2.08307490333579	-6.53041195693379	0.663772590878624	-0.203394335554772	0.215515459400597	0.0345956564524458	0.635208622365011	-0.711506590095653	0.113230626328257	-0.269679441951562	-0.0971750163515577	-0.00404659556524022	-0.00736308822644819	-0.00966800920188827	6.99982325960025e-09
233	284.4308939133	-35.3977774822846	-22.9758453459833	22.2925422931873	2.08307490333579	-6.53041195693379	0.663772590878624	-0.203394335554772	0.215515459400597	0.0345956564524458	0.635208622365011	-0.711506590095653	0.113230626328257	-0.269679441951562	-0.0971750163515577	-0.00404659556524022	-0.00736308822644819	-0.00966800920188827	6.99982325960025e-09
234	148.376471949746	-52.3229205457621	-40.4193947710978	19.0186926762219	-13.301505242402	0.346543714119208	-1.08932480801045	0.805512669756402	-0.88809535442502	0.11636585383413	0.030599117116171	-0.139888545137959	0.0983740688260994	0.0876791820220186	-0.000468282506233708	0.00780764302669725	-0.00393124308905132	-0.00538008702623385	-5.62219080646764e-09
235	148.376471949746	-52.3229205457621	-40.4193947710978	19.0186926762219	-13.301505242402	0.346543714119208	-1.08932480801045	0.805512669756402	-0.88809535442502	0.11636585383413	0.030599117116171	-0.139888545137959	0.0983740688260994	0.0876791820220186	-0.000468282506233708	0.00780764302669725	-0.00393124308905132	-0.00538008702623385	-5.62219080646764e-09
236	148.376471949746	-52.3229205457621	-40.4193947710978	19.0186926762219	-13.301505242402	0.346543714119208	-1.08932480801045	0.805512669756402	-0.88809535442502	0.11636585383413	0.030599117116171	-0.139888545137959	0.0983740688260994	0.0876791820220186	-0.000468282506233708	0.00780764302669725	-0.00393124308905132	-0.00538008702623385	-5.62219080646764e-09
237	148.376471949746	-52.3229205457621	-40.4193947710978	19.0186926762219	-13.301505242402	0.346543714119208	-1.08932480801045	0.805512669756402	-0.88809535442502	0.11636585383413	0.030599117116171	-0.139888545137959	0.0983740688260994	0.0876791820220186	-0.000468282506233708	0.00780764302669725	-0.00393124308905132	-0.00538008702623385	-5.62219080646764e-09
238	148.376471949746	-52.3229205457621	-40.4193947710978	19.0186926762219	-13.301505242402	0.346543714119208	-1.08932480801045	0.805512669756402	-0.88809535442502	0.11636585383413	0.030599117116171	-0.139888545137959	0.0983740688260994	0.0876791820220186	-0.000468282506233708	0.00780764302669725	-0.00393124308905132	-0.00538008702623385	-5.62219080646764e-09
239	148.376471949746	-52.3229205457621	-40.4193947710978	19.0186926762219	-13.301505242402	0.346543714119208	-1.08932480801045	0.805512669756402	-0.88809535442502	0.11636585383413	0.030599117116171	-0.139888545137959	0.0983740688260994	0.0876791820220186	-0.000468282506233708	0.00780764302669725	-0.00393124308905132	-0.00538008702623385	-5.62219080646764e-09
240	148.376471949746	-52.3229205457621	-40.4193947710978	19.0186926762219	-13.301505242402	0.346543714119208	-1.08932480801045	0.805512669756402	-0.88809535442502	0.11636585383413	0.030599117116171	-0.139888545137959	0.0983740688260994	0.0876791820220186	-0.000468282506233708	0.00780764302669725	-0.00393124308905132	-0.00538008702623385	-5.62219080646764e-09
241	153.106863109271	-51.3753838386257	-34.1630305233669	21.4720918714519	-11.7079558279126	-1.55988307166072	-0.137148471743975	1.57996534435312	-1.50188748673517	-0.0691472396550236	-0.379795519116232	-0.122744241308915	0.0152327211392251	0.061807326930717	-0.0027345102038068	-0.00179660824080245	-0.00633208181972697	0.00329443968568439	6.09718219448222e-09
242	415.837588275779	-19.1372889998996	19.0118441651138	25.8797115308167	21.0248440097635	-5.85632960875902	-1.49890113750934	-3.45908689315225	-1.29951922083513	1.2277247715452	0.101340690191994	-0.493143111584528	0.514318648875821	0.0924249606849266	-0.0355449334076223	0.0154092557311568	0.0121482702503639	-8.55601552754905e-05	1.06747743379761e-08
243	153.106863109271	-51.3753838386257	-34.1630305233669	21.4720918714519	-11.7079558279126	-1.55988307166072	-0.137148471743975	1.57996534435312	-1.50188748673517	-0.0691472396550236	-0.379795519116232	-0.122744241308915	0.0152327211392251	0.061807326930717	-0.0027345102038068	-0.00179660824080245	-0.00633208181972697	0.00329443968568439	6.09718219448222e-09
244	153.106863109271	-51.3753838386257	-34.1630305233669	21.4720918714519	-11.7079558279126	-1.55988307166072	-0.137148471743975	1.57996534435312	-1.50188748673517	-0.0691472396550236	-0.379795519116232	-0.122744241308915	0.0152327211392251	0.061807326930717	-0.0027345102038068	-0.00179660824080245	-0.00633208181972697	0.00329443968568439	6.09718219448222e-09
245	153.106863109271	-51.3753838386257	-34.1630305233669	21.4720918714519	-11.7079558279126	-1.55988307166072	-0.137148471743975	1.57996534435312	-1.50188748673517	-0.0691472396550236	-0.379795519116232	-0.122744241308915	0.0152327211392251	0.061807326930717	-0.0027345102038068	-0.00179660824080245	-0.00633208181972697	0.00329443968568439	6.09718219448222e-09
246	153.106863109271	-51.3753838386257	-34.1630305233669	21.4720918714519	-11.7079558279126	-1.55988307166072	-0.137148471743975	1.57996534435312	-1.50188748673517	-0.0691472396550236	-0.379795519116232	-0.122744241308915	0.0152327211392251	0.061807326930717	-0.0027345102038068	-0.00179660824080245	-0.00633208181972697	0.00329443968568439	6.09718219448222e-09
247	148.376471949746	-52.3229205457621	-40.4193947710978	19.0186926762219	-13.301505242402	0.346543714119208	-1.08932480801045	0.805512669756402	-0.88809535442502	0.11636585383413	0.030599117116171	-0.139888545137959	0.0983740688260994	0.0876791820220186	-0.000468282506233708	0.00780764302669725	-0.00393124308905132	-0.00538008702623385	-5.62219080646764e-09
248	148.376471949746	-52.3229205457621	-40.4193947710978	19.0186926762219	-13.301505242402	0.346543714119208	-1.08932480801045	0.805512669756402	-0.88809535442502	0.11636585383413	0.030599117116171	-0.139888545137959	0.0983740688260994	0.0876791820220186	-0.000468282506233708	0.00780764302669725	-0.00393124308905132	-0.00538008702623385	-5.62219080646764e-09
249	148.376471949746	-52.3229205457621	-40.4193947710978	19.0186926762219	-13.301505242402	0.346543714119208	-1.08932480801045	0.805512669756402	-0.88809535442502	0.11636585383413	0.030599117116171	-0.139888545137959	0.0983740688260994	0.0876791820220186	-0.000468282506233708	0.00780764302669725	-0.00393124308905132	-0.00538008702623385	-5.62219080646764e-09
250	153.106863109271	-51.3753838386257	-34.1630305233669	21.4720918714519	-11.7079558279126	-1.55988307166072	-0.137148471743975	1.57996534435312	-1.50188748673517	-0.0691472396550236	-0.379795519116232	-0.122744241308915	0.0152327211392251	0.061807326930717	-0.0027345102038068	-0.00179660824080245	-0.00633208181972697	0.00329443968568439	6.09718219448222e-09
251	153.106863109271	-51.3753838386257	-34.1630305233669	21.4720918714519	-11.7079558279126	-1.55988307166072	-0.137148471743975	1.57996534435312	-1.50188748673517	-0.0691472396550236	-0.379795519116232	-0.122744241308915	0.0152327211392251	0.061807326930717	-0.0027345102038068	-0.00179660824080245	-0.00633208181972697	0.00329443968568439	6.09718219448222e-09
252	153.106863109271	-51.3753838386257	-34.1630305233669	21.4720918714519	-11.7079558279126	-1.55988307166072	-0.137148471743975	1.57996534435312	-1.50188748673517	-0.0691472396550236	-0.379795519116232	-0.122744241308915	0.0152327211392251	0.061807326930717	-0.0027345102038068	-0.00179660824080245	-0.00633208181972697	0.00329443968568439	6.09718219448222e-09
253	148.376471949746	-52.3229205457621	-40.4193947710978	19.0186926762219	-13.301505242402	0.346543714119208	-1.08932480801045	0.805512669756402	-0.88809535442502	0.11636585383413	0.030599117116171	-0.139888545137959	0.0983740688260994	0.0876791820220186	-0.000468282506233708	0.00780764302669725	-0.00393124308905132	-0.00538008702623385	-5.62219080646764e-09
254	148.376471949746	-52.3229205457621	-40.4193947710978	19.0186926762219	-13.301505242402	0.346543714119208	-1.08932480801045	0.805512669756402	-0.88809535442502	0.11636585383413	0.030599117116171	-0.139888545137959	0.0983740688260994	0.0876791820220186	-0.000468282506233708	0.00780764302669725	-0.00393124308905132	-0.00538008702623385	-5.62219080646764e-09
255	148.376471949746	-52.3229205457621	-40.4193947710978	19.0186926762219	-13.301505242402	0.346543714119208	-1.08932480801045	0.805512669756402	-0.88809535442502	0.11636585383413	0.030599117116171	-0.139888545137959	0.0983740688260994	0.0876791820220186	-0.000468282506233708	0.00780764302669725	-0.00393124308905132	-0.00538008702623385	-5.62219080646764e-09
256	148.376471949746	-52.3229205457621	-40.4193947710978	19.0186926762219	-13.301505242402	0.346543714119208	-1.08932480801045	0.805512669756402	-0.88809535442502	0.11636585383413	0.030599117116171	-0.139888545137959	0.0983740688260994	0.0876791820220186	-0.000468282506233708	0.00780764302669725	-0.00393124308905132	-0.00538008702623385	-5.62219080646764e-09
257	148.376471949746	-52.3229205457621	-40.4193947710978	19.0186926762219	-13.301505242402	0.346543714119208	-1.08932480801045	0.805512669756402	-0.88809535442502	0.11636585383413	0.030599117116171	-0.139888545137959	0.0983740688260994	0.0876791820220186	-0.000468282506233708	0.00780764302669725	-0.00393124308905132	-0.00538008702623385	-5.62219080646764e-09
258	148.376471949746	-52.3229205457621	-40.4193947710978	19.0186926762219	-13.301505242402	0.346543714119208	-1.08932480801045	0.805512669756402	-0.88809535442502	0.11636585383413	0.030599117116171	-0.139888545137959	0.0983740688260994	0.0876791820220186	-0.000468282506233708	0.00780764302669725	-0.00393124308905132	-0.00538008702623385	-5.62219080646764e-09
259	153.106863109271	-51.3753838386257	-34.1630305233669	21.4720918714519	-11.7079558279126	-1.55988307166072	-0.137148471743975	1.57996534435312	-1.50188748673517	-0.0691472396550236	-0.379795519116232	-0.122744241308915	0.0152327211392251	0.061807326930717	-0.0027345102038068	-0.00179660824080245	-0.00633208181972697	0.00329443968568439	6.09718219448222e-09
260	153.106863109271	-51.3753838386257	-34.1630305233669	21.4720918714519	-11.7079558279126	-1.55988307166072	-0.137148471743975	1.57996534435312	-1.50188748673517	-0.0691472396550236	-0.379795519116232	-0.122744241308915	0.0152327211392251	0.061807326930717	-0.0027345102038068	-0.00179660824080245	-0.00633208181972697	0.00329443968568439	6.09718219448222e-09
261	153.106863109271	-51.3753838386257	-34.1630305233669	21.4720918714519	-11.7079558279126	-1.55988307166072	-0.137148471743975	1.57996534435312	-1.50188748673517	-0.0691472396550236	-0.379795519116232	-0.122744241308915	0.0152327211392251	0.061807326930717	-0.0027345102038068	-0.00179660824080245	-0.00633208181972697	0.00329443968568439	6.09718219448222e-09
262	153.106863109271	-51.3753838386257	-34.1630305233669	21.4720918714519	-11.7079558279126	-1.55988307166072	-0.137148471743975	1.57996534435312	-1.50188748673517	-0.0691472396550236	-0.379795519116232	-0.122744241308915	0.0152327211392251	0.061807326930717	-0.0027345102038068	-0.00179660824080245	-0.00633208181972697	0.00329443968568439	6.09718219448222e-09
263	153.106863109271	-51.3753838386257	-34.1630305233669	21.4720918714519	-11.7079558279126	-1.55988307166072	-0.137148471743975	1.57996534435312	-1.50188748673517	-0.0691472396550236	-0.379795519116232	-0.122744241308915	0.0152327211392251	0.061807326930717	-0.0027345102038068	-0.00179660824080245	-0.00633208181972697	0.00329443968568439	6.09718219448222e-09
264	153.106863109271	-51.3753838386257	-34.1630305233669	21.4720918714519	-11.7079558279126	-1.55988307166072	-0.137148471743975	1.57996534435312	-1.50188748673517	-0.0691472396550236	-0.379795519116232	-0.122744241308915	0.0152327211392251	0.061807326930717	-0.0027345102038068	-0.00179660824080245	-0.00633208181972697	0.00329443968568439	6.09718219448222e-09
265	153.106863109271	-51.3753838386257	-34.1630305233669	21.4720918714519	-11.7079558279126	-1.55988307166072	-0.137148471743975	1.57996534435312	-1.50188748673517	-0.0691472396550236	-0.379795519116232	-0.122744241308915	0.0152327211392251	0.061807326930717	-0.0027345102038068	-0.00179660824080245	-0.00633208181972697	0.00329443968568439	6.09718219448222e-09
266	153.106863109271	-51.3753838386257	-34.1630305233669	21.4720918714519	-11.7079558279126	-1.55988307166072	-0.137148471743975	1.57996534435312	-1.50188748673517	-0.0691472396550236	-0.379795519116232	-0.122744241308915	0.0152327211392251	0.061807326930717	-0.0027345102038068	-0.00179660824080245	-0.00633208181972697	0.00329443968568439	6.09718219448222e-09
267	153.106863109271	-51.3753838386257	-34.1630305233669	21.4720918714519	-11.7079558279126	-1.55988307166072	-0.137148471743975	1.57996534435312	-1.50188748673517	-0.0691472396550236	-0.379795519116232	-0.122744241308915	0.0152327211392251	0.061807326930717	-0.0027345102038068	-0.00179660824080245	-0.00633208181972697	0.00329443968568439	6.09718219448222e-09
268	153.106863109271	-51.3753838386257	-34.1630305233669	21.4720918714519	-11.7079558279126	-1.55988307166072	-0.137148471743975	1.57996534435312	-1.50188748673517	-0.0691472396550236	-0.379795519116232	-0.122744241308915	0.0152327211392251	0.061807326930717	-0.0027345102038068	-0.00179660824080245	-0.00633208181972697	0.00329443968568439	6.09718219448222e-09
269	153.106863109271	-51.3753838386257	-34.1630305233669	21.4720918714519	-11.7079558279126	-1.55988307166072	-0.137148471743975	1.57996534435312	-1.50188748673517	-0.0691472396550236	-0.379795519116232	-0.122744241308915	0.0152327211392251	0.061807326930717	-0.0027345102038068	-0.00179660824080245	-0.00633208181972697	0.00329443968568439	6.09718219448222e-09
270	153.106863109271	-51.3753838386257	-34.1630305233669	21.4720918714519	-11.7079558279126	-1.55988307166072	-0.137148471743975	1.57996534435312	-1.50188748673517	-0.0691472396550236	-0.379795519116232	-0.122744241308915	0.0152327211392251	0.061807326930717	-0.0027345102038068	-0.00179660824080245	-0.00633208181972697	0.00329443968568439	6.09718219448222e-09
271	153.106863109271	-51.3753838386257	-34.1630305233669	21.4720918714519	-11.7079558279126	-1.55988307166072	-0.137148471743975	1.57996534435312	-1.50188748673517	-0.0691472396550236	-0.379795519116232	-0.122744241308915	0.0152327211392251	0.061807326930717	-0.0027345102038068	-0.00179660824080245	-0.00633208181972697	0.00329443968568439	6.09718219448222e-09
272	153.106863109271	-51.3753838386257	-34.1630305233669	21.4720918714519	-11.7079558279126	-1.55988307166072	-0.137148471743975	1.57996534435312	-1.50188748673517	-0.0691472396550236	-0.379795519116232	-0.122744241308915	0.0152327211392251	0.061807326930717	-0.0027345102038068	-0.00179660824080245	-0.00633208181972697	0.00329443968568439	6.09718219448222e-09
273	153.106863109271	-51.3753838386257	-34.1630305233669	21.4720918714519	-11.7079558279126	-1.55988307166072	-0.137148471743975	1.57996534435312	-1.50188748673517	-0.0691472396550236	-0.379795519116232	-0.122744241308915	0.0152327211392251	0.061807326930717	-0.0027345102038068	-0.00179660824080245	-0.00633208181972697	0.00329443968568439	6.09718219448222e-09
274	148.376471949746	-52.3229205457621	-40.4193947710978	19.0186926762219	-13.301505242402	0.346543714119208	-1.08932480801045	0.805512669756402	-0.88809535442502	0.11636585383413	0.030599117116171	-0.139888545137959	0.0983740688260994	0.0876791820220186	-0.000468282506233708	0.00780764302669725	-0.00393124308905132	-0.00538008702623385	-5.62219080646764e-09
275	148.376471949746	-52.3229205457621	-40.4193947710978	19.0186926762219	-13.301505242402	0.346543714119208	-1.08932480801045	0.805512669756402	-0.88809535442502	0.11636585383413	0.030599117116171	-0.139888545137959	0.0983740688260994	0.0876791820220186	-0.000468282506233708	0.00780764302669725	-0.00393124308905132	-0.00538008702623385	-5.62219080646764e-09
276	148.376471949746	-52.3229205457621	-40.4193947710978	19.0186926762219	-13.301505242402	0.346543714119208	-1.08932480801045	0.805512669756402	-0.88809535442502	0.11636585383413	0.030599117116171	-0.139888545137959	0.0983740688260994	0.0876791820220186	-0.000468282506233708	0.00780764302669725	-0.00393124308905132	-0.00538008702623385	-5.62219080646764e-09
277	148.376471949746	-52.3229205457621	-40.4193947710978	19.0186926762219	-13.301505242402	0.346543714119208	-1.08932480801045	0.805512669756402	-0.88809535442502	0.11636585383413	0.030599117116171	-0.139888545137959	0.0983740688260994	0.0876791820220186	-0.000468282506233708	0.00780764302669725	-0.00393124308905132	-0.00538008702623385	-5.62219080646764e-09
278	148.376471949746	-52.3229205457621	-40.4193947710978	19.0186926762219	-13.301505242402	0.346543714119208	-1.08932480801045	0.805512669756402	-0.88809535442502	0.11636585383413	0.030599117116171	-0.139888545137959	0.0983740688260994	0.0876791820220186	-0.000468282506233708	0.00780764302669725	-0.00393124308905132	-0.00538008702623385	-5.62219080646764e-09
279	148.376471949746	-52.3229205457621	-40.4193947710978	19.0186926762219	-13.301505242402	0.346543714119208	-1.08932480801045	0.805512669756402	-0.88809535442502	0.11636585383413	0.030599117116171	-0.139888545137959	0.0983740688260994	0.0876791820220186	-0.000468282506233708	0.00780764302669725	-0.00393124308905132	-0.00538008702623385	-5.62219080646764e-09
280	148.376471949746	-52.3229205457621	-40.4193947710978	19.0186926762219	-13.301505242402	0.346543714119208	-1.08932480801045	0.805512669756402	-0.88809535442502	0.11636585383413	0.030599117116171	-0.139888545137959	0.0983740688260994	0.0876791820220186	-0.000468282506233708	0.00780764302669725	-0.00393124308905132	-0.00538008702623385	-5.62219080646764e-09
281	148.376471949746	-52.3229205457621	-40.4193947710978	19.0186926762219	-13.301505242402	0.346543714119208	-1.08932480801045	0.805512669756402	-0.88809535442502	0.11636585383413	0.030599117116171	-0.139888545137959	0.0983740688260994	0.0876791820220186	-0.000468282506233708	0.00780764302669725	-0.00393124308905132	-0.00538008702623385	-5.62219080646764e-09
282	259.190387614728	-36.5142247584976	-30.7975068239232	20.5823225530249	-1.96063738541284	0.642396252288863	-0.128892469444753	-1.05320300828987	-0.432071727661954	0.607224473827033	0.319357717440937	-0.17303316839252	-0.219147353538687	-0.00621619203320167	-0.0137112414148294	0.0115277930504502	0.00232006064669615	0.000742585829639998	-3.27170355211125e-08
283	148.376471949746	-52.3229205457621	-40.4193947710978	19.0186926762219	-13.301505242402	0.346543714119208	-1.08932480801045	0.805512669756402	-0.88809535442502	0.11636585383413	0.030599117116171	-0.139888545137959	0.0983740688260994	0.0876791820220186	-0.000468282506233708	0.00780764302669725	-0.00393124308905132	-0.00538008702623385	-5.62219080646764e-09
284	153.106863109271	-51.3753838386257	-34.1630305233669	21.4720918714519	-11.7079558279126	-1.55988307166072	-0.137148471743975	1.57996534435312	-1.50188748673517	-0.0691472396550236	-0.379795519116232	-0.122744241308915	0.0152327211392251	0.061807326930717	-0.0027345102038068	-0.00179660824080245	-0.00633208181972697	0.00329443968568439	6.09718219448222e-09
285	153.106863109271	-51.3753838386257	-34.1630305233669	21.4720918714519	-11.7079558279126	-1.55988307166072	-0.137148471743975	1.57996534435312	-1.50188748673517	-0.0691472396550236	-0.379795519116232	-0.122744241308915	0.0152327211392251	0.061807326930717	-0.0027345102038068	-0.00179660824080245	-0.00633208181972697	0.00329443968568439	6.09718219448222e-09
286	148.376471949746	-52.3229205457621	-40.4193947710978	19.0186926762219	-13.301505242402	0.346543714119208	-1.08932480801045	0.805512669756402	-0.88809535442502	0.11636585383413	0.030599117116171	-0.139888545137959	0.0983740688260994	0.0876791820220186	-0.000468282506233708	0.00780764302669725	-0.00393124308905132	-0.00538008702623385	-5.62219080646764e-09
287	148.376471949746	-52.3229205457621	-40.4193947710978	19.0186926762219	-13.301505242402	0.346543714119208	-1.08932480801045	0.805512669756402	-0.88809535442502	0.11636585383413	0.030599117116171	-0.139888545137959	0.0983740688260994	0.0876791820220186	-0.000468282506233708	0.00780764302669725	-0.00393124308905132	-0.00538008702623385	-5.62219080646764e-09
288	148.376471949746	-52.3229205457621	-40.4193947710978	19.0186926762219	-13.301505242402	0.346543714119208	-1.08932480801045	0.805512669756402	-0.88809535442502	0.11636585383413	0.030599117116171	-0.139888545137959	0.0983740688260994	0.0876791820220186	-0.000468282506233708	0.00780764302669725	-0.00393124308905132	-0.00538008702623385	-5.62219080646764e-09
289	153.106863109271	-51.3753838386257	-34.1630305233669	21.4720918714519	-11.7079558279126	-1.55988307166072	-0.137148471743975	1.57996534435312	-1.50188748673517	-0.0691472396550236	-0.379795519116232	-0.122744241308915	0.0152327211392251	0.061807326930717	-0.0027345102038068	-0.00179660824080245	-0.00633208181972697	0.00329443968568439	6.09718219448222e-09
