# Supplementary material for: Evaluating insect-host interactions as a driver of species divergence in palm flower weevils
Source: Commun Biol. 2020 Dec 9;3:749. doi: 10.1038/s42003-020-01482-3 (PMC7726107; doi:10.1038/s42003-020-01482-3)
Supplement: Supplementary file 3 — Supplementary Data 1 [file 42003_2020_1482_MOESM3_ESM.zip › figure_data/suppfig8b.csv]

species	decimalLongitude	decimalLatitude	countryCode
Syagrus botryophora	-39.060278	-13.679722	BRA
Syagrus botryophora	-40.319722	-14.760278	BRA
Syagrus botryophora	-39.956139	-19.214722	BRA
Syagrus botryophora	-40.137194	-18.345639	BRA
Syagrus botryophora	-40.129231	-18.976497	BRA
Syagrus botryophora	-39.607222	-14.708611	BRA
Syagrus botryophora	-40.109444	-13.944722	BRA
Syagrus botryophora	-39.528611	-15.158056	BRA
Syagrus botryophora	-38.966667	-12.266667	BRA
Syagrus botryophora	-38.083333	-11.933333	BRA
Syagrus botryophora	-38.9	-15.85	BRA
Syagrus botryophora	-39.083333	-15.15	BRA
Syagrus botryophora	-39.083333	-15.15	BRA
Syagrus botryophora	-39.08	-15.15	BRA
Syagrus botryophora	-39.066667	-15.3	BRA
Syagrus botryophora	-38.9	-15.85	BRA
Syagrus botryophora	-39.133333	-16.383333	BRA
Syagrus botryophora	-38.9	-15.85	BRA
Syagrus botryophora	-38.9	-15.85	BRA
Syagrus botryophora	-38.9	-15.85	BRA
Syagrus botryophora	-38.9	-15.85	BRA
Syagrus botryophora	-39.133333	-16.383333	BRA
Syagrus botryophora	-39.07	-15.3	BRA
Syagrus botryophora	-39.13	-16.38	BRA
Syagrus botryophora	-39.366667	-17.883333	BRA
Syagrus botryophora	-39.65	-18.083333	BRA
Syagrus botryophora	-39.366667	-17.883333	BRA
Syagrus botryophora	-39.37	-17.88	BRA
Syagrus botryophora	-37.783333	-11.566667	BRA
Syagrus botryophora	-40.063611	-19.1375	BRA
Syagrus botryophora	-40.063611	-19.1375	BRA
Syagrus botryophora	-39.133333	-16.383333	BRA
Syagrus botryophora	-39.166667	-12.933333	BRA
Syagrus botryophora	-38.3	-12.483333	BRA
Syagrus botryophora	-38.3	-12.483333	BRA
Syagrus botryophora	-39.158428	-14.522958	BRA
Syagrus botryophora	-39.158428	-14.522958	BRA
Syagrus botryophora	-39.133333	-16.333333	BRA
Syagrus coronata	-37.247282	-8.576155	BRA
Syagrus coronata	-37.279024	-8.485794	BRA
Syagrus coronata	-40.205976	-12.767082	BRA
Syagrus coronata	-38.413105	-12.95132	BRA
Syagrus coronata	-40.03	-11.372083	BRA
Syagrus coronata	-37.243132	-8.569077	BRA
Syagrus coronata	-37.321889	-9.252806	BRA
Syagrus coronata	-39.051944	-16.370278	BRA
Syagrus coronata	-38.485304	-7.426436	BRA
Syagrus coronata	-38.875278	-11.711667	BRA
Syagrus coronata	-41.139827	-10.146332	BRA
Syagrus coronata	-41.038604	-10.170246	BRA
Syagrus coronata	-40.135611	-10.231222	BRA
Syagrus coronata	-36.406111	-8.81	BRA
Syagrus coronata	-38.61667	-12.93028	BRA
Syagrus coronata	-38.61667	-12.93028	BRA
Syagrus coronata	-38.61667	-12.93028	BRA
Syagrus coronata	-38.61667	-12.93028	BRA
Syagrus coronata	-38.992561	-11.673498	BRA
Syagrus coronata	-36.5812	-10.4716	BRA
Syagrus coronata	-38.985111	-11.697611	BRA
Syagrus coronata	-38.5908	-10.05448	BRA
Syagrus coronata	-37.1944	-11.0429	BRA
Syagrus coronata	-40.485861	-11.193472	BRA
Syagrus coronata	-36.2712	-10.2903	BRA
Syagrus coronata	-37.1651	-10.4732	BRA
Syagrus coronata	-37.0454	-10.4416	BRA
Syagrus coronata	-41.48611	-14.6	BRA
Syagrus coronata	-41.48611	-14.6	BRA
Syagrus coronata	-41.48611	-14.6	BRA
Syagrus coronata	-37.511389	-11.519444	BRA
Syagrus coronata	-37.0934	-10.5802	BRA
Syagrus coronata	-37.0805	-10.412	BRA
Syagrus coronata	-36.5945	-10.441001	BRA
Syagrus coronata	-37.6	-11.8	BRA
Syagrus coronata	-39.626944	-13.056	BRA
Syagrus coronata	-40.140278	-14.039722	BRA
Syagrus coronata	-37.0733	-10.5118	BRA
Syagrus coronata	-37.1011	-10.4823	BRA
Syagrus coronata	-37.1353	-10.68851	BRA
Syagrus coronata	-37.1011	-10.4823	BRA
Syagrus coronata	-37.129611	-10.717167	BRA
Syagrus coronata	-39.046944	-12.221389	BRA
Syagrus coronata	-37.129611	-10.717167	BRA
Syagrus coronata	-39.142305	-7.501777	BRA
Syagrus coronata	-39.059694	-7.466138	BRA
Syagrus coronata	-39.876289	-12.830086	BRA
Syagrus coronata	-40.208503	-16.146383	BRA
Syagrus coronata	-42.281703	-13.969644	BRA
Syagrus coronata	-36.782222	-10.641944	BRA
Syagrus coronata	-38.05	-12.016667	BRA
Syagrus coronata	-37.255611	-8.562166	BRA
Syagrus coronata	-39.888556	-10.638694	BRA
Syagrus coronata	-39.887138	-10.636527	BRA
Syagrus coronata	-39.888555	-10.638694	BRA
Syagrus coronata	-39.796389	-12.744167	BRA
Syagrus coronata	-36.800778	-10.681667	BRA
Syagrus coronata	-36.829444	-10.699444	BRA
Syagrus coronata	-37.338916	-7.965	BRA
Syagrus coronata	-39.068622	-7.463055	BRA
Syagrus coronata	-39.073972	-7.458055	BRA
Syagrus coronata	-37.5125	-11.557778	BRA
Syagrus coronata	-38.183333	-10.708333	BRA
Syagrus coronata	-37.157249	-8.621092	BRA
Syagrus coronata	-37.157249	-8.621092	BRA
Syagrus coronata	-38.126389	-9.071944	BRA
Syagrus coronata	-38.126389	-9.071667	BRA
Syagrus coronata	-38.126388	-9.071888	BRA
Syagrus coronata	-37.5121	-10.4416	BRA
Syagrus coronata	-36.855833	-10.737778	BRA
Syagrus coronata	-39.336944	-11.802778	BRA
Syagrus coronata	-43.704194	-15.30425	BRA
Syagrus coronata	-37.684167	-9.805278	BRA
Syagrus coronata	-37.419861	-10.1035	BRA
Syagrus coronata	-38.583056	-7.046667	BRA
Syagrus coronata	-38.583166	-7.04675	BRA
Syagrus coronata	-37.484	-10.4418	BRA
Syagrus coronata	-37.684167	-9.805278	BRA
Syagrus coronata	-38.431694	-9.446722	BRA
Syagrus coronata	-37.315	-10.758056	BRA
Syagrus coronata	-38.398333	-10.25	BRA
Syagrus coronata	-37.206389	-11.014722	BRA
Syagrus coronata	-40.3	-11.016667	BRA
Syagrus coronata	-37.566667	-11.5	BRA
Syagrus coronata	-41.270278	-11.646944	BRA
Syagrus coronata	-40.935611	-8.475055	BRA
Syagrus coronata	-39.316667	-10.433333	BRA
Syagrus coronata	-36.579444	-10.32	BRA
Syagrus coronata	-38.973889	-12.198611	BRA
Syagrus coronata	-38.969167	-12.199722	BRA
Syagrus coronata	-38.969722	-12.199722	BRA
Syagrus coronata	-38.966944	-12.197778	BRA
Syagrus coronata	-40.546389	-11.939722	BRA
Syagrus coronata	-40.156389	-10.379722	BRA
Syagrus coronata	-36.366944	-9.836667	BRA
Syagrus coronata	-40.900444	-8.450444	BRA
Syagrus coronata	-38.492222	-9.808889	BRA
Syagrus coronata	-40.475833	-12.335	BRA
Syagrus coronata	-40.123611	-10.388611	BRA
Syagrus coronata	-40.123611	-10.388611	BRA
Syagrus coronata	-38.205556	-11.977222	BRA
Syagrus coronata	-38.833333	-12.25	BRA
Syagrus coronata	-40.028333	-10.731111	BRA
Syagrus coronata	-37.105133	-10.925675	BRA
Syagrus coronata	-37.038611	-10.908889	BRA
Syagrus coronata	-39.7	-12.716667	BRA
Syagrus coronata	-36.5	-8.883333	BRA
Syagrus coronata	-38.25	-9.333333	BRA
Syagrus coronata	-39	-12.2725	BRA
Syagrus coronata	-38.95	-12.25	BRA
Syagrus coronata	-38.95	-12.616667	BRA
Syagrus coronata	-41.8	-13.3	BRA
Syagrus coronata	-41.8	-13.3	BRA
Syagrus coronata	-38.433333	-12.166667	BRA
Syagrus coronata	-38.083333	-11.933333	BRA
Syagrus coronata	-38.08	-11.93	BRA
Syagrus coronata	-37.616667	-11.816667	BRA
Syagrus coronata	-39.87	-12.72	BRA
Syagrus coronata	-40.166667	-14	BRA
Syagrus coronata	-40.16666	-14	BRA
Syagrus coronata	-40.17	-14	BRA
Syagrus coronata	-36.308111	-9.703133	BRA
Syagrus coronata	-39.559167	-11.059167	BRA
Syagrus coronata	-39.2	-14.8	BRA
Syagrus coronata	-40.725833	-11.618611	BRA
Syagrus coronata	-38.883333	-12.25	BRA
Syagrus coronata	-38.216667	-9.4	BRA
Syagrus coronata	-38.216667	-9.4	BRA
Syagrus coronata	-39.083333	-12.533333	BRA
Syagrus coronata	-39.083333	-12.533333	BRA
Syagrus coronata	-39.083333	-12.533333	BRA
Syagrus coronata	-39.083333	-12.533333	BRA
Syagrus coronata	-41.84067028556789	-13.646981340759284	BRA
Syagrus coronata	-41.816667	-13.633333	BRA
Syagrus coronata	-40.219167	-12.079722	BRA
Syagrus coronata	-41.016667	-11.65	BRA
Syagrus coronata	-41.016667	-11.65	BRA
Syagrus coronata	-41.02	-11.65	BRA
Syagrus coronata	-40.080869	-13.561566	BRA
Syagrus coronata	-40.080869	-13.561566	BRA
Syagrus coronata	-40.53058448157196	-13.006966666607873	BRA
Syagrus coronata	-37.299343	-8.449588	BRA
Syagrus coronata	-37.299343	-8.449588	BRA
Syagrus coronata	-37.299343	-8.449588	BRA
Syagrus coronata	-37.299343	-8.449588	BRA
Syagrus coronata	-37.299343	-8.449588	BRA
Syagrus coronata	-37.230109	-8.535398	BRA
Syagrus coronata	-37.230109	-8.535398	BRA
Syagrus coronata	-37.230109	-8.535398	BRA
Syagrus coronata	-37.230109	-8.535398	BRA
Syagrus coronata	-37.304636	-8.427781	BRA
Syagrus coronata	-37.325939	-8.465799	BRA
Syagrus coronata	-37.325939	-8.465799	BRA
Syagrus coronata	-37.232884	-8.558099	BRA
Syagrus coronata	-37.232884	-8.558099	BRA
Syagrus coronata	-37.232884	-8.558099	BRA
Syagrus coronata	-40.43057790612205	-13.444776831709087	BRA
Syagrus coronata	-40.43057790612205	-13.444776831709087	BRA
Syagrus coronata	-37.236597	-8.56189	BRA
Syagrus coronata	-37.236597	-8.56189	BRA
Syagrus coronata	-37.243741	-8.5523	BRA
Syagrus coronata	-37.311333	-8.526616	BRA
Syagrus coronata	-37.311333	-8.526616	BRA
Syagrus coronata	-37.311333	-8.526616	BRA
Syagrus coronata	-37.311333	-8.526616	BRA
Syagrus coronata	-37.311333	-8.526616	BRA
Syagrus coronata	-37.311333	-8.526616	BRA
Syagrus coronata	-37.311333	-8.526616	BRA
Syagrus coronata	-37.311333	-8.526616	BRA
Syagrus coronata	-37.311333	-8.526616	BRA
Syagrus coronata	-37.311333	-8.526616	BRA
Syagrus coronata	-37.311333	-8.526616	BRA
Syagrus coronata	-37.311333	-8.526616	BRA
Syagrus coronata	-37.311333	-8.526616	BRA
Syagrus coronata	-37.311333	-8.526616	BRA
Syagrus coronata	-37.2502	-8.525693	BRA
Syagrus coronata	-37.257801	-8.562712	BRA
Syagrus coronata	-37.257801	-8.562712	BRA
Syagrus coronata	-37.257801	-8.562712	BRA
Syagrus coronata	-37.243741	-8.5523	BRA
Syagrus coronata	-37.243741	-8.5523	BRA
Syagrus coronata	-37.243741	-8.5523	BRA
Syagrus coronata	-37.243741	-8.5523	BRA
Syagrus coronata	-37.243741	-8.5523	BRA
Syagrus coronata	-37.243741	-8.5523	BRA
Syagrus coronata	-37.243741	-8.5523	BRA
Syagrus coronata	-37.257801	-8.562712	BRA
Syagrus coronata	-37.257801	-8.562712	BRA
Syagrus coronata	-37.257801	-8.562712	BRA
Syagrus coronata	-37.257801	-8.562712	BRA
Syagrus coronata	-37.305917	-8.460854	BRA
Syagrus coronata	-37.305917	-8.460854	BRA
Syagrus coronata	-37.239271	-8.51929	BRA
Syagrus coronata	-37.239271	-8.51929	BRA
Syagrus coronata	-37.239271	-8.51929	BRA
Syagrus coronata	-37.233216	-8.55597	BRA
Syagrus coronata	-37.233216	-8.55597	BRA
Syagrus coronata	-37.233216	-8.55597	BRA
Syagrus coronata	-37.233216	-8.55597	BRA
Syagrus coronata	-37.233216	-8.55597	BRA
Syagrus coronata	-37.233216	-8.55597	BRA
Syagrus coronata	-37.236597	-8.56189	BRA
Syagrus coronata	-37.288982	-8.501481	BRA
Syagrus coronata	-37.305917	-8.460854	BRA
Syagrus coronata	-37.288982	-8.501481	BRA
Syagrus coronata	-37.288982	-8.501481	BRA
Syagrus coronata	-37.288982	-8.501481	BRA
Syagrus coronata	-37.288982	-8.501481	BRA
Syagrus coronata	-37.236597	-8.56189	BRA
Syagrus coronata	-37.236597	-8.56189	BRA
Syagrus coronata	-37.233216	-8.55597	BRA
Syagrus coronata	-37.288982	-8.501481	BRA
Syagrus coronata	-37.276284	-8.506328	BRA
Syagrus coronata	-37.276284	-8.506328	BRA
Syagrus coronata	-37.233216	-8.55597	BRA
Syagrus coronata	-37.233216	-8.55597	BRA
Syagrus coronata	-37.233216	-8.55597	BRA
Syagrus coronata	-37.233216	-8.55597	BRA
Syagrus coronata	-37.233216	-8.55597	BRA
Syagrus coronata	-37.233216	-8.55597	BRA
Syagrus coronata	-37.288982	-8.501481	BRA
Syagrus coronata	-37.276284	-8.506328	BRA
Syagrus coronata	-37.288982	-8.501481	BRA
Syagrus coronata	-37.288982	-8.501481	BRA
Syagrus coronata	-37.2502	-8.525693	BRA
Syagrus coronata	-37.2502	-8.525693	BRA
Syagrus coronata	-37.2502	-8.525693	BRA
Syagrus coronata	-37.288982	-8.501481	BRA
Syagrus coronata	-37.288982	-8.501481	BRA
Syagrus coronata	-37.2502	-8.525693	BRA
Syagrus coronata	-37.288982	-8.501481	BRA
Syagrus coronata	-37.288982	-8.501481	BRA
Syagrus coronata	-37.288982	-8.501481	BRA
Syagrus coronata	-37.288982	-8.501481	BRA
Syagrus coronata	-37.288982	-8.501481	BRA
Syagrus coronata	-37.233216	-8.55597	BRA
Syagrus coronata	-37.243741	-8.5523	BRA
Syagrus coronata	-37.243741	-8.5523	BRA
Syagrus coronata	-37.243741	-8.5523	BRA
Syagrus coronata	-37.233216	-8.55597	BRA
Syagrus coronata	-37.233216	-8.55597	BRA
Syagrus coronata	-37.233216	-8.55597	BRA
Syagrus coronata	-37.233216	-8.55597	BRA
Syagrus coronata	-37.257801	-8.562712	BRA
Syagrus coronata	-37.233216	-8.55597	BRA
Syagrus coronata	-37.2502	-8.525693	BRA
Syagrus coronata	-37.2502	-8.525693	BRA
Syagrus coronata	-37.243741	-8.5523	BRA
Syagrus coronata	-37.243741	-8.5523	BRA
Syagrus coronata	-37.243741	-8.5523	BRA
Syagrus coronata	-37.2502	-8.525693	BRA
